# Supplementary material for: Starvation responses impact interaction dynamics of human gut bacteria Bacteroides thetaiotaomicron and Roseburia intestinalis
Source: ISME J. 2023 Sep 5;17(11):1940–52. doi: 10.1038/s41396-023-01501-1 (PMC10579405; doi:10.1038/s41396-023-01501-1)
Supplement: Supplementary file 3 [file 41396_2023_1501_MOESM3_ESM.xlsx]

## Sheet: Instruction
Supplementary file 3: RNA expression data for Bacteroides thetaiotaomicron (BT)
WC: summary of genes and reactions associated with the utilization of glucose and pyruvate in WC medium
WC_expression: detailed information of genes and reactions
mucin: summary of genes and reactions associated with mucin hydrolysis and mucin sugars utilization
mucin_expression: detailed information of genes and reactions
TPM: expression level in TPM (Transcripts Per Million) for all genes of BT
Reaction IDs are from the BIGG database: http://bigg.ucsd.edu/
Gene IDs from the BV-BRC database (https://www.bv-brc.org/) and NCBI gene IDs
Reference genomes are available at: https://github.com/msysbio/BTRI_mucin_study_data

## Sheet: WC
No.	Reaction_ID	Reaction_name	Reaction	Gene
1	GLCt2r	GLCt2r	glc-D[e] + h[e] <=> glc-D[c] + h[c]	BT_3589 or BT_1758 or BT_0371 or BT_4311 or BT_4653
2	HEX1	hexokinase (D-glucose:ATP)	atp[c] + glc-D[c] --> adp[c] + g6p[c] + h[c]	BT_2430 or BT_2493 or BT_4654
3	XYLI2	xylose isomerase	glc-D[c] <=> fru[c]	BT_0793
4	HEX7	hexokinase (D-fructose:ATP)	atp[c] + fru[c] --> adp[c] + f6p[c] + h[c]	BT_1757 or BT_3305
5	PFK	phosphofructokinase	atp[c] + f6p[c] --> adp[c] + fdp[c] + h[c]	BT_1102 or BT_2062 or BT_3356
6	FBA	fructose-bisphosphate aldolase	fdp[c] <=> dhap[c] + g3p[c]	BT_1106 or BT_1659 or BT_1691
7	TPI	triose-phosphate isomerase	dhap[c] <=> g3p[c]	BT_3929
8	GAPD	glyceraldehyde-3-phosphate dehydrogenase	g3p[c] + nad[c] + pi[c] <=> 13dpg[c] + h[c] + nadh[c]	BT_4263
9	PGK	phosphoglycerate kinase	3pg[c] + atp[c] <=> 13dpg[c] + adp[c]	BT_1672
10	PGM	phosphoglycerate mutase	2pg[c] <=> 3pg[c]	BT_1105 or BT_1660 or BT_3419
11	ENO	enolase	2pg[c] <=> h2o[c] + pep[c]	BT_4572
12	PPCKr	phosphoenolpyruvate carboxykinase	atp[c] + oaa[c] <=> adp[c] + co2[c] + pep[c]	BT_2790
13	MDH	malate dehydrogenase	mal-L[c] + nad[c] <=> h[c] + nadh[c] + oaa[c]	BT_2510 or BT_3911
14	FUM	fumarase	fum[c] + h2o[c] <=> mal-L[c]	BT_2256
15	FRD2	fumarate reductase	fum[c] + mql8[c] --> mqn8[c] + succ[c]	BT_3054 and BT_3055
16	PYK	pyruvate kinase	adp[c] + h[c] + pep[c] --> atp[c] + pyr[c]	BT_2841
17	PYRt2r	pyruvate reversible transport via proton symport	h[e] + pyr[e] <=> h[c] + pyr[c]	BT_1742
18	LDH_L	L-lactate dehydrogenase	lac-L[c] + nad[c] <=> h[c] + nadh[c] + pyr[c]	BT_4455 and BT_4456 and BT_4457
19	LDH_D	D-lactate dehydrogenase	lac-D[c] + nad[c] <=> h[c] + nadh[c] + pyr[c]	BT_1575
20	PFL	pyruvate formate lyase, formate acetyltransferase	coa[c] + pyr[c] --> accoa[c] + for[c]	(BT_1055 and BT_2955) or (BT_4738 and BT_1055) or (BT_2955 and BT_2956) or (BT_4737 and BT_4738)
21	POR4i	Pyruvate-flavodoxin oxidoreductase, irreversible	coa[c] + fdxox[c] + h[c] + pyr[c] --> accoa[c] + co2[c] + fdxrd[c]	BT_1747
22	PTAr	phosphotransacetylase	accoa[c] + pi[c] <=> actp[c] + coa[c]	BT_3692
23	ACKr	acetate kinase	ac[c] + atp[c] <=> actp[c] + adp[c]	BT_3693
24	Rnf	Rnf complex	fdxrd[c] + h[c] + nad[c] <=> fdxox[c] + h[e] + nadh[c]	BT_0617-22

## Sheet: WC_expression
								BT_WC_mono									BTRI_WC_BT									BT_mucin_mono															BTRI_mucin_BT
Reaction_ID	Reaction_name	Reaction	geneRule	geneID	patricID	transcriptID	function	bt_t04_wc_A	bt_t04_wc_B	bt_t04_wc_C	bt_t12_wc_A	bt_t12_wc_B	bt_t12_wc_C	bt_t36_wc_A	bt_t36_wc_B	bt_t36_wc_C	btri_t12_btA	btri_t12_btB	btri_t12_btC	btri_t24_btA	btri_t24_btB	btri_t24_btC	btri_t36_btA	btri_t36_btB	btri_t36_btC	bt_t04_mucin_A	bt_t04_mucin_B	bt_t04_mucin_C	bt_t12_mucin_A	bt_t12_mucin_B	bt_t12_mucin_C	bt_t24_mucin_A	bt_t24_mucin_B	bt_t24_mucin_C	bt_t48_mucin_A	bt_t48_mucin_B	bt_t48_mucin_C	bt_t120_mucin_A	bt_t120_mucin_B	bt_t120_mucin_C	btri_bt_t06_mucinA	btri_bt_t06_mucinB	btri_bt_t06_mucinC	btri_bt_t12_mucinA	btri_bt_t12_mucinB	btri_bt_t12_mucinC	btri_bt_t24_mucinA	btri_bt_t24_mucinB	btri_bt_t24_mucinC
GLCt2r	GLCt2r	glc-D[e] + h[e] <=> glc-D[c] + h[c]	BT_3589 or BT_1758 or BT_0371 or BT_4311 or BT_4653	BT_3589	fig|226186.12.peg.3648	AAO78694	N-acetyl glucosamine transporter, NagP	2.99384	2.58863	2.12229	1.73189	1.21965	0.933635	0	0.260473	1.27467	0.809336	0.593744	1.44012	0.640556	0.68286	0	0.926509	0	4.75101	1.58721	3.51738	2.30607	0.94935	0.798869	1.02023	0.128246	0.20496	0	1.85405	0	0	0	0	2.53438	2.49574	2.38149	2.95397	1.06058	1.11345	1.009	1.00714	0.990606	1.26087
				BT_4653	fig|226186.12.peg.4733	AAO79758	Hypothetical sugar permease	4.16433	3.56712	4.02444	1.39656	1.83172	2.66207	0	0.461753	0	2.07604	1.9344	2.63626	1.36865	0.181968	1.24622	0	4.15072	0	20.4313	16.9989	12.2403	2.20589	1.97471	1.73016	0.410079	0.109267	0.780531	0	3.61363	1.33587	0	0.907006	0.192615	6.20647	3.96608	4.7842	0.75876	1.07523	0.630539	0.919764	1.47139	0.735988
				BT_1758	fig|226186.12.peg.1803	AAO76865	Sucrose permease	149.656	131.054	131.865	170.883	192.93	236.316	20.0992	44.0833	43.5944	32.4535	49.0913	46.7926	9.70836	10.6174	7.18062	5.48424	6.60219	7.5363	220.521	311.986	245.3	299.005	264.252	220.302	45.4884	28.1101	33.087	17.1859	40.2086	26.0288	47.8508	28.3521	42.5663	192.375	177.819	195.195	48.3329	66.0189	70.3513	10.7296	4.5252	7.10553
				BT_0371	fig|226186.12.peg.369	AAO75478	Glucose/galactose transporter	86.5748	72.0614	70.3866	76.6949	100.314	112.277	41.033	34.7578	65.4555	33.5377	49.3247	49.383	22.0764	45.3125	23.1201	7.12445	14.8065	20.4942	38.0164	151.672	92.0143	61.4224	40.1105	39.4388	6.20645	3.43456	7.56241	15.9975	21.4379	24.9531	86.0936	102.792	90.4837	182.838	149.635	160.853	15.995	19.9718	22.1798	9.59876	10.6114	11.9509
				BT_4311	fig|226186.12.peg.4387	AAO79416	N-acetyl glucosamine transporter, NagP	17.5846	16.1921	15.0773	2.04654	2.1303	2.20619	2.77649	2.71104	3.44045	1.12817	1.29371	1.42161	0.884997	0	0	1.90943	0	0	19.1396	26.2356	18.9193	1.61376	0.942395	0.956978	0.496911	0.556374	0.232197	1.43024	0.786331	5.81178	0	5.82049	8.80011	27.7284	20.0563	20.4536	1.63826	1.86038	1.58852	0.847673	0.412527	0.179421
HEX1	hexokinase (D-glucose:ATP)	atp[c] + glc-D[c] --> adp[c] + g6p[c] + h[c]	BT_2430 or BT_2493 or BT_4654	BT_2430	fig|226186.12.peg.2492	AAO77537	Hexokinase (EC 2.7.1.1)	15.9933	20.5099	14.7691	76.1702	98.7339	81.2997	9.21423	11.0167	12.6597	84.8544	95.8622	150.279	16.5012	12.6637	27.1816	3.63133	17.2847	13.2103	5.23188	16.7003	13.0856	48.27	26.9584	36.8162	13.6299	13.7355	18.5742	8.01517	7.04924	13.6461	12.8219	27.2892	16.1875	22.4946	24.6434	26.2823	79.0728	96.3244	97.9015	23.7738	21.4337	32.1876
				BT_2493	fig|226186.12.peg.2545	AAO77600	ROK family sugar kinase or transcriptional regulator	302.086	270.033	266.539	211.657	305.447	312.183	350.228	285.862	377.862	117.848	188.309	201.302	245.855	392.058	340.232	71.5928	131.318	243.998	56.0904	373.261	354.358	382.344	118.925	133.198	206.382	182.424	245.727	257.239	212.08	288.192	563.166	529.408	570.19	546.179	504.539	482.354	102.046	109.694	111.654	169.979	173.097	190.529
				BT_4654	fig|226186.12.peg.4734	AAO79759	ROK family protein (putative glucokinase)	3.94396	3.08398	3.69237	1.35987	0.628905	1.29667	0	0.126717	2.01686	2.77196	3.59985	2.77822	1.66749	3.28944	0	1.06448	7.14399	0	13.3448	13.1467	13.9568	2.36642	1.89093	1.42673	0	0.355187	0.987225	2.25872	0	1.55331	0	0	1.05941	4.32064	4.68125	4.62514	0.972023	1.5097	1.00325	1.46183	0.677343	0
XYLI2	xylose isomerase	glc-D[c] <=> fru[c]	BT_0793	BT_0793	fig|226186.12.peg.811	AAO75900	Xylose isomerase (EC 5.3.1.5)	3.28061	3.42455	2.95898	8.2584	11.8139	10.6307	18.8963	24.8317	46.9503	4.79383	5.39057	6.20629	19.2749	30.0459	28.6475	7.68457	14.8881	16.8786	1.98695	5.24124	5.80097	10.4063	5.24796	5.39099	11.6276	7.9593	10.9497	21.4761	25.1288	40.9528	48.2024	78.0044	57.2046	4.21061	5.50446	5.77944	2.86216	3.42941	3.07551	10.7323	13.5175	13.6021
HEX7	hexokinase (D-fructose:ATP)	atp[c] + fru[c] --> adp[c] + f6p[c] + h[c]	BT_1757 or BT_3305	BT_3305	fig|226186.12.peg.3372	AAO78411	Fructokinase (EC 2.7.1.4)	212.797	187.29	188.499	202.532	204.665	202.16	29.1721	46.7076	47.8725	203.724	243.657	208.576	63.0497	44.3536	65.8524	28.7507	106.92	81.2311	427.924	327.002	321.018	325.701	427.623	380.56	9.98563	8.63316	15.4675	36.022	28.845	39.1911	4.55383	28.7878	29.3502	281.142	360.056	374.142	130.251	133.031	117.975	29.0326	22.6526	16.3293
				BT_1757	fig|226186.12.peg.1802	AAO76864	Fructokinase (EC 2.7.1.4)	123.749	101.952	111.144	78.2885	93.7531	103.405	50.8477	42.3101	38.2666	10.1378	12.4867	14.2065	33.7391	55.4694	25.935	8.83107	38.2557	34.4262	143.635	160.719	154.402	84.3983	77.1732	70.8122	24.5057	29.217	43.6704	59.4261	52.5781	48.4062	98.7294	43.4134	61.0216	136.275	153.65	165.324	29.0944	37.3848	38.221	25.981	48.1631	34.0492
PFK	phosphofructokinase	atp[c] + f6p[c] --> adp[c] + fdp[c] + h[c]	BT_1102 or BT_2062 or BT_3356	BT_1102	fig|226186.12.peg.1126	AAO76209	6-phosphofructokinase (EC 2.7.1.11)	33.047	32.925	31.0396	105.91	114.026	111.105	125.887	167.019	196.234	153.811	168.944	136.043	162.854	80.5445	128.522	81.3731	172.384	278.346	64.004	41.9931	49.5426	234.637	257.521	204.33	58.9018	45.1598	80.2728	218.817	166.614	163.083	228.621	266.986	248.517	37.5094	46.1503	53.083	56.3492	71.8527	65.4089	98.8967	154.574	165.045
				BT_2062	fig|226186.12.peg.2120	AAO77169	6-phosphofructokinase (EC 2.7.1.11)	277.782	251.259	248.77	632.083	662.984	558.848	1771.47	1919.43	2020.86	627.379	616.833	602.451	1236.55	937.031	1095.93	639.599	1165.73	1541.25	313.84	343.222	337.92	637.124	599.734	648.26	783.271	992.094	1104.46	2503.61	2352.88	2329.56	2217.43	2349.74	2222.64	373.685	404.539	423.4	251.918	275.588	257.813	822.303	1001.45	831.313
				BT_3356	fig|226186.12.peg.3424	AAO78462	6-phosphofructokinase (EC 2.7.1.11)	88.2388	81.0931	103.175	60.7291	58.5476	66.2735	29.1241	26.2382	22.7148	68.6737	82.0398	79.8993	56.3342	43.5164	37.8376	8.8039	64.4986	55.148	71.3513	106.156	99.9775	88.3547	83.0748	88.8724	39.6897	42.0556	42.0728	13.2676	31.5175	20.0122	22.2673	23.4764	12.0981	109.663	118.833	129.098	52.0351	55.5954	55.5052	35.9483	31.2176	36.1979
FBA	fructose-bisphosphate aldolase	fdp[c] <=> dhap[c] + g3p[c]	BT_1106 or BT_1659 or BT_1691	BT_1691	fig|226186.12.peg.1734	AAO76798	Fructose-bisphosphate aldolase class II (EC 4.1.2.13)	1522.71	1613.53	1434.07	1090.32	1141.92	1295.65	415.793	433.4	399.258	476.171	481.365	514.205	302.063	311.865	268.998	132.089	226.794	200.986	2651.64	3143.86	2219.04	1185.13	1277.96	1445.25	430.182	396.116	465.66	370.763	465.339	399.666	599.607	557.526	486.16	2851.15	2207.98	2372.91	442.18	509.651	490.265	563.997	638.046	620.143
				BT_1106	fig|226186.12.peg.1130	AAO76213	Fructose-bisphosphate aldolase class I (EC 4.1.2.13)	170.445	158.539	165.343	1938.62	1766.38	1774.54	6544.38	7534.09	5613.79	2600.98	2590.6	2207.75	4597.44	3838.05	4348.98	2636.24	3104.19	3597.34	576.138	331.066	279.241	2584.75	2935.47	2810.8	5672.25	7735.43	5261.94	6660.67	6664.67	5455.27	3552.59	3307.26	3247.95	287.103	275.239	301.621	729.358	915.57	840.909	7382.71	4069.5	4634.96
				BT_1659	fig|226186.12.peg.1700	AAO76766	Fructose-bisphosphate aldolase class I (EC 4.1.2.13)	79.1718	84.2979	57.288	383.469	492.973	537.276	287.109	301.321	271.251	144.56	185.365	226.409	70.1177	156.597	145.945	29.2077	150.917	180.894	31.1463	130.847	72.7872	168.462	94.4669	120.952	116.242	151.805	206.689	208.425	253.331	284.552	567.768	535.61	468.14	95.2299	98.5895	104.392	169.177	221.473	225.002	17.1849	26.4159	24.313
TPI	triose-phosphate isomerase	dhap[c] <=> g3p[c]	BT_3929	BT_3929	fig|226186.12.peg.3994	AAO79034	Triosephosphate isomerase (EC 5.3.1.1)	406.8	360.912	348.75	249.884	344.529	296.249	40.8298	50.4722	62.4607	155.549	199.49	218.43	14.6781	26.6348	57.5965	22.5378	18.5263	38.3909	151.83	599.377	419.211	122.257	58.3217	75.6849	16.7486	19.6277	21.1965	8.71198	46.6477	40.5697	0	48.2561	46.536	636.706	515.413	502.896	127.11	142.753	151.149	31.7443	42.8417	37.961
GAPD	glyceraldehyde-3-phosphate dehydrogenase	g3p[c] + nad[c] + pi[c] <=> 13dpg[c] + h[c] + nadh[c]	BT_4263	BT_4263	fig|226186.12.peg.4336	AAO79368	NAD-dependent glyceraldehyde-3-phosphate dehydrogenase (EC 1.2.1.12)	2541.97	2356.06	2400.79	1491.49	2100.03	2385.45	397.366	438.013	555.717	711.439	946.57	1148.29	241.514	259.216	268.351	110.352	167.595	166.144	917.038	3939.37	2468.47	1217.53	440.114	574.658	631.561	648.09	781.627	262.825	332.232	486.348	438.9	519.038	535.528	3871.57	3068.28	3071.18	487.881	547.422	586.422	630.528	943.138	805.241
PGK	phosphoglycerate kinase	3pg[c] + atp[c] <=> 13dpg[c] + adp[c]	BT_1672	BT_1672	fig|226186.12.peg.1714	AAO76779	Phosphoglycerate kinase (EC 2.7.2.3)	450.006	410.89	434.834	359.973	473.26	482.265	191.752	187.155	243.739	174.564	232.775	264.556	58.8987	85.635	87.6861	22.2031	54.6474	59.9545	179.835	596.12	466.765	296.847	125.335	162.173	132.262	135.785	179.835	167.61	181.118	264.542	261.251	402.947	369.75	604.48	557.62	599.754	110.606	124.413	132.017	108.219	155.722	142.152
PGM	phosphoglycerate mutase	2pg[c] <=> 3pg[c]	BT_1105 or BT_1660 or BT_3419	BT_3419	fig|226186.12.peg.3486	AAO78525	2,3-bisphosphoglycerate-independent phosphoglycerate mutase (EC 5.4.2.12)	232.451	209.311	212.584	226.566	244.063	274.172	351.988	299.289	402.957	153.415	180.468	210.134	180.227	157.021	151.315	62.4097	90.8985	111.102	154.453	368.955	288.96	254.294	158.199	208.661	223.341	222.72	237.585	228.261	302.468	369.996	443.299	421.664	411.722	382.824	365.556	393.005	86.9622	99.1413	100.73	322.151	463.666	367.55
				BT_1660	fig|226186.12.peg.1701	AAO76767	Phosphoglycerate mutase (EC 5.4.2.11)	241.659	243.533	214.886	828.5	986.962	1193.98	76.5298	81.902	113.403	531.645	710.411	804.921	124.421	225.435	144.76	17.0953	139.455	134.782	68.5178	304.915	222.734	354.42	170.258	260.636	386.149	355.27	494.576	74.5137	71.4323	96.0504	177.987	205.999	188.216	204.736	221.764	233.004	428.886	585.823	633.691	47.2086	77.8472	54.064
				BT_1105	fig|226186.12.peg.1129	AAO76212	Phosphoglycerate mutase (EC 5.4.2.11)	41.5305	35.3033	41.6014	405.412	377.31	543.692	2875.97	2494.44	2441.51	433.248	528.324	462.329	1886.14	1431.12	2307.1	893.898	2279.54	3721.12	63.2447	69.3225	59.8658	534.408	454.773	411.883	791.724	664.895	905.03	2655.54	3041.67	2449.19	2388.39	2155.28	2129.49	46.689	50.8811	63.8475	125.585	194.557	193.444	847.285	1204.22	1034.13
ENO	enolase	2pg[c] <=> h2o[c] + pep[c]	BT_4572	BT_4572	fig|226186.12.peg.4653	AAO79677	Enolase (EC 4.2.1.11)	861.544	891.084	743.54	1943.8	2148.81	2838.98	169.831	213.301	253.953	1059.06	1440.47	1765.21	74.2191	152.945	143.776	21.0824	111.906	144.256	702.277	1929.95	1118.59	1280.01	728.071	916.755	131.149	151.596	168.422	233.033	201.108	280.589	217.686	227.945	276.229	902.96	912.946	917.443	789.807	1009.09	1065.85	45.5665	54.3867	60.7659
PPCKr	phosphoenolpyruvate carboxykinase	atp[c] + oaa[c] <=> adp[c] + co2[c] + pep[c]	BT_2790	BT_2790	fig|226186.12.peg.2837	AAO77896	Phosphoenolpyruvate carboxykinase [ATP] (EC 4.1.1.49)	1265.21	1218.08	1150.81	820.077	1137.8	1095.03	673.094	782.709	938.785	349.021	450.24	552.786	453.662	398.083	466.497	179.264	278.445	305.329	534.373	1898.47	1340.71	781.031	303.88	387.825	660.377	624.374	792.867	662.251	697.112	903.964	1244.21	986.423	1016.66	2345.35	1879.49	1950.44	274.627	305.509	325.462	1320.87	2236.56	1744.2
MDH	malate dehydrogenase	mal-L[c] + nad[c] <=> h[c] + nadh[c] + oaa[c]	BT_2510 or BT_3911	BT_2510	fig|226186.12.peg.2563	AAO77617	Malate dehydrogenase (EC 1.1.1.37)	303.086	323.38	274.644	1734.35	2162.53	2523.55	957.475	1001.91	1374.34	2925.65	3068.96	3663.43	800.276	1462.41	1342.96	387.52	629.415	618.107	686.231	578.739	314.265	802.944	597.547	823.288	303.218	544.752	468.568	599.443	567.286	894.432	1145.47	1071.49	1004.53	1478.24	1249.9	1128.29	3001.05	3484.88	3215.27	1592.2	1981.73	1826.14
				BT_3911	fig|226186.12.peg.3976	AAO79016	Malate dehydrogenase (EC 1.1.1.37)	382.594	343.764	309.644	1556.24	1875.35	1830.18	698.405	677.971	730.048	791.826	913.66	959.043	277.506	345.587	348.128	174.191	181.6	211.495	286.711	423.993	374.057	1541.86	1038.62	1233.06	583.8	622.069	666.556	542.701	577.372	765.328	773.886	716.748	734.29	710.802	591.275	557.247	335.4	374.438	361.674	436.772	561.741	490.167
FUM	fumarase	fum[c] + h2o[c] <=> mal-L[c]	BT_2256	BT_2256	fig|226186.12.peg.2321	AAO77363	Fumarate hydratase class I (EC 4.2.1.2)	320.999	294.985	302.53	803.414	857.82	954.472	1352.03	1301.56	1391.79	449.774	474.231	518.475	603.519	781.172	831.246	308.889	745.404	721.393	257.855	471.044	379.622	585.807	489.376	581.129	485.245	606.255	552.24	1148.98	1173.32	1275.76	1313.11	1180.7	1126.62	508.525	465.802	497.498	279.794	347.614	342.634	638.657	669.297	675.089
FRD2	fumarate reductase	fum[c] + mql8[c] --> mqn8[c] + succ[c]	BT_3054 and BT_3055	BT_3055	fig|226186.12.peg.3113	AAO78161	Succinate dehydrogenase iron-sulfur protein (EC 1.3.5.1)	515.718	445.45	492.514	348.671	408.334	521.085	148.909	118.196	168.652	201.764	250.5	310.819	19.9568	83.0825	68.8622	30.7594	37.2764	86.6908	470.173	781.497	624.495	299.672	213.369	254.13	20.9629	29.0499	20.6412	111.418	159.311	199.92	208.824	162.342	161.23	724.762	756.458	814.811	95.2556	119.223	113.165	16.6946	16.2456	17.9102
				BT_3054	fig|226186.12.peg.3112	AAO78160	Succinate dehydrogenase flavoprotein subunit (EC 1.3.5.1)	528.008	466.506	484.814	619.892	679.975	797.502	162.518	143.549	168.575	492.074	567.873	590.908	66.4517	99.3754	92.5967	40.1697	126.593	110.792	857.284	958.818	660.672	681.305	647.832	693.988	35.1621	44.3471	36.9302	150.184	148.195	172.453	104.908	97.6083	111.617	1027.49	912.073	999.119	213.384	265.692	265.334	39.2282	46.7858	38.3535
PYK	pyruvate kinase	adp[c] + h[c] + pep[c] --> atp[c] + pyr[c]	BT_2841	BT_2841	fig|226186.12.peg.2888	AAO77947	Pyruvate kinase (EC 2.7.1.40)	608.235	488.959	591.553	745.023	783.672	1006.13	115.454	99.954	111.476	730.321	987.364	937.629	86.0078	106.397	152.63	37.9264	107.099	100.793	947.919	1199.68	829.472	708.157	596.902	613.267	96.6384	90.2245	100.795	127.156	116.338	116.344	43.3309	61.5016	65.0121	1065.61	986.541	1120.08	421.503	590.576	580.505	118.391	123.081	127.251
PYRt2r	pyruvate reversible transport via proton symport	h[e] + pyr[e] <=> h[c] + pyr[c]	BT_1742	BT_1742	fig|226186.12.peg.1786	AAO76849	Carbon starvation protein A	90.5618	78.126	86.9277	105.621	111.799	139.984	32.7797	29.1556	43.9763	85.911	91.9018	88.9134	29.9675	23.8531	50.0467	12.3795	34.3724	46.5531	110.844	123.237	114.702	143.943	159.574	148.738	14.3517	31.4764	27.6568	49.7571	53.4877	38.3978	28.1977	23.2656	19.7593	107.057	110.274	116.185	34.0923	44.938	42.0856	15.0154	11.5344	16.2377
LDH_L	L-lactate dehydrogenase	lac-L[c] + nad[c] <=> h[c] + nadh[c] + pyr[c]	BT_4455 and BT_4456 and BT_4457	BT_4456	fig|226186.12.peg.4537	AAO79561	Predicted L-lactate dehydrogenase, Iron-sulfur cluster-binding subunit YkgF	101.059	92.9121	93.0511	318.57	314.59	405.276	71.912	58.0826	81.2749	357.184	360.893	431.786	61.2077	64.7915	55.4319	21.9833	105.371	101.974	105.535	152.841	117.387	315.159	278.797	313.525	23.1901	40.8461	27.2982	51.5956	64.3105	82.1847	83.6493	116.366	120.04	125.933	149.991	161.551	246.778	320.14	312.316	26.3282	14.6678	20.7014
				BT_4457	fig|226186.12.peg.4538	AAO79562	Predicted L-lactate dehydrogenase, hypothetical protein subunit SO1518	125.227	107.33	115.153	410.5	420.757	535.617	187.1	205.614	203.782	502.647	621.141	523.143	175.934	157.291	233.3	178.803	450.017	287.586	157.126	134.302	146.941	523.334	529.701	483.148	32.2551	39.8256	38.6564	182.236	230.723	220.913	337.372	267.572	226.215	110.457	150.738	170.366	283.116	307.101	324.119	52.6138	40.7573	44.9086
				BT_4455	fig|226186.12.peg.4535	AAO79560	Predicted L-lactate dehydrogenase, Fe-S oxidoreductase subunit YkgE	399.365	466.061	388.125	704.57	766.873	859.355	110.671	123.176	126.49	640.033	690.72	805.331	117.557	120.321	173.304	43.5304	237.355	165.867	315.301	547.98	385.865	453.382	447.527	523.789	36.6429	40.9062	45.6687	112.09	140.271	101.319	130.792	166.595	122.19	376.127	420.765	447.68	516.734	598.277	619.241	51.0198	43.9833	42.7387
LDH_D	D-lactate dehydrogenase	lac-D[c] + nad[c] <=> h[c] + nadh[c] + pyr[c]	BT_1575	BT_1575	fig|226186.12.peg.1610	AAO76682	D-lactate dehydrogenase (EC 1.1.1.28)	345.134	473.978	285.838	297.028	309.079	402.921	17.6619	20.1886	14.4775	108.134	130.46	151.157	6.74436	12.3691	8.41217	6.68005	17.9906	10.4524	404.397	545.021	257.724	100.336	79.728	99.0334	9.28949	15.7346	12.2489	4.89602	11.8067	11.1787	40.275	12.6873	43.9246	249.506	213.913	206.139	262.337	287.467	328.14	3.12447	12.3342	6.59729
PFL	pyruvate formate lyase	coa[c] + pyr[c] --> accoa[c] + for[c]	(BT_1055 and BT_2955) or (BT_4738 and BT_1055) or (BT_2955 and BT_2956) or (BT_4737 and BT_4738)	BT_2955	fig|226186.12.peg.3006	AAO78061	formate acetyltransferase (EC 2.3.1.54)	0.192126	0.155372	0.244978	0.158851	0.180779	0.27247	0	0.859096	0.556054	0.382371	0.26689	0.227431	1.51551	0	0	0.401923	0	0	0.163715	0.584418	0.311729	0.237264	0.162539	0.133062	1.2764	0.548009	0.267317	2.24476	0	0.168386	0	0	0	0.160149	0.290797	0.373476	0.128841	0.149891	0.212258	0.301411	1.5137	0.51328
				BT_1055	fig|226186.12.peg.1072	AAO76162	Pyruvate formate-lyase activating enzyme (EC 1.97.1.4)	13.8402	9.8316	11.2815	19.5303	19.3563	15.3795	4.15341	0	4.77112	13.9985	15.6425	22.4352	3.70955	7.15542	8.65657	0	2.07507	4.57042	2.36888	9.87232	11.3251	10.7623	4.865	6.81576	1.23053	0	1.92107	0	0	0	0	3.2035	3.63445	10.1983	10.9597	13.0088	12.2849	11.6441	10.3051	0.443208	1.24792	1.66025
				BT_2956	fig|226186.12.peg.3007	AAO78062	Pyruvate formate-lyase activating enzyme (EC 1.97.1.4)	0.249851	0.341536	0.294972	0.286348	0	0.033114	0	0	0	0.045364	0.227141	0.216324	0	0	0	0.884959	0	0	0.036995	0.522406	0.393288	0.038933	0.058734	0.111116	0	0.437513	0	0	0	0	0	0	0	0.504824	0.333826	0.365085	0.032361	0.011769	0.046282	0	0.344239	0.759239
				BT_4737	fig|226186.12.peg.4817	AAO79842	Pyruvate formate-lyase activating enzyme (EC 1.97.1.4)	125.719	112.156	130.697	126.427	130.751	133.79	82.7939	86.9909	74.4702	129.513	131.384	130.962	39.0244	31.0345	35.7748	14.6211	32.3059	50.2089	177.937	216.283	182.133	209.746	201.5	202.224	16.7959	31.4911	22.7551	91.1464	87.9882	89.0423	33.3929	27.0793	19.3162	162.793	157.525	177.49	87.9179	106.372	103.328	17.2091	19.8508	14.3628
	formate acetyltransferase			BT_4738	fig|226186.12.peg.4818	AAO79843	formate acetyltransferase (EC 2.3.1.54)	254.565	235.348	221.842	207.887	238.541	249.968	62.1061	57.3511	67.5067	95.9637	112.279	132.528	36.4783	32.5959	51.1889	23.3678	26.7933	23.2908	308.706	487.025	357.029	146.883	100.716	120.539	24.1885	37.7807	39.387	56.9324	51.3298	53.3023	108.831	110.235	138.455	311.336	287.119	300.948	88.1105	100.039	97.6851	68.7608	84.1065	61.0688
POR4i	Pyruvate-flavodoxin oxidoreductase, irreversible	coa[c] + fdxox[c] + h[c] + pyr[c] --> accoa[c] + co2[c] + fdxrd[c]	BT_1747	BT_1747	fig|226186.12.peg.1791	AAO76854	Pyruvate-flavodoxin oxidoreductase	286.387	257.962	240.274	707.085	803.604	1096.4	151.959	138.722	171.553	430.423	510.913	575.995	55.3312	111.619	123.411	21.2879	85.1992	70.44	283.034	615.553	355.749	499.086	371.719	398.688	37.0452	48.3752	46.8101	98.4423	95.7914	109.945	112.1	109.845	104.06	517.662	512.443	545.727	243.265	313.872	319.294	27.07	29.9825	24.9243
PTAr	phosphotransacetylase	accoa[c] + pi[c] <=> actp[c] + coa[c]	BT_3692	BT_3692	fig|226186.12.peg.3752	AAO78797	Phosphate acetyltransferase (EC 2.3.1.8)	339.172	336.523	378.789	787.013	933.916	795.944	365.781	300.93	443.813	455.025	637.536	588.562	92.8705	105.152	177.2	93.5616	123.203	183.1	340.17	641.261	456.151	879.602	654.399	730.872	55.0952	77.4461	56.3112	283.178	261.177	399.531	608.226	461.352	361.149	815.332	773.38	770.28	344.441	390.506	402.993	33.0003	32.5435	23.4187
ACKr	acetate kinase	ac[c] + atp[c] <=> actp[c] + adp[c]	BT_3693	BT_3693	fig|226186.12.peg.3753	AAO78798	Acetate kinase (EC 2.7.2.1)	243.237	245.477	237.482	648.577	711.342	698.557	425.906	436.745	506.75	487.961	506.297	580.632	183.293	198.723	281.737	78.5548	219.447	186.387	411.655	550.883	391.499	507.757	424.488	464.69	192.203	211.717	112.116	451.044	463.445	532.109	647.147	664.162	604.498	544.663	519.074	544.748	358.887	405.63	413.547	120.592	51.7839	52.5715
Rnf	ferredoxin---NAD+ oxidoreductase (H+-transporting)	2.0 fdxrd[c] + 2.0 h[c] + nad[c] <=> 2.0 fdxox[c] + h[e] + nadh[c]	BT_0622 and BT_0617 and BT_0618 and BT_0619 and BT_0621 and BT_0620	BT_0617	fig|226186.12.peg.625	AAO75724	Electron transport complex protein RnfB	145.449	107.232	137.085	159.026	201.691	156.274	23.6253	18.9616	18.4399	155.646	227.141	228.826	31.5164	39.4506	29.0344	7.54832	13.1813	26.748	159.421	242.916	259.166	194.758	176.123	150.788	10.7149	14.4293	19.4514	13.1787	15.3371	12.281	26.2715	24.2909	16.0402	203.075	259.987	294.526	75.5839	86.4727	82.2828	20.1213	18.2453	14.7807
				BT_0619	fig|226186.12.peg.627	AAO75726	Electron transport complex protein RnfD	63.3541	52.8567	55.7018	106.624	114.898	143.921	160.68	123.896	119.15	92.4382	109.595	108.403	149.468	250.675	197.595	26.5699	446.698	271.273	69.4236	119.279	77.8329	75.1316	58.1385	58.1452	40.6513	71.2782	53.8238	114.913	142.477	83.2756	23.3499	26.4829	42.6389	97.2741	104.16	113.529	29.9751	39.5337	37.8507	37.405	20.7222	29.3644
				BT_0620	fig|226186.12.peg.628	AAO75727	Electron transport complex protein RnfG	51.9137	41.542	48.4919	56.5595	65.2524	72.5165	16.8783	13.0895	19.3485	34.8749	49.9334	53.2353	5.21935	8.1052	17.076	4.70358	11.4584	12.9227	48.3654	88.369	69.5532	48.2518	26.1756	33.4862	3.15836	3.25266	5.23752	0	9.42054	3.6573	40.1036	10.8277	27.0308	81.6924	83.6843	96.0617	18.5653	21.9149	18.7837	3.00868	3.58559	0
				BT_0622	fig|226186.12.peg.630	AAO75729	Electron transport complex protein RnfA	93.0557	89.2053	87.4443	61.7054	78.9002	85.494	34.6551	15.4109	19.2057	46.1151	48.397	70.1074	16.0767	6.14384	34.9621	7.601	19.4364	4.09152	139.226	163.694	115.914	49.4545	46.5565	40.8542	4.73711	7.02309	4.10208	18.8475	11.2514	28.227	0	12.5867	22.1463	125.366	139.739	141.687	27.5575	31.2555	35.5521	2.26918	4.79575	2.85453
				BT_0618	fig|226186.12.peg.626	AAO75725	Electron transport complex protein RnfC	133.311	109.04	132.96	154.896	174.103	173.914	28.9145	30.4418	31.9217	129.432	156.175	158.479	29.7674	40.5499	51.0736	17.2161	60.6047	40.9554	251.437	249.416	190.263	163.017	141.919	131.42	14.3921	12.103	10.9432	31.1048	42.8164	32.3448	2.11338	11.7208	22.0438	200.89	238.066	268.17	56.6526	67.1986	62.8203	8.3339	11.4483	11.3132
				BT_0621	fig|226186.12.peg.629	AAO75728	Electron transport complex protein RnfE	116.693	100.217	116.559	302.537	253.271	418.159	78.4755	73.9134	64.1386	491.488	500.173	530.78	102.191	50.8206	96.5472	15.0256	54.4219	27.9364	198.487	223.214	174.87	382.386	351.341	331.968	72.0713	64.3229	50.0719	46.4023	68.1867	40.7245	0	29.3855	12.0483	149.852	151.413	174.768	103.056	157.342	155.547	79.2255	43.4693	45.1214
ATPase				BT_1295	fig|226186.12.peg.1324	AAO76402	V-type ATP synthase subunit K (EC 3.6.3.14)	217.681	181.442	210.555	200.777	226.739	329.975	56.6758	38.1847	111.447	273.416	347.923	334.526	75.8416	72.0237	117.4	51.1713	37.5105	115.905	372.818	408.298	376.097	353.753	310.592	264.607	37.6251	18.2647	24.2661	69.957	77.6707	29.7751	69.9048	29.3126	86.4502	266.37	293.751	310.947	71.152	97.7518	99.1954	33.0875	25.4031	39.8718
				BT_1296	fig|226186.12.peg.1325	AAO76403	V-type ATP synthase subunit I (EC 3.6.3.14)	62.0427	50.4594	59.2112	69.1231	78.8701	96.5137	20.7496	23.0835	33.7239	61.8841	67.6591	67.2214	12.8532	16.9103	26.4724	11.1919	15.243	14.6193	107.11	117.486	78.7205	66.9745	61.7978	56.8413	8.41154	11.0826	8.08878	11.7698	31.2916	14.3775	52.9863	21.0885	16.8181	102.783	94.2643	99.461	32.6585	43.7108	46.6057	7.3769	6.10661	9.27777
				BT_1297	fig|226186.12.peg.1326	AAO76404	V-type ATP synthase subunit D (EC 3.6.3.14)	109.708	94.5213	108.154	93.8084	103.151	149.395	16.8562	8.82967	7.21958	117.919	112.79	93.9172	18.4021	14.5814	8.56793	8.98745	39.8385	33.0169	259.667	226.942	158.814	96.2457	101.648	104.073	3.64688	3.69744	3.39826	26.3455	17.2083	13.178	26.9618	29.9912	12.3799	224.562	202.163	224.439	49.5442	66.0174	63.4486	4.11715	3.79929	1.99596
				BT_1298	fig|226186.12.peg.1327	AAO76405	V-type ATP synthase subunit B (EC 3.6.3.14)	88.0048	75.875	80.1904	161.249	193.937	224.189	41.2294	56.0002	52.8046	239.71	277.866	237.171	64.1786	58.2561	133.007	36.6475	142.626	155.753	161.764	170.194	129.367	263.632	275.392	244.468	34.1374	28.43	35.7224	87.8427	101.348	46.5763	35.0176	38.6566	29.8166	143.941	141.766	159.898	79.4512	102.685	104.01	16.7004	22.8743	19.321
				BT_1299	fig|226186.12.peg.1328	AAO76406	V-type ATP synthase subunit A (EC 3.6.3.14)	48.1485	37.1673	42.4172	45.333	54.3815	71.2733	13.3697	16.9559	15.8978	55.3861	67.5947	67.3121	20.8616	9.05434	29.7652	3.48798	22.2151	17.6209	47.2365	77.6482	69.9718	70.5083	59.4481	54.7836	7.99833	4.48635	8.60807	13.5093	7.64808	13.0512	16.8081	23.1848	16.867	65.1007	70.5309	82.5469	23.7629	30.0747	29.391	9.11109	12.7003	13.5985
				BT_1300	fig|226186.12.peg.1329	AAO76407	V-type ATP synthase subunit C (EC 3.6.3.14)	48.5911	35.1593	42.7384	26.0014	35.4775	50.7456	9.74403	8.25615	8.30636	13.4459	17.401	20.376	18.8571	14.5427	19.9651	8.90006	20.7784	18.3996	31.8022	84.4495	53.8828	23.4442	19.9056	19.4653	5.4969	7.18129	16.8949	5.52348	3.24582	12.3331	0	21.137	18.5124	69.777	52.221	60.2787	8.98705	11.6014	13.0689	18.3166	29.9655	15.2205
				BT_1301	fig|226186.12.peg.1330	AAO76408	V-type ATP synthase subunit E (EC 3.6.3.14)	138.901	116.652	154.556	57.1787	54.3067	66.4949	26.1682	21.7929	58.0622	30.8434	26.7154	31.7066	33.8107	29.794	48.9251	7.88147	23.2918	20.5651	87.3563	202.934	155.566	41.8279	29.866	39.12	25.8956	32.8927	33.7885	13.4299	18.1951	13.9075	23.2576	21.3212	44.3771	174.107	157.812	179.509	21.6492	23.5078	27.139	65.4573	78.0312	66.0253
ppGpp	carbon starvation			BT_0700	fig|226186.12.peg.715	AAO75807	Inactive (p)ppGpp 3'-pyrophosphohydrolase domain / GTP pyrophosphokinase (EC 2.7.6.5), (p)ppGpp synthetase I	102.488	84.7497	97.6271	467.583	460.365	440.538	284.893	287.603	337.481	298.559	291.815	302.572	158.894	177.935	158.042	77.2311	113.826	143.856	176.082	173.571	119.683	341.893	306.602	358.775	149.427	184.822	189.473	276.279	280.435	342.321	431.586	410.784	383.922	171.595	150.015	162.906	185.087	235.34	230.109	182.345	188.209	184.415
	https://www.sciencedirect.com/science/article/pii/S1931312818302786#undfig1			BT_3998	fig|226186.12.peg.4064	AAO79103	Guanosine-3',5'-bis(diphosphate) 3'-pyrophosphohydrolase (EC 3.1.7.2) / GTP pyrophosphokinase (EC 2.7.6.5), (p)ppGpp synthetase II	94.9127	86.8888	98.0114	82.735	92.1874	93.2729	9.14745	7.46012	12.8272	48.2921	49.4864	59.1366	16.8813	11.3761	9.4809	4.674	24.1865	26.9351	98.9903	120.693	81.4896	50.2421	31.6765	44.2194	23.9876	24.5424	28.869	8.89286	6.07896	5.61242	5.96279	9.43431	12.1135	98.2812	83.3979	85.206	44.0431	48.3487	47.9351	39.7837	68.6019	47.5219
[truncated: 6 more columns]

## Sheet: mucin
No.	Reaction_ID	Reaction_name	Reaction	Gene
1	GALt2_2	D-galactose transport in via proton symport	gal[e] + h[e] <=> gal[c] + h[c]	BT_3589 or BT_1758 or BT_0371 or BT_4311 or BT_4653
2	GALK	galactokinase	atp[c] + gal[c] --> adp[c] + gal1p[c] + h[c]	BT_0370
3	UGLT	UDPglucose--hexose-1-phosphate uridylyltransferase	gal1p[c] + udpg[c] <=> g1p[c] + udpgal[c]	BT_3622
4	UDPG4E	UDPglucose 4-epimerase	udpg[c] <=> udpgal[c]	BT_0623 or BT_2887
5	MANabc	mannose transport via ABC transporter	atp[c] + h2o[c] + man[e] --> adp[c] + h[c] + man[c] + pi[c]	BT_1536
6	HEX4	hexokinase (D-mannose:ATP)	atp[c] + man[c] --> adp[c] + h[c] + man6p[c]	BT_2430 or BT_2493 or BT_4654
7	MAN6PI	mannose-6-phosphate isomerase	man6p[c] <=> f6p[c]	BT_0373
8	ACGAMtr	N-acetylglucosamine transport in via proton symport, reversible	acgam[e] + 2.0 h[e] <=> acgam[c] + 2.0 h[c]	BT_3180 or BT_3619
9	ACGAMK	N-acetylglucosamine kinase	acgam[c] + atp[c] --> acgam6p[c] + adp[c] + h[c]	BT_2493 or BT_4654
10	AGDC	N-acetylglucosamine-6-phosphate deacetylase	acgam6p[c] + h2o[c] --> ac[c] + gam6p[c]	BT_0675 or BT_0676 or BT_3588
11	G6PDA	glucosamine-6-phosphate deaminase	gam6p[c] + h2o[c] --> f6p[c] + nh4[c]	BT_0258 or BT_3587 or BT_3601 or BT_4127
12	ACGALr	N-acetylgalactosamine reversible transport via proton symport	acgal[e] + 2.0 h[e] <=> acgal[c] + 2.0 h[c]	BT_1270
13	ACGALK3	N-acetylgalactosamine kinase (6-phosphate)	acgal[c] + atp[c] --> acgal6p[c] + adp[c] + h[c]	BT_4240
14	AGDC2	N-acetylgalactosamine-6-phosphate amidohydrolase	acgal6p[c] + h2o[c] --> ac[c] + galam6p[c]	BT_0675 or BT_0676 or BT_3588
15	AGAS	galactosamine-6-phosphate deaminase	galam6p[c] + h2o[c] --> taga6p[c] + nh4[c]	BT_0554
16	ACNAMt2r	N-acetylneuraminate proton symport, reversible	acnam[e] + h[e] --> acnam[c] + h[c]	BT_3606	In the model, this is a dead end reaction. No intracellular reaction uses acnam
17	FUCt	L-fucose transport via proton symport	fuc-L[e] + h[e] <=> fuc-L[c] + h[c]	BT_1277 or BT_3616
18	FUCI	L-fucose isomerase	fuc-L[c] <=> fcl-L[c]	BT_1273
19	FCLK	L-fuculokinase	atp[c] + fcl-L[c] --> adp[c] + fc1p[c] + h[c]	BT_1275
20	FCLPA	L-fuculose 1-phosphate aldolase	fc1p[c] <=> dhap[c] + lald-L[c]	BT_1274
21	2FUCLAC_FUCASEe	alpha-fucosidase, 2-fucosyllactose (extracellular)	2-Fucosyllactose (HMO, PMID:11425797) + H2O --> L-Fucose + Lactose	(BT_4135 or BT_1630) and ((BT_1631 and BT_4135) or (BT_1630 and BT_1631))
22	FUCASEe	alpha-fucosidase, extracellular	H2O + PA6 --> L-Fucose + de-Fuc form of PA6	BT_1842 or BT_2970 or BT_3665
23	3FUCLAC_FUCASEe	alpha-fucosidase, 3-fucosyllactose (extracellular)	3-Fucosyllactose (HMO, PMID:11425797) + H2O --> L-Fucose + Lactose	(BT_4135 or BT_1630) and ((BT_1631 and BT_4135) or (BT_1630 and BT_1631))
24	GLCNACASE_OGLYCAN6e	N-acetylglucosaminidase, mucin-type O-glycans, extracellular	Core 3 + H2O --> Tn antigen + N-Acetyl-D-glucosamine	(BT_2825 or BT_1038 or BT_1044 or BT_1048 or BT_0865 or BT_1282 or BT_3753 or BT_4132 or BT_4406 or BT_3985 or BT_3987) and ((BT_1039 and BT_1040) or (BT_1042 and BT_1043) or (BT_1046 and BT_1047) or (BT_4134 and BT_4135) or (BT_4404 and BT_4405) or (BT_3983 and BT_3984) or (BT_0866 and BT_0867) or (BT_3751 and BT_3752) or (BT_1280 and BT_1281) or (BT_3958 and BT_3959) or (BT_4633 and BT_4634) or…
25	GLCNACASE_HS3	Alpha-N-acetylglucosaminidase	H2O + Product GLCAASE_HS, GlcNAc-IdoA-Gal-Gal-Xyl-L-Ser (protein) --> N-Acetyl-D-glucosamine + Product GLCNACASE_HS3, IdoA-Gal-Gal-Xyl-L-Ser (protein)	BT_0438 or BT_3590 or BT_4359
26	B_MANNASEe	beta-mannosidase, extracellular	H2O + beta-1,4-mannose-N-acetylglucosamine --> N-Acetyl-D-glucosamine + D-Mannose	BT_0458 or BT_2855 or BT_4074 or BT_2432 or BT_3599
27	GALASE_HSe	Extracellular beta-galactosidase	2.0 H2O + Product IDOURASE_HS3, Gal-Gal-Xyl-L-Ser (protein) --> 2.0 D-Galactose + Undegradable product GALASE_HS, Xyl-L-Ser (protein)	BT_0290 or BT_0461 or BT_0757 or BT_0983 or BT_0992 or BT_0993 or BT_0996 or BT_1626 or BT_2190 or BT_2680 or BT_2922 or BT_2969 or BT_3092 or BT_3114 or BT_3179 or BT_3293 or BT_3340 or BT_3513 or BT_3654 or BT_4050 or BT_4152 or BT_4156 or BT_4160 or BT_4181 or BT_4241 or BT_4667 or BT_4684
28	GALASE_OGLYCAN3e	Beta-galactosidase, mucin-type O-glycans, extracellular	Core 8 + H2O --> Tn antigen + D-Galactose	BT_4241 and BT_4246 and BT_4247
29	NEULACNTTR_SIASEe	sialidase, Sialyllacto-N-tetraose	H2O + Sialyllacto-N-tetraose (HMO, PMID: 17002410) --> N-Acetylneuraminate + Lacto-N-tetraose (HMO, PMID:11425797)	BT_0455 or BT_2194 or BT_2892
30	GALNACASE_OGLYCAN1e	N-acetylgalactosaminidase, mucin-type O-glycans, extracellular	Tn_antigen[e] + h2o[e] --> Ser_Thr[e] + acgal[e]	BT_0065
31	GLCAASEe	beta-glucuronidase/ chondroitinase	acgalglcur[e] + h2o[e] --> acgal[e] + glcur[e]	BT_3292 or BT_4151 or BT_3324 or BT_3350
32		mucin-desulfating sulfatase		BT_3051 or BT_3177
33	ECF			BT_0317
				BT_0318
				BT_0319
				BT_0865
				BT_0866
				BT_0867
				BT_1032
				BT_1033
				BT_1034
				BT_1035
				BT_1036
				BT_1037
				BT_1038
				BT_1039
				BT_1040
				BT_1042
				BT_1043
				BT_1044
				BT_1045
				BT_1046
				BT_1047
				BT_1048
				BT_1049
				BT_1050
				BT_1280
				BT_1281
				BT_1282
				BT_1283
				BT_1284
				BT_1285
				BT_1617
				BT_1618
				BT_1619
				BT_1620
				BT_1621
				BT_1622
				BT_2559
				BT_2560
				BT_2561
				BT_3750
				BT_3751
				BT_3752
				BT_3753
				BT_3754
				BT_3983
				BT_3984
				BT_3985
				BT_3986
				BT_3987
				BT_3988
				BT_4038
				BT_4039
				BT_4040
				BT_4240
				BT_4241
				BT_4242
				BT_4243
				BT_4244
				BT_4245
				BT_4246
				BT_4247
				BT_4355
				BT_4356
				BT_4357
				BT_4358
				BT_4359
				BT_4404
				BT_4405
				BT_4406
				BT_4407
				BT_4631
				BT_4632
				BT_4633
				BT_4634
34	HTCS			BT_2392
				BT_2393
				BT_2394
				BT_2395
				BT_2818
				BT_2819
				BT_2820
				BT_2821
				BT_2822
				BT_2823
				BT_2824
				BT_2825
				BT_2826
				BT_3958
				BT_3959
				BT_3960
				BT_3961
				BT_4132
				BT_4133
				BT_4134
				BT_4135
				BT_4136
35	FRUt2r	D-fructose transport in via proton symport reversible	fru[e] + h[e] <=> fru[c] + h[c]	BT_1758
36	HEX7	hexokinase (D-fructose:ATP)	atp[c] + fru[c] --> adp[c] + f6p[c] + h[c]	BT_1757 or BT_3305
37	cAMP-Crp			BT_0688 or BT_4300 or BT_2187

## Sheet: mucin_expression
									BT_WC_mono									BTRI_WC_BT									BT_mucin_mono															BTRI_mucin_BT
Reaction_ID	Reaction_name	Reaction	Gene	geneID	GeneID	patricID	transcriptID	function	bt_t04_wc_A	bt_t04_wc_B	bt_t04_wc_C	bt_t12_wc_A	bt_t12_wc_B	bt_t12_wc_C	bt_t36_wc_A	bt_t36_wc_B	bt_t36_wc_C	btri_t12_btA	btri_t12_btB	btri_t12_btC	btri_t24_btA	btri_t24_btB	btri_t24_btC	btri_t36_btA	btri_t36_btB	btri_t36_btC	bt_t04_mucin_A	bt_t04_mucin_B	bt_t04_mucin_C	bt_t12_mucin_A	bt_t12_mucin_B	bt_t12_mucin_C	bt_t24_mucin_A	bt_t24_mucin_B	bt_t24_mucin_C	bt_t48_mucin_A	bt_t48_mucin_B	bt_t48_mucin_C	bt_t120_mucin_A	bt_t120_mucin_B	bt_t120_mucin_C	btri_bt_t06_mucinA	btri_bt_t06_mucinB	btri_bt_t06_mucinC	btri_bt_t12_mucinA	btri_bt_t12_mucinB	btri_bt_t12_mucinC	btri_bt_t24_mucinA	btri_bt_t24_mucinB
GALt2_2	D-galactose transport in via proton symport	gal[e] + h[e] <=> gal[c] + h[c]	BT_3589 or BT_1758 or BT_0371 or BT_4311 or BT_4653	BT_3589	BT_3589	fig|226186.12.peg.3648	AAO78694	N-acetyl glucosamine transporter, NagP	2.99384	2.58863	2.12229	1.73189	1.21965	0.933635	0	0.260473	1.27467	0.809336	0.593744	1.44012	0.640556	0.68286	0	0.926509	0	4.75101	1.58721	3.51738	2.30607	0.94935	0.798869	1.02023	0.128246	0.20496	0	1.85405	0	0	0	0	2.53438	2.49574	2.38149	2.95397	1.06058	1.11345	1.009	1.00714	0.990606
				BT_4653	BT_4653	fig|226186.12.peg.4733	AAO79758	Hypothetical sugar permease	4.16433	3.56712	4.02444	1.39656	1.83172	2.66207	0	0.461753	0	2.07604	1.9344	2.63626	1.36865	0.181968	1.24622	0	4.15072	0	20.4313	16.9989	12.2403	2.20589	1.97471	1.73016	0.410079	0.109267	0.780531	0	3.61363	1.33587	0	0.907006	0.192615	6.20647	3.96608	4.7842	0.75876	1.07523	0.630539	0.919764	1.47139
				BT_1758	BT_1758	fig|226186.12.peg.1803	AAO76865	Sucrose permease	149.656	131.054	131.865	170.883	192.93	236.316	20.0992	44.0833	43.5944	32.4535	49.0913	46.7926	9.70836	10.6174	7.18062	5.48424	6.60219	7.5363	220.521	311.986	245.3	299.005	264.252	220.302	45.4884	28.1101	33.087	17.1859	40.2086	26.0288	47.8508	28.3521	42.5663	192.375	177.819	195.195	48.3329	66.0189	70.3513	10.7296	4.5252
				BT_0371	BT_0371	fig|226186.12.peg.369	AAO75478	Glucose/galactose transporter	86.5748	72.0614	70.3866	76.6949	100.314	112.277	41.033	34.7578	65.4555	33.5377	49.3247	49.383	22.0764	45.3125	23.1201	7.12445	14.8065	20.4942	38.0164	151.672	92.0143	61.4224	40.1105	39.4388	6.20645	3.43456	7.56241	15.9975	21.4379	24.9531	86.0936	102.792	90.4837	182.838	149.635	160.853	15.995	19.9718	22.1798	9.59876	10.6114
				BT_4311	BT_4311	fig|226186.12.peg.4387	AAO79416	N-acetyl glucosamine transporter, NagP	17.5846	16.1921	15.0773	2.04654	2.1303	2.20619	2.77649	2.71104	3.44045	1.12817	1.29371	1.42161	0.884997	0	0	1.90943	0	0	19.1396	26.2356	18.9193	1.61376	0.942395	0.956978	0.496911	0.556374	0.232197	1.43024	0.786331	5.81178	0	5.82049	8.80011	27.7284	20.0563	20.4536	1.63826	1.86038	1.58852	0.847673	0.412527
GALK	galactokinase	atp[c] + gal[c] --> adp[c] + gal1p[c] + h[c]	BT_0370	BT_0370	BT_0370	fig|226186.12.peg.368	AAO75477	Galactokinase (EC 2.7.1.6)	113.796	90.3481	93.9161	82.0072	111.309	123.647	104.931	97.053	152.916	39.0282	40.56	48.8907	20.3511	41.5398	49.9137	14.7981	46.1193	45.0805	76.4026	196.017	126.606	47.5454	34.3062	42.5172	4.8801	7.11863	5.45207	67.8099	72.7842	75.9001	359.058	163.324	173.023	206.615	171.482	184.752	16.456	20.1838	22.2141	4.21931	3.80784
UGLT	UDPglucose--hexose-1-phosphate uridylyltransferase	gal1p[c] + udpg[c] <=> g1p[c] + udpgal[c]	BT_3622	BT_3622	BT_3622	fig|226186.12.peg.3681	AAO78727	Putative glycosyltransferase	17.6403	14.1774	15.9938	20.9454	23.34	21.1575	8.39456	18.0822	14.4322	31.6177	32.983	38.1072	38.6582	26.3169	25.315	5.66609	27.682	29.4644	11.4125	22.6507	20.0602	31.9456	27.3771	23.5648	14.184	9.89411	10.3185	13.1752	11.5615	8.91807	0	12.2568	6.57119	25.7593	25.3728	26.8805	9.99323	13.5801	13.0766	12.1088	6.92867
UDPG4E	UDPglucose 4-epimerase	udpg[c] <=> udpgal[c]	BT_0623 or BT_2887	BT_2887	BT_2887	fig|226186.12.peg.2934	AAO77993	N-acetyl-alpha-D-glucosaminyl-diphospho-ditrans,octacis-undecaprenol 4-epimerase (EC 5.1.3.26)	0.388257	0.352975	0.395859	0.670208	0.709399	0.358351	1.62006	1.10277	0.600019	0.364476	0.473421	1.18243	0.338294	1.22137	0	0	1.98366	0	0.299592	0.543737	0.278093	0.941563	0.544237	0.232313	1.7122	0.587675	2.19186	3.49391	2.11503	0	0	0.361536	1.02414	0.562714	0.225824	0.359788	0.261284	0.581209	0.747405	0.826478	1.08457
				BT_0623	BT_0623	fig|226186.12.peg.631	AAO75730	UDP-glucose 4-epimerase (EC 5.1.3.2)	926.421	843.453	868.202	432.049	438.868	425.348	595.05	636.272	849.458	226.411	221.552	241.663	374.341	438.858	454.303	320.506	527.091	428.603	583.757	1178.02	1110.88	525.459	443.642	480.597	237.81	217.008	224.438	772.584	726.903	872.922	1611.46	1924.06	1609.53	977.486	919.668	978.832	238.534	256.158	266.853	287.06	310.393
FUCT	L-fucose transport via proton symport	acnam[e] + h[e] --> acnam[c] + h[c]	BT_3606	BT_3606	BT_3606	fig|226186.12.peg.3665	AAO78711	Uncharacterized sugar:proton symporter	4.74474	4.78258	4.6394	3.50419	3.3713	3.38302	3.58333	3.94636	3.4482	2.49466	2.85583	2.72878	5.91232	6.47689	1.62322	4.42884	9.147	8.99573	7.10672	8.87127	5.65691	1.61023	2.76444	2.82179	2.01755	2.28836	2.61755	0	5.91868	2.77664	0	4.58518	4.02853	7.31233	5.90136	7.46353	2.30281	2.69496	2.2141	5.31202	9.16348
FUCI	L-fucose isomerase	fuc-L[c] <=> fcl-L[c]	BT_1273	BT_1273	BT_1273	fig|226186.12.peg.1300	AAO76380	L-fucose isomerase (EC 5.3.1.25) @ D-Arabinose ketol-isomerase (EC 5.3.1.3)	5.57258	4.20915	4.41278	5.28704	4.63258	6.4931	9.8594	6.83129	1.59479	3.59987	3.66603	4.71774	7.51663	5.80596	13.2621	3.56224	9.81593	10.4131	5.05999	8.53501	8.07307	4.8512	4.05394	4.58479	1.09061	1.69207	1.41434	2.98073	11.2464	13.2502	27.085	16.0183	14.868	8.00769	7.9035	8.25902	1.51185	2.0055	2.13009	2.68579	3.88168
FCLK	L-fuculokinase	atp[c] + fcl-L[c] --> adp[c] + fc1p[c] + h[c]	BT_1275	BT_1275	BT_1275	fig|226186.12.peg.1302	AAO76382	L-fuculokinase (EC 2.7.1.51)	2.80948	2.22864	2.24755	1.50907	1.30552	1.5264	0.855124	1.73827	1.35312	1.15447	1.1887	1.41962	4.89802	2.78802	6.72005	0.542528	2.76934	4.74571	4.19126	4.35221	4.18985	1.55665	2.01907	1.29374	1.82305	2.85022	2.68717	0.983897	7.53521	5.272	1.95818	0.310207	6.25711	3.46827	3.99771	4.21716	0.849725	0.648089	0.634195	3.07132	3.48236
FCLPA	L-fuculose 1-phosphate aldolase	fc1p[c] <=> dhap[c] + lald-L[c]	BT_1274	BT_1274	BT_1274	fig|226186.12.peg.1301	AAO76381	L-fuculose phosphate aldolase (EC 4.1.2.17)	23.5287	20.187	28.3673	15.0099	12.2856	12.4468	3.28969	11.1676	5.68379	13.3146	11.2399	12.3231	8.45142	4.7847	6.4391	1.59505	13.3144	12.6121	16.7613	28.2837	29.5824	22.4884	15.7803	21.4112	6.96391	17.2592	17.1563	0	10.9947	1.8855	0	21.0205	18.5936	27.9482	30.7248	30.9518	13.1618	13.9285	14.382	11.7749	26.4453
MANabc	mannose transport via ABC transporter	atp[c] + h2o[c] + man[e] --> adp[c] + h[c] + man[c] + pi[c]	BT_1536	BT_1536	BT_1536	fig|226186.12.peg.1569	AAO76643	ABC transporter, permease protein	71.3598	52.1085	69.1063	57.2006	65.2551	56.6254	2.44284	3.50933	7.45767	27.699	37.9277	56.9111	10.1405	8.00659	2.70015	0.640201	20.6571	21.9171	18.1792	56.0761	94.2669	38.1099	24.7967	26.4343	36.0413	28.5552	55.3822	4.76692	4.04727	3.80209	4.5779	3.26522	18.8763	101.828	123.768	135.487	58.4967	58.9716	63.4984	26.1769	23.9797
HEX4	hexokinase (D-mannose:ATP)	atp[c] + man[c] --> adp[c] + h[c] + man6p[c]	BT_2430 or BT_2493 or BT_4654	BT_2430	BT_2430	fig|226186.12.peg.2492	AAO77537	Hexokinase (EC 2.7.1.1)	15.9933	20.5099	14.7691	76.1702	98.7339	81.2997	9.21423	11.0167	12.6597	84.8544	95.8622	150.279	16.5012	12.6637	27.1816	3.63133	17.2847	13.2103	5.23188	16.7003	13.0856	48.27	26.9584	36.8162	13.6299	13.7355	18.5742	8.01517	7.04924	13.6461	12.8219	27.2892	16.1875	22.4946	24.6434	26.2823	79.0728	96.3244	97.9015	23.7738	21.4337
				BT_2493	BT_2493	fig|226186.12.peg.2545	AAO77600	ROK family sugar kinase or transcriptional regulator	302.086	270.033	266.539	211.657	305.447	312.183	350.228	285.862	377.862	117.848	188.309	201.302	245.855	392.058	340.232	71.5928	131.318	243.998	56.0904	373.261	354.358	382.344	118.925	133.198	206.382	182.424	245.727	257.239	212.08	288.192	563.166	529.408	570.19	546.179	504.539	482.354	102.046	109.694	111.654	169.979	173.097
				BT_4654	BT_4654	fig|226186.12.peg.4734	AAO79759	ROK family protein (putative glucokinase)	3.94396	3.08398	3.69237	1.35987	0.628905	1.29667	0	0.126717	2.01686	2.77196	3.59985	2.77822	1.66749	3.28944	0	1.06448	7.14399	0	13.3448	13.1467	13.9568	2.36642	1.89093	1.42673	0	0.355187	0.987225	2.25872	0	1.55331	0	0	1.05941	4.32064	4.68125	4.62514	0.972023	1.5097	1.00325	1.46183	0.677343
MAN6PI	mannose-6-phosphate isomerase	man6p[c] <=> f6p[c]	BT_0373	BT_0373	BT_0373	fig|226186.12.peg.371	AAO75480	Mannose-6-phosphate isomerase (EC 5.3.1.8)	135.199	118.05	132.726	188.528	218.34	239.03	215.78	190.178	152.589	190.297	242.828	232.753	305.117	292.102	324.463	96.1112	273.587	302.002	84.6957	181.597	201.877	340.29	208.927	218.895	170.248	137.497	187.717	180.847	198.329	195.614	222.372	239.581	229.911	199.944	213.804	244.063	101.493	120.941	125.965	164.842	241.463
FUCt	L-fucose transport via proton symport	fuc-L[e] + h[e] <=> fuc-L[c] + h[c]	BT_1277 or BT_3616	BT_1277	BT_1277	fig|226186.12.peg.1304	AAO76384	Fucose permease	1.21194	1.10867	0.992922	1.18498	0.573953	0.742664	1.77479	3.55979	0.212445	1.06493	0.468745	0.751025	0.931719	0	0	2.56152	0.721846	0	2.62184	2.5945	1.33868	0.608558	0.356419	1.08979	0.983217	0.444081	0.565791	0	0.814989	3.28395	0	8.01356	0.543082	1.74549	1.51923	1.50768	0.637543	1.11345	0.688838	1.82544	0.466167
				BT_3616	BT_3616	fig|226186.12.peg.3675	AAO78721	Fucose permease	0.198718	0.244873	0.215784	0.365486	0.908302	0.290881	0	1.09908	2.46539	1.09725	1.32245	1.51848	2.40481	2.165	0	0.749961	2.10446	0	0.136484	0.147061	0.15022	1.37654	1.51934	1.26182	1.44564	1.80552	0.633165	2.28225	1.43346	1.22292	0	1.43921	0	0.096932	0.349098	0.374231	1.89159	2.45377	2.58281	0.333461	0
ACGAMtr	N-acetylglucosamine transport in via proton symport, reversible	acgam[e] + 2.0 h[e] <=> acgam[c] + 2.0 h[c]	BT_3180 or BT_3619	BT_3619	BT_3619	fig|226186.12.peg.3678	AAO78724	N-acetylglucosamine related transporter, NagX	2.47546	2.31404	2.36394	1.8947	2.4386	1.99543	0	0	0	0.753249	0.648539	0.632164	0	0	0	0.333299	0.888112	0	0.625546	3.52099	2.40593	0.503396	0.343367	0.296031	0.519632	0	0	0	0	0.46681	0	0	0	3.53363	1.84917	2.10247	0.428158	0.621093	0.874953	0.154537	0.541907
				BT_3180	BT_3180	fig|226186.12.peg.3242	AAO78286	N-acetylglucosamine related transporter, NagX	5.97879	4.59522	4.69723	4.02495	4.22198	5.23039	2.61362	1.75991	3.294	4.766	3.76566	4.3462	4.43295	7.1703	11.6894	3.94623	7.11657	22.8493	6.35964	6.41009	6.23717	3.65351	4.55947	4.45319	0.974569	0.574422	0.599252	2.94961	4.54127	2.6507	0	3.96738	1.51247	5.68199	4.66279	4.48629	1.78866	2.3561	2.33694	1.44813	0.997058
ACGAMK	N-acetylglucosamine kinase	acgam[c] + atp[c] --> acgam6p[c] + adp[c] + h[c]	BT_2493 or BT_4654	BT_2493	BT_2493	fig|226186.12.peg.2545	AAO77600	ROK family sugar kinase or transcriptional regulator	302.086	270.033	266.539	211.657	305.447	312.183	350.228	285.862	377.862	117.848	188.309	201.302	245.855	392.058	340.232	71.5928	131.318	243.998	56.0904	373.261	354.358	382.344	118.925	133.198	206.382	182.424	245.727	257.239	212.08	288.192	563.166	529.408	570.19	546.179	504.539	482.354	102.046	109.694	111.654	169.979	173.097
				BT_4654	BT_4654	fig|226186.12.peg.4734	AAO79759	ROK family protein (putative glucokinase)	3.94396	3.08398	3.69237	1.35987	0.628905	1.29667	0	0.126717	2.01686	2.77196	3.59985	2.77822	1.66749	3.28944	0	1.06448	7.14399	0	13.3448	13.1467	13.9568	2.36642	1.89093	1.42673	0	0.355187	0.987225	2.25872	0	1.55331	0	0	1.05941	4.32064	4.68125	4.62514	0.972023	1.5097	1.00325	1.46183	0.677343
AGDC	N-acetylglucosamine-6-phosphate deacetylase	acgam6p[c] + h2o[c] --> ac[c] + gam6p[c]	BT_0675 or BT_0676 or BT_3588	BT_0676	BT_0676	fig|226186.12.peg.690	AAO75783	N-acetylglucosamine-6-phosphate deacetylase (EC 3.5.1.25)	21.1528	19.0931	18.3375	12.5076	13.0668	14.7524	40.3176	47.1271	42.2504	30.3651	34.9618	32.4002	49.1924	51.355	68.0057	28.4649	44.2878	36.5483	22.8911	22.2701	27.8419	17.8111	14.7801	15.4828	32.3424	30.574	21.8241	29.3231	28.9007	34.1229	58.037	37.1375	54.4461	20.0796	23.1288	26.1136	8.81359	10.8051	10.7052	31.6842	28.5505
				BT_0675	BT_0675	fig|226186.12.peg.689	AAO75782	N-acetylglucosamine-6-phosphate deacetylase (EC 3.5.1.25)	56.7929	51.349	56.1396	28.6679	29.1504	25.7079	21.2392	15.6699	17.3434	35.8384	43.9389	40.6148	16.9769	10.6504	4.5018	9.61239	23.7623	20.2108	88.7883	94.9975	85.3847	41.851	41.1664	32.2297	7.80246	10.8605	14.3066	4.26495	23.135	13.4423	16.3279	20.5925	12.4959	72.2947	76.5571	85.9537	16.7983	20.082	19.1911	10.069	11.0958
				BT_3588	BT_3588	fig|226186.12.peg.3647	AAO78693	N-acetylglucosamine-6-phosphate deacetylase (EC 3.5.1.25)	2.08364	1.95812	1.194	2.11553	1.72384	1.43231	1.05784	0.488808	0	3.6699	2.04014	2.2651	0.595273	0	0	0.432957	0.822122	0.568632	3.92225	3.64265	2.40021	1.88611	2.15292	2.96292	1.01498	0.966204	0.715142	0	0.765426	0	0	0	0	4.57088	3.48516	3.50549	2.2652	2.68172	2.37838	1.61081	0
G6PDA	glucosamine-6-phosphate deaminase	gam6p[c] + h2o[c] --> f6p[c] + nh4[c]	BT_0258 or BT_3587 or BT_3601 or BT_4127	BT_0258	BT_0258	fig|226186.12.peg.259	AAO75365	Glucosamine-6-phosphate deaminase (EC 3.5.99.6) / domain similar to N-acetylglucosaminyl-phosphatidylinositol de-N-acetylase	269.759	293.527	226.756	515.328	585.174	635.652	313.945	255.586	308.151	258.521	338.9	359.802	125.549	218.586	212.993	71.5767	125.964	168.458	321.688	555.632	274.793	340.735	259.525	277.092	116.613	102.163	160.943	312.017	283.242	233.373	358.795	359.622	383.586	337.047	321.669	319.966	216.463	263.156	262.168	102.757	116.945
				BT_3601	BT_3601	fig|226186.12.peg.3660	AAO78706	Glucosamine-6-phosphate deaminase [isomerizing], alternative (EC 3.5.99.6)	2.30549	2.46369	2.38141	2.99345	2.67825	3.77535	0	0	0	3.71059	2.68641	2.76311	0.232155	0.448831	0	0	1.56913	0	0.766753	2.91271	1.91841	3.53904	2.09777	3.46031	0.224734	0.179874	0.437691	0	0.531474	0	0	0.777539	0	2.85268	2.5098	2.26831	8.40799	9.6614	9.64628	0.67138	0
				BT_4127	BT_4127	fig|226186.12.peg.4194	AAO79232	Glucosamine-6-phosphate deaminase (EC 3.5.99.6)	240.167	206.852	223.218	262.475	263.516	352.88	261.327	260.983	310.999	183.512	199.949	223.455	88.4077	94.0249	159.01	45.0651	123.246	113.409	246	454.575	301.833	222.911	176.379	190.307	38.8787	41.4547	34.1994	220.758	242.944	273.282	286.849	314.045	270.299	366.095	329.07	356.635	92.9462	128.1	134.854	57.9646	57.5227
				BT_3587	BT_3587	fig|226186.12.peg.3646	AAO78692	Glucosamine-6-phosphate deaminase (EC 3.5.99.6)	5.62823	4.10684	4.84434	3.90169	2.87454	4.22367	0	0	0	1.26391	0.995591	2.2142	0	0	0	0	0	0	11.0336	9.39237	4.89367	1.93231	1.61221	3.29794	0	0.065435	0	0	0	0	0	0	0	5.58139	4.21537	4.3645	1.60772	1.8636	2.5753	0	0
ACGALr	N-acetylgalactosamine reversible transport via proton symport	acgal[e] + 2.0 h[e] <=> acgal[c] + 2.0 h[c]	BT_1270	BT_1270	BT_1270	fig|226186.12.peg.1297	AAO76377	Methionine transporter MetT	94.2581	85.4785	89.9988	183.758	194.281	205.122	26.3377	29.4695	39.283	261.887	248.414	231.048	18.4837	15.2276	17.1853	9.78176	25.0789	35.3781	232.023	170.756	127.5	257.274	283.561	266.327	21.0154	27.7714	22.8392	55.418	56.7057	37.3843	17.0061	8.89704	15.9581	179.17	144.976	139.245	127.956	156.89	141.992	15.4818	17.5048
ACGALK3	N-acetylgalactosamine kinase (6-phosphate)	acgal[c] + atp[c] --> acgal6p[c] + adp[c] + h[c]	BT_4240	BT_4240	BT_4240	fig|226186.12.peg.4311	AAO79345	MdsC protein	8.51392	6.98458	8.34071	5.26086	5.97555	7.76457	17.7665	13.7001	24.9531	3.03633	3.46136	3.27281	4.19397	0	2.44001	0.893768	7.44991	7.91499	5.40013	16.6499	11.5652	4.69887	2.16847	3.3406	2.30208	2.44168	1.62638	12.4886	32.1227	27.9865	17.6484	37.0026	41.2131	14.7191	12.67	14.0611	0.882056	1.29782	1.43148	0.637939	0.971082
AGDC2	N-acetylgalactosamine-6-phosphate amidohydrolase	acgal6p[c] + h2o[c] --> ac[c] + galam6p[c]	BT_0675 or BT_0676 or BT_3588	BT_0675	BT_0675	fig|226186.12.peg.689	AAO75782	N-acetylglucosamine-6-phosphate deacetylase (EC 3.5.1.25)	56.7929	51.349	56.1396	28.6679	29.1504	25.7079	21.2392	15.6699	17.3434	35.8384	43.9389	40.6148	16.9769	10.6504	4.5018	9.61239	23.7623	20.2108	88.7883	94.9975	85.3847	41.851	41.1664	32.2297	7.80246	10.8605	14.3066	4.26495	23.135	13.4423	16.3279	20.5925	12.4959	72.2947	76.5571	85.9537	16.7983	20.082	19.1911	10.069	11.0958
				BT_0676	BT_0676	fig|226186.12.peg.690	AAO75783	N-acetylglucosamine-6-phosphate deacetylase (EC 3.5.1.25)	21.1528	19.0931	18.3375	12.5076	13.0668	14.7524	40.3176	47.1271	42.2504	30.3651	34.9618	32.4002	49.1924	51.355	68.0057	28.4649	44.2878	36.5483	22.8911	22.2701	27.8419	17.8111	14.7801	15.4828	32.3424	30.574	21.8241	29.3231	28.9007	34.1229	58.037	37.1375	54.4461	20.0796	23.1288	26.1136	8.81359	10.8051	10.7052	31.6842	28.5505
				BT_3588	BT_3588	fig|226186.12.peg.3647	AAO78693	N-acetylglucosamine-6-phosphate deacetylase (EC 3.5.1.25)	2.08364	1.95812	1.194	2.11553	1.72384	1.43231	1.05784	0.488808	0	3.6699	2.04014	2.2651	0.595273	0	0	0.432957	0.822122	0.568632	3.92225	3.64265	2.40021	1.88611	2.15292	2.96292	1.01498	0.966204	0.715142	0	0.765426	0	0	0	0	4.57088	3.48516	3.50549	2.2652	2.68172	2.37838	1.61081	0
AGAS	galactosamine-6-phosphate deaminase	galam6p[c] + h2o[c] --> taga6p[c] + nh4[c]	BT_0554		BT_0554	fig|226186.12.peg.554	AAO75661	Glutamine--fructose-6-phosphate aminotransferase [isomerizing] (EC 2.6.1.16)	164.857	142.235	148.38	211.229	226.505	239.122	136.452	157.043	133.483	244.495	263.108	239.58	157.986	151.455	161.605	77.4745	290.864	301.134	111.739	180.465	141.001	126.224	112.235	115.129	52.6201	52.7398	52.3674	158.358	134.223	94.0295	90.905	67.4356	87.888	99.4704	94.9287	102.737	38.6326	45.9306	48.0668	41.0295	30.44
2FUCLAC_FUCASEe	alpha-fucosidase, 2-fucosyllactose (extracellular)	2-Fucosyllactose (HMO, PMID:11425797) + H2O --> L-Fucose + Lactose	(BT_4135 or BT_1630) and ((BT_1631 and BT_4135) or (BT_1630 and BT_1631))	BT_1631	BT_1631	fig|226186.12.peg.1669	AAO76738	Outer membrane TonB-dependent transporter, utilization system for glycans and polysaccharides (PUL), SusC family	8.43953	5.85445	7.88666	0.918034	0.93045	1.13017	0.376858	0.313238	2.18211	2.19495	2.45318	2.99848	2.95813	9.4072	5.51307	0.378199	6.27862	1.59048	5.32711	9.12761	10.4049	1.35613	1.18823	1.06839	0.166177	0.842231	1.02193	1.5015	2.585	0.834287	0	0.552165	0	10.9816	11.3534	12.9606	1.46529	1.77298	1.69718	1.81542	2.17772
				BT_1630	BT_1630	fig|226186.12.peg.1668	AAO76737	Cell surface glycan-binding lipoprotein, utilization system for glycans and polysaccharides (PUL), SusD family	3.40776	2.52316	2.5808	0.377646	0.529927	0.517015	0.29877	0.993642	0.151885	0.670655	0.946782	0.880175	2.73703	0	0	0.72777	0	3.76272	2.28245	3.41152	4.43105	0.603169	0.252826	0.50098	0.87855	0.749338	1.57934	0	0.872566	0	0	0	0.646433	4.83525	5.97638	6.36172	0.645186	0.786369	0.482168	1.56299	3.90179
				BT_4135	BT_4135	fig|226186.12.peg.4202	AAO79240	Outer membrane TonB-dependent transporter, utilization system for glycans and polysaccharides (PUL), SusC family	1.14551	1.48728	0.994951	2.91598	3.24931	3.50019	0.888266	0.201362	0.943409	3.00395	2.99444	2.9186	1.51178	1.42258	0.738931	0.385538	0.429622	1.47657	0.651377	1.7885	0.918292	1.71202	1.29269	1.79092	0.469771	0.670972	1.48633	1.25134	1.46345	0	0	1.11757	0.90668	1.293	1.29751	1.07623	2.92526	3.60292	3.80522	1.46163	1.97463
FUCASEe	alpha-fucosidase, extracellular	H2O + PA6 --> L-Fucose + de-Fuc form of PA6	BT_1842 or BT_2970 or BT_3665	BT_1842	BT_1842	fig|226186.12.peg.1891	AAO76949	alpha-L-fucosidase (EC 3.2.1.51)	9.55973	7.20223	8.25463	2.91687	3.80244	2.92822	2.71438	5.3831	3.08045	3.447	3.62547	3.95401	7.57021	4.78002	15.7854	4.57804	13.6248	15.2532	8.32396	12.5044	15.2336	4.3723	3.49004	3.52463	3.20614	3.62097	2.46285	1.54504	3.80328	3.57371	6.0253	10.2301	9.77548	16.9802	21.6224	24.3056	2.44165	2.36793	3.20164	3.77677	4.80735
				BT_3665	BT_3665	fig|226186.12.peg.3725	AAO78770	alpha-L-fucosidase (EC 3.2.1.51)	2.56282	2.32929	2.22031	1.54648	2.55117	1.77143	3.33532	4.32904	2.89534	1.31525	1.67234	2.2709	7.32868	13.9945	3.0154	2.88994	1.72303	2.96889	0.475497	2.39374	2.21746	2.10711	1.09403	1.264	3.14118	3.66839	3.93685	8.53925	0	4.05995	18.4386	7.03368	4.64855	3.30132	3.52538	3.07287	1.6337	1.65199	2.30708	6.45791	6.44699
				BT_2970	BT_2970	fig|226186.12.peg.3020	AAO78076	alpha-L-fucosidase (EC 3.2.1.51)	3.72949	3.38272	4.09084	0.732314	0.619246	0.682721	0.83924	1.31824	0	1.06973	1.13781	1.1105	1.85861	1.51925	1.21424	2.65943	2.55412	2.43648	1.53181	3.80445	3.87243	0.887914	0.744078	0.763437	0.418509	1.27618	1.4511	1.10348	0	1.12096	0	0.989364	0.969511	3.71795	4.35838	4.83757	1.7396	2.02406	1.79803	2.39702	5.59152
3FUCLAC_FUCASEe	alpha-fucosidase, 3-fucosyllactose (extracellular)	3-Fucosyllactose (HMO, PMID:11425797) + H2O --> L-Fucose + Lactose	(BT_4135 or BT_1630) and ((BT_1631 and BT_4135) or (BT_1630 and BT_1631))	BT_1631	BT_1631	fig|226186.12.peg.1669	AAO76738	Outer membrane TonB-dependent transporter, utilization system for glycans and polysaccharides (PUL), SusC family	8.43953	5.85445	7.88666	0.918034	0.93045	1.13017	0.376858	0.313238	2.18211	2.19495	2.45318	2.99848	2.95813	9.4072	5.51307	0.378199	6.27862	1.59048	5.32711	9.12761	10.4049	1.35613	1.18823	1.06839	0.166177	0.842231	1.02193	1.5015	2.585	0.834287	0	0.552165	0	10.9816	11.3534	12.9606	1.46529	1.77298	1.69718	1.81542	2.17772
				BT_1630	BT_1630	fig|226186.12.peg.1668	AAO76737	Cell surface glycan-binding lipoprotein, utilization system for glycans and polysaccharides (PUL), SusD family	3.40776	2.52316	2.5808	0.377646	0.529927	0.517015	0.29877	0.993642	0.151885	0.670655	0.946782	0.880175	2.73703	0	0	0.72777	0	3.76272	2.28245	3.41152	4.43105	0.603169	0.252826	0.50098	0.87855	0.749338	1.57934	0	0.872566	0	0	0	0.646433	4.83525	5.97638	6.36172	0.645186	0.786369	0.482168	1.56299	3.90179
				BT_4135	BT_4135	fig|226186.12.peg.4202	AAO79240	Outer membrane TonB-dependent transporter, utilization system for glycans and polysaccharides (PUL), SusC family	1.14551	1.48728	0.994951	2.91598	3.24931	3.50019	0.888266	0.201362	0.943409	3.00395	2.99444	2.9186	1.51178	1.42258	0.738931	0.385538	0.429622	1.47657	0.651377	1.7885	0.918292	1.71202	1.29269	1.79092	0.469771	0.670972	1.48633	1.25134	1.46345	0	0	1.11757	0.90668	1.293	1.29751	1.07623	2.92526	3.60292	3.80522	1.46163	1.97463
GLCNACASE_OGLYCAN6e	N-acetylglucosaminidase, mucin-type O-glycans, extracellular	Core 3 + H2O --> Tn antigen + N-Acetyl-D-glucosamine	(BT_2825 or BT_1038 or BT_1044 or BT_1048 or BT_0865 or BT_1282 or BT_3753 or BT_4132 or BT_4406 or BT_3985 or BT_3987) and ((BT_1039 and BT_1040) or (BT_1042 and BT_1043) or (BT_1046 and BT_1047) or (BT_4134 and BT_4135) or (BT_4404 and BT_4405) or (BT_3983 and BT_3984) or (BT_0866 and BT_0867) or (BT_3751 and BT_3752) or (BT_1280 and BT_1281) or (BT_3958 and BT_3959) or (BT_4633 and BT_4634) or…	BT_4132	BT_4132	fig|226186.12.peg.4199	AAO79237	putative chitobiase	0.524392	0.740648	0.489698	0.808165	0.788058	0.7947	7.23329	9.56696	17.5001	1.8447	1.35877	0.974374	16.8939	1.16885	7.55931	108.643	32.7916	31.8637	0.548143	0.435989	0.510636	0.847556	1.28957	1.19079	0.975542	1.83327	4.36839	7.90185	8.64942	9.33084	5.86716	8.91432	10.2894	0.46986	0.640621	0.560575	2.4357	1.75894	1.90238	1.84325	4.58022
				BT_2819	BT_2819	fig|226186.12.peg.2866	AAO77925	Cell surface glycan-binding lipoprotein, utilization system for glycans and polysaccharides (PUL), SusD family	11.0761	8.16638	10.4206	0.210717	0.103727	0.461316	0	0.502431	0	1.58658	1.38113	1.68933	1.5294	1.9577	1.53717	0.271287	4.52116	3.80753	3.81899	12.001	9.7428	0.139464	0.088187	0.124617	0.275804	0.342336	0.429211	0	0.784419	0	0	0	0	18.8036	17.6521	18.9936	0.21916	0.176159	0.23689	0.356424	0.02036
				BT_0865	BT_0865	fig|226186.12.peg.877	AAO75972	putative chitobiase	0.737836	1.01789	1.25839	4.4795	3.68755	4.15864	5.81612	5.44161	4.64955	3.77653	3.44981	4.16463	0.752834	7.47129	6.20289	6.50411	4.84497	11.8113	2.99412	2.04392	1.29706	4.47917	3.99752	3.9553	3.82681	2.51426	2.25104	9.37579	10.6747	6.43769	2.99705	6.95422	7.74367	1.66026	1.24831	1.63593	3.8589	5.86233	4.25583	2.3473	1.8538
				BT_1281	BT_1281	fig|226186.12.peg.1308	AAO76388	Cell surface glycan-binding lipoprotein, utilization system for glycans and polysaccharides (PUL), SusD family	0.033449	0.118184	0.02444	0.366632	0	0.017107	0.504445	0	0	0.078109	0.049806	0.066401	0.370134	0	0	0.216783	0	0	0.047263	0.083894	0.08889	0.029193	0.059038	0	0.307821	0	0	0.497257	0	0	0	0	0	0.073913	0.044041	0.155284	0.119523	0.119045	0.132125	0	0.022893
				BT_1280	BT_1280	fig|226186.12.peg.1307	AAO76387	Outer membrane TonB-dependent transporter, utilization system for glycans and polysaccharides (PUL), SusC family	0.264725	0.332922	0.321519	0.11904	0.173775	0.124057	0.494088	0.473859	0	0.093481	0.104478	0.081903	0.527771	0	0	0.20982	0.465719	0	0.161775	0.326552	0.39601	0.034629	0.05707	0.074317	0.350455	0.364073	0.758248	0	0.541092	0.105176	0	0.742502	0.525145	0.411224	0.274704	0.345557	0.135898	0.106599	0.131942	0.46873	1.4124
				BT_4134	BT_4134	fig|226186.12.peg.4201	AAO79239	Cell surface glycan-binding lipoprotein, utilization system for glycans and polysaccharides (PUL), SusD family	0.081321	0.276455	0.144971	0.465297	0.454248	0.320647	0	0.341477	0	0.171156	0.140806	0.385837	0.372869	1.4382	1.39002	0.209849	0	0	0.076866	0.363501	0.195797	0.29155	0.247248	0.262896	0	0.729383	0.517393	0	0	0	0	0	0	0.220504	0.178408	0.118366	0.281955	0.260849	0.365556	1.00406	2.3262
				BT_4135	BT_4135	fig|226186.12.peg.4202	AAO79240	Outer membrane TonB-dependent transporter, utilization system for glycans and polysaccharides (PUL), SusC family	1.14551	1.48728	0.994951	2.91598	3.24931	3.50019	0.888266	0.201362	0.943409	3.00395	2.99444	2.9186	1.51178	1.42258	0.738931	0.385538	0.429622	1.47657	0.651377	1.7885	0.918292	1.71202	1.29269	1.79092	0.469771	0.670972	1.48633	1.25134	1.46345	0	0	1.11757	0.90668	1.293	1.29751	1.07623	2.92526	3.60292	3.80522	1.46163	1.97463
				BT_3987	BT_3987	fig|226186.12.peg.4052	AAO79092	hypothetical protein	1.00505	0.878988	0.850943	2.23873	2.50224	1.7969	2.56537	2.29136	2.02967	1.58628	1.44205	1.51022	5.05602	6.33879	0	1.92351	5.04997	0	0.566675	0.886269	0.881717	0.839045	0.390428	0.841454	4.3055	3.31494	6.0084	0	0	0.5272	0	2.79187	0.493982	1.07252	1.15874	1.11905	1.75756	1.85413	2.39585	4.62574	6.06889
				BT_1040	BT_1040	fig|226186.12.peg.1057	AAO76147	Outer membrane TonB-dependent transporter, utilization system for glycans and polysaccharides (PUL), SusC family	39.602	32.6847	36.1993	2.14074	2.49321	2.25807	5.32896	4.37415	4.84948	7.93859	8.81275	9.66981	52.96	164.311	107.075	15.9098	110.38	37.2077	26.6178	43.7223	41.1596	3.31739	2.67626	2.38369	3.34232	3.37721	7.78427	8.74891	2.82063	2.82217	7.63484	7.66017	5.60514	60.1637	49.6734	49.732	5.6146	6.75122	6.16524	10.9161	11.8651
				BT_1042	BT_1042	fig|226186.12.peg.1059	AAO76149	Outer membrane TonB-dependent transporter, utilization system for glycans and polysaccharides (PUL), SusC family	66.1736	72.0594	68.9293	4.43787	5.15403	3.76701	6.07986	6.20494	8.99077	7.59	6.43123	8.56542	68.6708	170.901	103.573	23.127	147.389	62.694	28.5031	65.6858	64.2787	3.67418	3.00421	2.94239	14.6664	15.0595	26.6503	7.50149	3.33692	8.7675	7.44872	9.05254	9.63612	60.0158	45.565	44.345	11.4668	11.0911	11.7211	26.1066	45.9019
				BT_3751	BT_3751	fig|226186.12.peg.3813	AAO78856	Outer membrane TonB-dependent transporter, utilization system for glycans and polysaccharides (PUL), SusC family	1.33192	1.3867	1.88662	1.5815	2.01386	1.28924	0	0.197034	0	0.924971	1.10255	1.02253	0.434055	0	0	1.14404	0	0	1.886	2.46447	2.64343	1.93981	1.36143	1.85911	0.708449	0.244266	0	0	0	0	0	0	0	1.60627	2.39725	2.15032	0.589011	0.952035	0.455488	0.833124	3.85548
				BT_1044	BT_1044	fig|226186.12.peg.1061	AAO76151	Endo-beta-N-acetylglucosaminidase F2	17.1964	14.524	13.9792	2.66719	3.20037	4.48644	4.91207	1.29032	8.02765	5.99858	6.27417	8.86251	21.1897	37.0824	36.2344	3.63116	17.2446	11.1995	6.19943	20.4348	18.7989	2.77493	1.28754	1.08561	5.44245	2.6469	4.77961	12.4482	0.842584	1.79587	3.19845	12.8931	8.08119	13.438	10.0143	9.422	2.63204	3.51245	3.16967	8.10489	7.66514
				BT_2821	BT_2821	fig|226186.12.peg.2868	AAO77927	Cell surface glycan-binding lipoprotein, utilization system for glycans and polysaccharides (PUL), SusD family	11.8595	8.84912	10.7043	0.633333	0.477573	0.943844	0	0.25702	0	1.39995	1.31163	1.61727	0.254028	1.75353	3.29007	0.55568	1.43541	0	4.1856	11.6201	8.4883	0.365855	0.19859	0.340182	0.34507	0.100133	0.07323	0	0	0	0	0	1.07028	13.561	11.9473	14.1105	0.548345	0.600975	0.534859	0.502059	0.308337
				BT_1047	BT_1047	fig|226186.12.peg.1064	AAO76154	Cell surface glycan-binding lipoprotein, utilization system for glycans and polysaccharides (PUL), SusD family	0.659598	0.618778	0.566698	0.471478	0.618732	0.815834	1.65635	0.434941	0	0.231799	0.452608	0.360295	1.05759	0	0	0	3.48874	1.03073	0.303918	0.768747	0.511948	0.202027	0.194029	0.173257	0.390496	0.113371	1.60247	0	0	0.402954	4.67079	2.20498	2.86915	0.689863	0.740529	0.597331	0.135311	0.247037	0.274222	1.45248	0.214432
				BT_0867	BT_0867	fig|226186.12.peg.879	AAO75974	Outer membrane TonB-dependent transporter, utilization system for glycans and polysaccharides (PUL), SusC family	0.961481	1.0386	0.912957	1.78726	1.09275	2.35291	1.77759	3.15206	2.28737	2.01127	1.75587	2.3794	0.73912	0	0	0.238107	1.35699	0	0.632812	1.40358	1.04646	1.47191	1.14116	1.42967	0.364415	1.45131	0.936312	0.816144	0.869236	1.05677	0	2.79766	0	1.36894	1.34661	1.3401	1.37767	1.68735	1.54514	1.33835	1.01094
				BT_4406	BT_4406	fig|226186.12.peg.4486	AAO79511	hypothetical protein	1.39961	0.911313	1.40491	3.67	4.15256	5.67767	2.7599	3.99234	0	5.97852	6.85981	7.01202	8.92807	5.71965	6.52761	4.12227	5.99315	11.1959	1.52897	1.9858	1.59839	5.205	5.32847	4.29997	3.11111	3.19892	6.26877	0.888532	3.28267	1.44422	0	2.84373	8.53888	1.76114	1.98387	2.70658	2.97453	3.97243	4.19875	6.33431	11.3911
				BT_1043	BT_1043	fig|226186.12.peg.1060	AAO76150	Cell surface glycan-binding lipoprotein, utilization system for glycans and polysaccharides (PUL), SusD family	21.7922	19.2864	19.6664	2.9571	2.96687	2.58786	3.17906	7.11677	6.63139	4.71036	4.9491	5.58201	22.4809	28.0474	24.4755	8.5204	20.9285	27.5453	20.0392	32.4432	24.199	1.68732	1.63016	1.29359	3.67786	2.45952	4.64125	0	4.97561	1.35607	16.4605	7.44695	7.62223	18.248	12.6499	11.4248	2.074	2.60596	2.98605	9.11371	13.86
				BT_3985	BT_3985	fig|226186.12.peg.4050	AAO79090	hypothetical protein	1.37866	1.08476	1.67737	1.54441	1.51094	1.49796	2.10897	1.09647	0	1.509	1.54713	1.45821	6.51546	3.26246	4.96343	1.88922	6.65285	0.966955	1.3092	2.51606	1.18122	0.620732	0.563088	0.650026	4.13843	1.83012	1.65428	1.36713	0	1.83145	0	2.69438	0	2.90332	2.96683	2.51851	1.03504	1.47996	1.45578	0.97424	1.06581
				BT_3958	BT_3958	fig|226186.12.peg.4023	AAO79063	Outer membrane TonB-dependent transporter, utilization system for glycans and polysaccharides (PUL), SusC family	55.0042	46.1754	49.456	3.84275	3.90607	4.61922	0.725305	0.870818	1.22806	6.57927	9.10132	10.5125	4.37514	15.0358	7.00558	1.03274	26.6473	19.5241	23.4475	47.1131	38.2584	3.38033	2.29137	2.2779	0.759806	1.31346	1.39532	0.594678	0	0.66911	0	0.590465	2.78417	64.9522	58.9192	62.2887	2.39159	2.42253	2.66673	2.61624	3.23513
				BT_3984	BT_3984	fig|226186.12.peg.4049	AAO79089	Cell surface glycan-binding lipoprotein, utilization system for glycans and polysaccharides (PUL), SusD family	0.858633	0.825519	1.03042	0.608267	1.02641	0.929286	0.913343	0.89753	0	0.594742	0.487807	0.670402	3.05932	5.52792	1.69364	0.171168	0.422686	1.46808	0.214693	1.215	0.871537	0.2786	0.398302	0.338736	0.911702	0.485166	0.65695	0	0	0	0	0.474129	0	1.99513	2.05495	1.6683	0.658424	1.08139	1.04361	1.30519	1.8516
				BT_1038	BT_1038	fig|226186.12.peg.1055	AAO76145	hypothetical protein	39.1128	31.4616	36.4398	1.39701	1.79896	2.04593	0	2.44732	1.5692	7.1052	7.6474	11.3594	10.7264	39.1723	21.6842	3.06454	17.6208	16.2025	19.4452	40.0406	40.2082	2.29932	0.966488	1.68471	1.21858	1.11492	1.35629	3.5299	1.82782	0	0	0	0	43.6278	41.1081	41.3771	5.10059	5.67035	5.51654	6.03707	8.54474
				BT_4404	BT_4404	fig|226186.12.peg.4484	AAO79509	Outer membrane TonB-dependent transporter, utilization system for glycans and polysaccharides (PUL), SusC family	4.20697	3.59708	4.17049	2.5492	2.73864	2.99643	5.34116	4.62976	6.08466	2.17322	2.28371	2.34916	15.0796	17.4621	8.79157	3.88717	4.83129	8.96743	3.13244	6.62534	4.34061	2.64192	2.48104	2.77276	5.03231	4.14206	7.65923	5.29211	6.56723	3.41362	2.8283	4.16142	4.01948	4.23388	4.22667	4.23202	1.36663	1.61581	1.67651	14.1059	25.1246
				BT_1046	BT_1046	fig|226186.12.peg.1063	AAO76153	Outer membrane TonB-dependent transporter, utilization system for glycans and polysaccharides (PUL), SusC family	1.62606	1.51307	1.56053	0.992217	1.37569	0.906488	0.679404	0.76961	1.56465	0.638007	0.715641	0.981593	3.90384	7.94569	9.06253	0.639195	4.95978	2.28559	2.51635	3.98018	1.70396	0.755056	0.541769	0.739717	0.873614	0.681543	1.34751	1.13661	0.410585	0.626905	0	2.98743	1.9577	5.15007	2.59134	2.48389	0.515528	0.71465	0.669728	0.718318	1.14326
				BT_1039	BT_1039	fig|226186.12.peg.1056	AAO76146	Cell surface glycan-binding lipoprotein, utilization system for glycans and polysaccharides (PUL), SusD family	31.1659	27.0931	29.7601	3.81574	3.72671	5.24434	5.00226	5.00545	5.43211	12.1627	12.5589	15.0651	19.3503	41.3257	27.2134	11.1103	55.4732	25.8007	18.0744	35.4635	29.0067	5.94838	4.19818	4.125	3.1394	0.881297	2.28214	3.1342	3.85486	4.07528	0	2.35173	2.64317	41.238	34.6334	31.3837	6.22832	8.73827	8.39571	5.98186	8.96496
				BT_4405	BT_4405	fig|226186.12.peg.4485	AAO79510	Cell surface glycan-binding lipoprotein, utilization system for glycans and polysaccharides (PUL), SusD family	0.620871	0.545119	0.636544	0.358343	0.470317	0.401377	3.36945	1.16168	2.50717	0.359568	0.417701	0.246379	1.85193	2.13457	8.37934	1.89714	1.25417	0.09681	0.378773	0.956474	0.844699	0.256656	0.288389	0.29894	0.167061	0.746746	2.23614	3.52368	3.5223	0	0	4.69259	3.98478	1.10773	1.22262	1.32467	0.132699	0.133767	0.341704	3.72686	2.90057
				BT_3959	BT_3959	fig|226186.12.peg.4024	AAO79064	Cell surface glycan-binding lipoprotein, utilization system for glycans and polysaccharides (PUL), SusD family	84.1383	60.7296	74.7249	12.2109	12.3454	13.6311	10.898	10.5613	6.93243	29.7409	28.7647	30.5936	17.2441	24.8391	20.231	5.56278	24.3942	19.2366	109.197	97.9548	114.688	17.8441	19.6137	18.2723	13.5791	19.331	15.215	7.4089	4.07629	4.56963	0	3.59687	2.42914	100.633	109.236	119.788	10.129	13.5596	12.3742	17.4348	10.287
				BT_2818	BT_2818	fig|226186.12.peg.2865	AAO77924	Outer membrane TonB-dependent transporter, utilization system for glycans and polysaccharides (PUL), SusC family	51.3533	47.6734	47.0671	0.696331	0.548886	1.10188	0	2.69401	0	8.32262	5.8298	7.43564	1.34809	0.448529	1.977	0.985158	5.8935	2.24014	42.9269	88.2306	57.1157	0.989597	0.652043	0.81338	0.593921	0.843871	0.723933	0.649576	0.362571	1.21813	0	1.62872	0	90.9782	74.8909	82.7212	1.0685	1.45958	1.48124	0.839003	0.827986
				BT_4633	BT_4633	fig|226186.12.peg.4713	AAO79738	Cell surface glycan-binding lipoprotein, utilization system for glycans and polysaccharides (PUL), SusD family	4.08389	3.55024	4.14594	7.74293	7.01651	9.22353	3.85029	4.65626	1.28104	4.65105	3.61305	5.51799	6.67984	4.1882	3.87873	0.794741	8.81095	7.11082	3.70291	8.26136	3.97055	5.32873	3.6802	4.0733	3.34547	3.18889	4.63654	2.58622	0.817507	0.840673	3.46142	6.392	7.75295	6.17257	4.44693	4.11875	5.0976	7.28392	7.6023	6.10633	5.74594
				BT_1282	BT_1282	fig|226186.12.peg.1309	AAO76389	hypothetical protein	0.089256	0.070323	0.146045	0.102729	0.067314	0.357052	4.84243	0	1.04618	0.262191	0.179641	0.144212	0.084233	0	0	0.314476	0	0	0.033165	0.147739	0.087473	0.069477	0.454717	0.330603	0.60916	1.12203	1.61385	0	0	0	0	1.56089	0	0	0.14118	0.016291	0.202449	0.22108	0.16546	1.7834	0.950272
				BT_3752	BT_3752	fig|226186.12.peg.3814	AAO78857	Cell surface glycan-binding lipoprotein, utilization system for glycans and polysaccharides (PUL), SusD family	1.44422	0.805254	1.25738	1.2134	1.98562	1.03081	1.80331	2.35635	0	1.1066	1.34933	1.56147	0.946243	0	0.956248	1.57266	5.11249	0	0.946294	2.61414	1.80098	1.27303	0.985415	1.18838	2.20208	0.920867	2.31227	0	5.35495	0.3969	0	1.82154	0	2.31532	1.81835	1.89245	0.738371	0.669001	0.635356	2.76921	3.86637
				BT_3753	BT_3753	fig|226186.12.peg.3815	AAO78858	hypothetical protein	0.387148	0.609419	0.568791	0.67155	0.381531	0.675671	1.92043	0.532487	1.82474	0.626825	1.10575	0.746702	4.13584	1.68794	1.92612	0.271223	6.66615	2.34127	0.014446	0.621352	0.667442	0.587052	0.47045	0.573245	2.58847	1.73282	3.82666	0	0	0	0	5.8612	2.00083	0.864678	0.897842	1.41217	0.426844	0.42999	0.395053	3.81324	3.77882
				BT_1048	BT_1048	fig|226186.12.peg.1065	AAO76155	Endo-beta-N-acetylglucosaminidase F2	1.11889	0.350928	0.603123	0.829334	0.62955	1.77419	0.99876	2.18077	1.65214	1.40672	1.75632	2.13758	4.7303	2.8774	0	1.25382	8.34965	11.3876	0.521072	0.918879	0.858152	0.996982	0.901867	0.94926	1.64669	0.782109	1.88374	0	6.34519	3.69946	0	1.53069	1.08372	0.861377	0.901118	1.43055	0.815449	0.650808	0.734825	1.6604	2.3944
				BT_4634	BT_4634	fig|226186.12.peg.4714	AAO79739	Outer membrane TonB-dependent transporter, utilization system for glycans and polysaccharides (PUL), SusC family	2.01771	1.93033	2.08907	1.21767	1.4595	0.822623	0.373354	0.899941	0.872307	0.469494	0.318593	0.482558	2.29215	1.73232	0.955716	1.53589	1.73751	1.83075	0.531089	1.77032	2.20073	0.624791	0.237138	0.26357	0.463911	0.977317	1.47545	0.66112	0	0.275506	1.99896	1.5499	3.15957	3.28298	2.26615	2.56279	0.312235	0.429277	0.341024	2.10847	2.24798
				BT_2820	BT_2820	fig|226186.12.peg.2867	AAO77926	Outer membrane TonB-dependent transporter, utilization system for glycans and polysaccharides (PUL), SusC family	13.1701	9.39638	11.5173	0.833159	0.452499	0.647504	0.966424	0.420793	1.21572	3.18897	3.07514	3.30016	0.914101	1.77208	2.02485	0.394476	7.56891	1.7426	10.5794	17.4036	11.8698	0.588661	0.340972	0.446107	0.721364	0.63371	0.215762	0	0	0.84931	0	0.374748	0	19.6559	19.389	20.467	0.353342	0.698169	0.69512	0.716955	0.191764
				BT_2825	BT_2825	fig|226186.12.peg.2872	AAO77931	Chitinase (EC 3.2.1.14)	1.39587	1.36036	1.31448	0.071762	0.188132	0.166461	0	0.796307	0	0.39247	0.249787	0.155872	0.545729	0	4.38375	0	0	0	0.602185	2.42883	1.27032	0	0.178756	0.138171	0	0.045291	0.881626	0	0	2.53395	0	0	0	2.30983	2.40423	1.96678	0.116482	0.078319	0.294762	0	0.953744
				BT_3983	BT_3983	fig|226186.12.peg.4048	AAO79088	Outer membrane TonB-dependent transporter, utilization system for glycans and polysaccharides (PUL), SusC family	3.95455	4.45725	3.71078	2.33859	3.42054	3.01474	4.64104	2.65398	0.226295	2.01292	2.37863	3.22582	11.6335	17.4636	13.5765	3.44547	12.3961	14.2663	2.2165	7.18899	4.68141	1.42036	0.771739	0.870947	3.22915	2.52437	2.3835	1.53404	2.54665	2.12331	4.43448	3.02213	2.11605	9.50518	9.05139	9.73963	2.66225	3.16514	3.61835	4.43767	7.35138
				BT_0866	BT_0866	fig|226186.12.peg.878	AAO75973	Cell surface glycan-binding lipoprotein, utilization system for glycans and polysaccharides (PUL), SusD family	0.343619	0.190787	0.2807	0.459657	0.127046	0.240263	0	0	0.776084	0.347223	0.255038	0.293535	0.378258	0	0	1.31269	1.16405	0	0.405262	0.460719	0.333669	0.1838	0.291175	0.205673	0.281011	0.26899	0.393535	0	0.810405	0	6.29104	1.6973	1.32098	0.426801	0.463177	0.465157	0.241246	0.367607	0.32596	0.081493	0.631418
GLCNACASE_HS3	Alpha-N-acetylglucosaminidase	H2O + Product GLCAASE_HS, GlcNAc-IdoA-Gal-Gal-Xyl-L-Ser (protein) --> N-Acetyl-D-glucosamine + Product GLCNACASE_HS3, IdoA-Gal-Gal-Xyl-L-Ser (protein)	BT_0438 or BT_3590 or BT_4359	BT_0438	BT_0438	fig|226186.12.peg.437	AAO75545	Alpha-N-acetylglucosaminidase (EC 3.2.1.50)	0.603523	0.583512	0.534998	0.175761	0.12219	0.145118	0	0.838772	0	0.170976	0.043398	0.184896	0.931967	1.24324	2.18504	0.090482	1.08576	0	0.732533	0.678679	0.501257	0.095339	0.062073	0.246723	0.023955	0.725759	0.577641	0	0.384716	1.53434	2.20058	0	0.821086	0.66884	0.499721	0.639417	0.156232	0.196465	0.136292	1.8157	0.926071
				BT_3590	BT_3590	fig|226186.12.peg.3649	AAO78695	Alpha-N-acetylglucosaminidase (EC 3.2.1.50)	2.52953	2.07966	2.5381	3.62853	3.64135	3.77404	0.236699	0.491941	0.721715	3.5176	3.03731	4.47929	1.63396	2.66971	0	0	1.0824	0	0.909635	2.1967	2.18424	3.38114	3.53442	3.25603	1.43297	1.14249	2.63802	0	0.920584	0	0	0.096434	1.73965	2.72808	2.79865	2.56911	3.70416	4.32599	3.83736	6.41297	2.01842
				BT_4359	BT_4359	fig|226186.12.peg.4436	AAO79464	Alpha-N-acetylglucosaminidase (EC 3.2.1.50)	11.7297	12.2928	15.2542	8.59924	9.65656	9.0762	56.0534	57.4267	48.5182	14.1828	18.4588	14.2648	169.7	160.438	181.255	50.2276	161.672	206.158	5.96925	9.20134	9.485	18.3466	20.6631	15.5849	72.0934	49.5457	68.7056	62.1776	71.8336	56.9591	51.982	39.3229	43.0346	11.4881	10.7669	10.2447	6.96416	7.82837	9.14125	74.6975	77.7198
B_MANNASEe	beta-mannosidase, extracellular	H2O + beta-1,4-mannose-N-acetylglucosamine --> N-Acetyl-D-glucosamine + D-Mannose	BT_0458 or BT_2855 or BT_4074 or BT_2432 or BT_3599	BT_2855	BT_2855	fig|226186.12.peg.2901	AAO77961	Beta-mannosidase (EC 3.2.1.25)	0.674694	0.459213	0.508964	0.874051	0.814545	1.19927	1.11596	1.85522	1.70067	1.74928	1.81778	2.15306	4.04733	1.65112	3.06593	1.98747	3.69661	2.89935	0.524254	0.801944	0.848208	1.48371	1.1071	1.19557	3.22281	2.47134	2.25149	1.07698	0.666875	1.02962	0	0.594091	0.667382	0.929015	1.03865	1.22325	1.08116	1.48827	1.33487	3.29873	1.58171
				BT_2432	BT_2432	fig|226186.12.peg.2494	AAO77539	Beta-mannosidase (EC 3.2.1.25)	4.63114	4.44526	4.72629	3.65525	3.90699	3.5469	3.60878	2.819	4.10818	2.99756	2.90794	3.46387	5.38306	3.55484	3.42489	3.04282	10.2044	4.93018	4.62388	6.48536	6.90458	3.97897	3.21422	3.49201	1.50167	1.69712	2.17254	3.97894	5.01046	4.49303	0	1.91168	2.85454	6.02182	6.14773	6.66401	2.58272	2.95146	2.95171	2.25368	1.4565
				BT_0458	BT_0458	fig|226186.12.peg.458	AAO75565	Beta-mannosidase (EC 3.2.1.25)	98.9956	85.6482	98.1298	105.731	118.889	113.794	41.3161	58.3531	53.2078	73.8913	80.635	81.7639	97.6913	93.8175	114.831	19.9244	137.488	124.349	113.407	164.648	122.622	150.531	124.554	115.68	57.4675	41.5391	61.6997	68.3869	59.4904	46.5433	35.9155	36.9181	30.5667	151.82	120.95	133.57	39.7654	42.5955	44.2923	70.5561	71.1306
				BT_3599	BT_3599	fig|226186.12.peg.3658	AAO78704	Beta-mannosidase (EC 3.2.1.25)	1.62227	1.26586	1.35244	1.73435	1.57883	1.12442	1.01945	0.847414	0	0.735112	0.880474	1.05337	0.248816	0	0	0.210325	0.762333	1.06368	0.867401	2.14	1.46463	0.585858	0.299256	0.378575	0.149011	0.474918	0.60838	0	0	0	0	0.339614	0.800734	2.33839	1.6829	1.62039	1.16827	1.32147	1.15816	0.86918	3.33204
				BT_4074	BT_4074	fig|226186.12.peg.4139	AAO79179	Beta-mannosidase (EC 3.2.1.25)	3.20465	2.45273	2.91847	3.26614	3.87586	3.43249	1.03116	0.822827	2.5142	2.39832	2.90496	3.66354	1.9426	3.36987	2.34071	1.991	4.52718	4.48088	1.95483	4.1046	2.89511	2.34204	1.68807	1.62822	1.60563	0.672475	0.540602	0	1.7621	0.91326	4.58686	3.89528	2.42258	3.64314	3.57682	3.99714	2.91522	3.12274	3.04717	2.02772	2.95938
GALASE_HSe	Extracellular beta-galactosidase	2.0 H2O + Product IDOURASE_HS3, Gal-Gal-Xyl-L-Ser (protein) --> 2.0 D-Galactose + Undegradable product GALASE_HS, Xyl-L-Ser (protein)	BT_0290 or BT_0461 or BT_0757 or BT_0983 or BT_0992 or BT_0993 or BT_0996 or BT_1626 or BT_2190 or BT_2680 or BT_2922 or BT_2969 or BT_3092 or BT_3114 or BT_3179 or BT_3293 or BT_3340 or BT_3513 or BT_3654 or BT_4050 or BT_4152 or BT_4156 or BT_4160 or BT_4181 or BT_4241 or BT_4667 or BT_4684	BT_3654	BT_3654	fig|226186.12.peg.3714	AAO78759	beta-galactosidase precursor	7.86307	6.01745	6.6906	9.50728	9.98865	10.9671	0.775861	3.54739	5.51938	12.7088	14.5838	12.9533	6.37549	6.86733	5.70598	2.585	3.72051	9.98742	9.46747	11.4925	8.21826	10.0081	9.25699	9.36074	5.98719	3.40138	3.11037	8.02049	2.37021	2.86493	0	4.33424	3.44935	13.5103	11.3527	12.313	4.12324	4.49672	4.63284	7.30936	5.29611
				BT_0290	BT_0290	fig|226186.12.peg.289	AAO75397	beta-galactosidase precursor	1.52804	1.68993	1.65837	6.01456	7.30393	5.96666	13.0054	10.9035	22.6095	6.29116	9.07917	8.66144	15.9608	16.2091	3.96824	10.4094	8.43933	7.28804	1.01807	2.63998	2.13834	7.0514	4.54172	4.28079	9.43669	5.58393	13.899	8.09114	13.6995	14.6625	16.415	32.5521	34.1588	3.81426	3.37838	3.53093	5.40596	5.99766	6.50027	14.871	18.9973
				BT_0993	BT_0993	fig|226186.12.peg.1010	AAO76100	beta-galactosidase	0.174518	0.202073	0.154399	0.571896	0.503851	0.504808	0.347989	1.22125	0.667737	0.610865	0.688304	0.732313	0.991649	3.09448	0.636533	0.99004	0.50565	1.01509	0.112612	0.217235	0.203319	0.281896	0.330549	0.562961	0.666691	0.815036	1.33817	0	0.550498	0.713342	0	1.25899	0	0.073496	0.25157	0.157196	0.456807	0.485364	0.462812	1.18716	1.81741
				BT_3179	BT_3179	fig|226186.12.peg.3241	AAO78285	beta-galactosidase (EC 3.2.1.23)	19.805	16.4468	16.4215	23.4378	25.8812	22.92	23.335	23.4259	20.9324	35.6782	37.1116	36.1882	53.3927	63.2339	54.8381	11.8174	55.3137	63.5944	23.1583	23.0291	24.6367	38.3818	40.4903	36.7788	27.0823	31.0896	28.5106	31.3256	31.0127	21.6044	15.848	11.8568	12.0075	25.1453	30.3848	29.089	19.3972	23.6282	21.9416	24.4764	22.0367
				BT_0992	BT_0992	fig|226186.12.peg.1009	AAO76099	beta-galactosidase	0.167302	0.179381	0.183574	0.57692	0.583749	0.392744	0.806192	0.819052	1.50168	0.541174	0.656714	0.588208	0.624654	1.93946	2.87279	0.31594	0.515115	1.23234	0.296157	0.392596	0.295314	0.424382	0.326546	0.336465	0.917717	0.444433	0.573727	2.38005	0	0.330613	2.58274	0	0.851261	0.150666	0.194646	0.211276	0.297938	0.396263	0.352497	1.47172	1.54919
				BT_0461	BT_0461	fig|226186.12.peg.461	AAO75568	beta-galactosidase	5.51745	4.66385	4.94463	1.69112	1.75354	2.00069	1.22679	2.46451	1.29856	2.51892	2.78589	2.78313	3.00091	2.30013	3.37887	1.21499	2.44841	2.70795	5.08402	7.07383	6.66117	1.59658	1.1082	1.14325	1.15236	0.91839	1.5364	1.58494	0.59603	0.566142	0	2.66461	2.56226	8.02426	8.2735	9.02159	0.890769	0.873341	1.05891	1.18421	4.13765
				BT_4181	BT_4181	fig|226186.12.peg.4248	AAO79286	beta-galactosidase	1.99035	1.80381	2.27993	1.21022	1.98239	1.57568	0.686746	0.285418	0	1.38159	1.31976	1.8599	0.735878	3.37103	1.25782	0.604883	0	0.589699	0.952314	2.51229	2.0559	1.0479	0.814193	0.817283	0.310217	0.549186	0.576274	0	0.500156	0.831617	0	0.838716	0.667382	2.37596	2.66764	3.06506	0.872611	0.76221	0.875517	1.07487	0.55694
				BT_0996	BT_0996	fig|226186.12.peg.1013	AAO76103	beta-galactosidase	0.169902	0.216432	0.133793	1.05951	0.901286	1.06916	1.29487	0.440263	0.866783	0.921516	1.02173	0.960296	1.45375	0.610555	0	0.249836	1.86198	1.96892	0.154824	0.24769	0.176031	0.805349	0.600194	0.65353	0.858952	1.03043	1.93927	0.911639	0.685126	0.18995	0	0.550745	0.762031	0.313987	0.263653	0.191467	0.654339	0.834233	0.89332	1.14074	1.41404
				BT_4684	BT_4684	fig|226186.12.peg.4765	AAO79789	beta-galactosidase (EC 3.2.1.23)	6.9568	7.07437	9.08853	18.4747	18.0692	12.4723	26.1002	26.9711	43.6342	13.7858	11.0787	14.7982	83.6233	90.4622	54.7885	49.2015	19.4504	20.6663	2.13955	8.40793	7.00379	21.8054	16.6847	18.7941	23.9658	35.7626	54.6755	16.5538	14.7708	25.0107	118.123	79.1153	110.989	11.356	10.0368	10.3486	29.474	26.1461	27.7358	118.701	140.395
				BT_2190	BT_2190	fig|226186.12.peg.2254	AAO77297	beta-galactosidase	6.66106	5.83535	6.97364	4.44976	3.1598	6.87394	6.25589	3.2724	0.728749	9.05969	8.51408	7.93664	3.35688	3.2955	7.17308	2.24706	3.30422	2.26665	8.18165	9.43084	7.47229	9.76042	8.60175	8.42501	3.52419	4.45098	0.52617	0	8.1878	5.14341	0	1.02534	4.35843	6.54981	7.00887	7.70603	4.89112	6.15871	5.50468	6.45745	2.90838
				BT_0983	BT_0983	fig|226186.12.peg.1000	AAO76090	beta-galactosidase (EC 3.2.1.23)	0.701069	0.627902	0.596821	1.81408	1.21911	1.52168	1.30852	1.65172	0.689414	2.1703	2.07937	2.12918	0.964151	0.778183	1.60047	1.29699	1.67727	2.06118	0.651975	0.569382	0.61285	1.90011	2.42545	2.46179	1.32557	2.00386	1.69795	1.93182	2.32271	1.56538	0	0.552569	3.01521	0.616781	0.888633	0.993741	0.974286	1.28392	1.37175	2.25514	0.961933
				BT_2680	BT_2680	fig|226186.12.peg.2721	AAO77786	beta-galactosidase	5.12853	4.86251	5.07246	2.45611	2.50955	2.12623	2.79696	1.72604	1.11941	3.75568	3.06009	3.88412	1.70228	2.71654	0	0.597035	0.660143	1.35801	6.77144	7.76315	5.08336	1.97703	2.13682	2.56329	2.84119	1.12491	2.05059	2.56448	3.29201	1.25115	1.22183	2.2772	2.12316	7.33782	6.66458	6.98182	2.83083	3.61068	3.65491	1.59735	2.12125
				BT_3513	BT_3513	fig|226186.12.peg.3577	AAO78619	beta-galactosidase	0.628963	0.544604	0.597852	2.23761	2.72047	1.98974	1.53151	2.12225	1.18635	1.11598	1.02025	1.15617	0.876497	0	5.93175	0.112081	2.02439	1.53593	0.303108	0.35118	0.306649	1.7741	1.22516	1.36242	0.739077	0.778346	1.38013	0	1.1358	1.68442	0	0.297317	0	0.576739	0.927186	0.82092	0.601471	1.01993	0.927699	1.48114	2.31241
				BT_0757	BT_0757	fig|226186.12.peg.773	AAO75864	beta-galactosidase (EC 3.2.1.23)	3.49006	3.07411	2.75283	10.0068	9.13456	12.6878	17.9506	25.5984	22.7267	12.7712	13.9051	12.9247	59.8794	51.3372	58.4077	18.521	77.7463	74.697	3.91507	5.65702	4.72385	19.3992	18.2113	16.6784	25.9241	24.5037	26.5347	28.6895	34.9616	18.406	11.8437	11.1416	11.3817	3.54417	4.24886	4.30808	4.54568	5.83205	5.01114	15.8556	9.34927
				BT_4152	BT_4152	fig|226186.12.peg.4219	AAO79257	beta-galactosidase (EC 3.2.1.23)	1.34109	0.999817	1.18121	0.86188	0.797478	0.728897	1.67933	0.751634	1.39991	0.771321	0.961841	0.883998	1.91499	3.93419	3.47027	0.303439	4.80394	2.31731	1.59231	1.90099	1.41427	0.717257	0.861671	0.477913	1.29678	1.32235	1.51934	0	5.29646	0	4.43391	0.876479	0	2.33632	2.32454	2.44526	0.3689	0.640763	0.369802	1.90895	2.72704
				BT_3293	BT_3293	fig|226186.12.peg.3360	AAO78399	beta-galactosidase (EC 3.2.1.23)	11.3956	10.215	11.489	7.31859	8.87227	8.40869	13.6251	13.7402	18.1327	5.69083	6.912	6.87803	12.4775	11.4811	8.46254	5.80672	12.433	23.008	5.66	14.7221	14.2872	10.1596	7.45708	7.06158	8.05392	7.12228	8.38793	22.481	16.4828	14.242	9.06928	12.8544	14.0413	20.5103	20.0507	21.7789	3.34109	3.60086	4.01775	6.41066	8.0523
				BT_4050	BT_4050	fig|226186.12.peg.4112	AAO79155	beta-galactosidase (EC 3.2.1.23)	33.5605	28.8926	32.2431	13.4688	13.9541	16.7844	16.1744	9.79093	11.7433	13.6722	12.9816	15.1541	9.03171	14.2323	5.57375	5.48366	18.7081	12.5964	36.5076	57.1485	38.4326	11.1716	9.89786	12.0624	4.42585	5.69769	3.84795	10.4363	14.1498	11.4953	8.59878	11.6401	12.2134	53.8956	50.1117	54.5226	4.98572	6.59649	6.69032	6.43903	5.04684
				BT_3114	BT_3114	fig|226186.12.peg.3177	AAO78220	beta-galactosidase	22.5182	17.0308	22.9954	17.0931	17.6957	17.9777	4.76123	4.39028	5.10107	36.2024	46.7968	42.5678	8.89556	13.5686	12.7178	3.80652	8.16851	7.76172	40.2086	34.6661	35.3144	26.6521	27.8217	23.1072	5.18825	4.40516	5.51784	4.66556	6.83577	4.08294	10.7237	2.66441	5.3963	41.3924	42.7635	45.7872	15.0405	18.2674	16.6205	6.1414	4.1815
				BT_3340	BT_3340	fig|226186.12.peg.3407	AAO78446	beta-galactosidase (EC 3.2.1.23)	34.3008	33.9992	35.5358	20.5407	24.8079	18.8562	13.7319	21.4693	23.7905	8.86997	8.33142	11.6249	7.67549	13.2235	6.50818	7.72497	6.72647	7.14856	19.2313	46.3088	36.3482	14.1267	10.0677	13.0382	7.95369	12.9457	11.4364	23.8853	17.4591	28.6168	41.0718	47.4456	41.653	44.3205	39.1236	43.2191	12.1588	13.2272	12.5093	12.1338	13.3747
				BT_1626	BT_1626	fig|226186.12.peg.1664	AAO76733	beta-galactosidase (EC 3.2.1.23)	18.4176	16.0222	14.373	3.16037	3.01434	4.34424	3.77281	3.79076	7.66581	8.44724	7.1593	8.35046	5.90306	8.16985	11.6129	1.93898	14.0956	6.06949	17.0481	16.8052	17.6895	3.574	3.42254	2.89022	2.72887	2.09427	2.12197	4.2221	5.52837	3.28944	7.68425	2.26149	2.43512	20.0014	22.1575	21.552	5.41838	5.75725	5.65985	1.90942	2.16977
				BT_3092	BT_3092	fig|226186.12.peg.3153	AAO78198	beta-galactosidase	1.1302	0.968208	0.995668	1.37724	2.02452	1.9957	1.59303	0.833841	0.959455	1.82299	1.69091	2.08583	1.21375	3.13702	0	0.299771	4.36531	2.73348	1.53586	1.67198	1.6794	2.19318	2.15957	1.69735	1.8811	1.15804	0.926095	0.871455	3.67146	1.90663	0	0.48075	0	2.07241	1.84587	1.75421	1.1174	1.45017	1.37104	0.910873	1.48177
				BT_4156	BT_4156	fig|226186.12.peg.4223	AAO79261	beta-galactosidase	1.00661	0.872238	0.885457	1.45559	1.39614	1.40761	0.221228	0.919457	0.404581	1.09765	0.770589	0.799598	0.877852	0	2.27	0.445732	0.544975	0.811288	1.15039	1.30245	0.891629	1.28273	1.70997	1.63274	0.337693	0.15576	0.456101	1.56744	0.744811	0	0.728976	1.54915	0.229341	1.20364	1.34119	1.05287	0.61121	0.872921	0.724693	0.356953	0.264494
				BT_4667	BT_4667	fig|226186.12.peg.4748	AAO79772	beta-galactosidase	14.3234	11.708	12.7925	4.51748	4.75133	5.3953	1.84543	1.57792	0.642971	6.74214	6.63237	8.47731	5.74253	5.5107	3.48706	2.58899	20.624	12.6451	8.87552	14.2272	11.8034	4.76237	3.92631	4.55842	1.42288	2.06503	1.6187	0.77857	0.478246	4.13682	1.52042	1.07374	0	17.1803	16.7765	16.1932	4.3986	5.41439	4.32372	1.02425	0.885634
				BT_4241	BT_4241	fig|226186.12.peg.4312	AAO79346	beta-galactosidase (EC 3.2.1.23)	12.5309	10.4903	12.9806	7.97574	8.79048	9.64716	6.04511	2.79852	7.30693	4.57588	4.20751	6.0395	2.57513	7.0418	2.02931	0.92182	4.25157	9.12474	10.1186	22.1521	14.6651	5.748	4.43724	5.08624	1.51866	1.69828	2.1589	2.87947	6.73461	6.24681	0	2.92756	1.98246	19.9655	17.0606	17.6631	1.87874	2.79021	2.38745	0.965837	0.987659
				BT_2922	BT_2922	fig|226186.12.peg.2969	AAO78028	beta-galactosidase	6.58694	5.31555	7.2287	5.37788	3.80531	7.95896	12.398	7.70073	5.93173	9.17782	12.3429	11.4451	30.1197	35.1742	13.6161	3.66131	4.96895	1.79191	3.76836	7.5201	7.3899	9.44225	7.69126	5.2974	15.9641	10.4959	10.2819	4.85023	2.36624	3.63835	2.40409	4.63814	1.26221	7.47625	7.74296	8.78159	4.62381	8.2573	7.99972	53.5679	39.5385
				BT_2969	BT_2969	fig|226186.12.peg.3019	AAO78075	beta-galactosidase (EC 3.2.1.23)	1.10107	1.13215	1.28974	1.16495	0.509898	1.27395	1.48588	2.41911	0	1.15281	1.28738	1.1879	3.35798	1.09829	0	0.945298	2.32174	1.07789	1.209	2.41209	1.28836	1.07365	1.02959	0.779551	0.800291	1.21646	1.2451	4.75571	2.32814	2.28679	1.7855	0	1.1779	1.61308	1.95276	2.00946	0.700069	0.77659	1.08124	2.81942	1.18569
				BT_4160	BT_4160	fig|226186.12.peg.4227	AAO79265	beta-galactosidase precursor	5.79181	4.98213	5.42783	8.97607	6.58437	10.6734	1.86887	1.76086	3.48257	9.86988	7.40877	9.49617	1.82501	3.11478	1.26257	0.951379	1.506	3.47162	15.9479	11.9707	7.43628	8.65794	8.97707	9.18874	1.88755	1.04357	0.37198	3.22087	2.01953	2.4736	16.9393	1.72609	3.87897	13.2767	9.02245	10.1849	9.29192	10.3084	11.0466	2.07372	2.23179
GALASE_OGLYCAN3e	Beta-galactosidase, mucin-type O-glycans, extracellular	Core 8 + H2O --> Tn antigen + D-Galactose	BT_4241 and BT_4246 and BT_4247	BT_4241	BT_4241	fig|226186.12.peg.4312	AAO79346	beta-galactosidase (EC 3.2.1.23)	12.5309	10.4903	12.9806	7.97574	8.79048	9.64716	6.04511	2.79852	7.30693	4.57588	4.20751	6.0395	2.57513	7.0418	2.02931	0.92182	4.25157	9.12474	10.1186	22.1521	14.6651	5.748	4.43724	5.08624	1.51866	1.69828	2.1589	2.87947	6.73461	6.24681	0	2.92756	1.98246	19.9655	17.0606	17.6631	1.87874	2.79021	2.38745	0.965837	0.987659
				BT_4246	BT_4246	fig|226186.12.peg.4317	AAO79351	Cell surface glycan-binding lipoprotein, utilization system for glycans and polysaccharides (PUL), SusD family	2.29288	2.63269	2.07268	4.54198	5.30754	4.59891	2.38775	1.30455	2.77411	1.61332	1.4432	1.6447	9.95565	15.655	13.7261	1.4289	4.05811	2.94326	1.24864	4.79986	2.61681	2.42248	1.14453	1.39973	0.800787	1.07925	1.97645	0	1.06208	1.51235	9.27611	3.44798	5.07575	1.73805	1.42234	1.7472	0.57612	0.654689	1.05519	3.60778	6.39822
				BT_4247	BT_4247	fig|226186.12.peg.4318	AAO79352	Outer membrane TonB-dependent transporter, utilization system for glycans and polysaccharides (PUL), SusC family	3.055	2.95123	2.56137	5.51858	7.91508	6.4317	3.96445	4.67602	7.17232	1.64567	1.15793	1.82798	18.2473	36.3108	38.6649	6.46068	6.44498	11.1549	1.13763	3.45602	2.83779	2.24876	1.36492	1.58308	1.87683	2.89315	4.15434	4.5687	2.6876	2.82102	13.0622	9.43523	10.3684	2.05913	1.94978	1.75262	0.874513	1.01656	1.25609	6.17423	12.4184
NEULACNTTR_SIASEe	sialidase, Sialyllacto-N-tetraose	H2O + Sialyllacto-N-tetraose (HMO, PMID: 17002410) --> N-Acetylneuraminate + Lacto-N-tetraose (HMO, PMID:11425797)	BT_0455 or BT_2194 or BT_2892	BT_2194	BT_2194	fig|226186.12.peg.2258	AAO77301	sialidase precursor, exo-alpha-sialidase	2.39134	1.90922	2.33426	2.06102	2.20959	1.98334	4.28078	2.0352	2.49178	3.71124	6.3374	5.50409	8.10816	21.0859	8.11361	1.23337	3.17355	9.30924	1.46927	2.43929	3.7032	4.40726	3.63261	3.42691	8.14006	1.73214	8.72241	3.62781	1.39779	1.55927	0	2.87806	2.39284	2.38209	3.17698	3.84422	1.34537	1.4717	1.813	10.5807	9.07243
				BT_0455	BT_0455	fig|226186.12.peg.455	AAO75562	Sialidase (EC 3.2.1.18)	216.248	194.897	219.136	128.968	114.567	128.153	77.0996	85.2731	66.668	232.068	160.194	165.49	82.6894	137.369	94.3667	72.0375	170.546	53.208	458.236	341.113	295.541	168.871	201.716	201.014	63.8469	151.953	83.5568	68.7332	90.0347	69.2157	24.2856	15.9563	27.7792	402.963	309.911	325.841	81.5957	109.073	103.823	82.24	44.5205
				BT_2892	BT_2892	fig|226186.12.peg.2938	AAO77998	hypothetical protein	3.61895	3.8459	3.32019	7.22415	6.7783	9.6354	3.34231	7.82003	4.58402	26.678	39.7815	31.8197	13.4178	6.1739	12.0873	11.0615	9.32225	13.6897	2.97756	3.6292	3.82386	22.3336	24.5534	16.298	10.3821	4.88546	8.98732	6.89396	7.06415	2.15478	0	2.7258	4.97893	3.1766	4.81967	5.23293	9.39212	12.7664	13.7735	15.5906	8.50711
GALNACASE_OGLYCAN1e	N-acetylgalactosaminidase, mucin-type O-glycans, extracellular	Tn_antigen[e] + h2o[e] --> Ser_Thr[e] + acgal[e]	BT_0065	BT_0065	BT_0065	fig|226186.12.peg.62	AAO75172	hypothetical protein	6.4591	7.02795	4.36519	24.1936	23.7252	25.9468	33.5316	33.1452	13.918	26.1105	30.8536	23.9142	19.9952	21.5199	17.4163	6.69444	8.25044	11.6812	21.4953	12.1924	8.28674	42.8401	55.6486	51.1991	29.6284	37.4447	24.7741	39.023	51.6572	33.9914	13.7918	8.30497	10.2588	7.02077	6.36854	7.47666	8.61506	10.8242	9.83363	16.8599	4.59594
GLCAASEe	beta-glucuronidase/ chondroitinase	acgalglcur[e] + h2o[e] --> acgal[e] + glcur[e]	BT_3292 or BT_4151 or BT_3324 or BT_3350	BT_3292	BT_3292	fig|226186.12.peg.3359	AAO78398	beta-galactosidase (EC 3.2.1.23)	1.37051	1.55227	1.73735	1.79707	1.11114	1.30774	2.01669	3.22934	3.87307	0.542442	0.4844	0.86844	3.96257	9.07181	6.63107	3.44733	7.73948	5.60032	0.797179	1.30258	0.807307	0.96507	0.889251	1.03481	2.27211	3.98841	2.8051	5.63026	6.30186	6.69409	7.69461	5.48155	6.33504	1.58622	1.78667	1.15675	0.621112	0.617485	0.709476	2.31147	3.66045
				BT_4151	BT_4151	fig|226186.12.peg.4218	AAO79256	beta-galactosidase (EC 3.2.1.23)	2.26477	2.04777	1.99689	3.28402	3.28877	3.05086	1.1986	0.553504	0.315719	2.62371	2.39692	2.03665	1.35698	0.640688	0.976128	0.357799	0.328109	0.814064	6.13923	4.7353	2.21155	1.96097	3.27218	3.14116	0.998653	1.57706	1.98309	0	1.60955	1.67938	0	0.72293	0	4.90845	3.39414	3.3929	1.39403	1.40883	1.23895	0.90823	1.40786
				BT_3324	BT_3324	fig|226186.12.peg.3391	AAO78430	Chondroitinase (chondroitin lyase)	196.528	161.938	167.577	5.8933	5.03711	5.88331	3.42799	5.66401	5.47875	6.77841	6.67797	6.71277	2.14864	6.22934	1.76046	1.85038	4.9674	1.24344	287.729	299.602	232.324	7.15117	9.107	8.67606	4.48023	7.35181	4.27977	8.14444	5.35807	6.63376	8.95357	3.70985	2.16657	184.082	186.967	218.261	2.90968	2.96881	2.98563	2.76539	2.63294
				BT_3350	BT_3350	fig|226186.12.peg.3418	AAO78456	Chondroitinase (chondroitin lyase)	158.064	131.674	147.732	1.87261	3.08252	2.63993	1.24989	1.52132	2.72121	3.86227	4.08237	4.32407	3.92661	3.2215	2.69948	1.55181	4.03334	3.17259	278.5	257.136	206.438	2.4918	2.78951	2.53682	2.76177	2.0146	1.36671	5.6008	4.04631	2.92439	0	2.28991	2.85376	194.291	179.846	201.16	1.4504	2.25047	1.85866	2.27718	1.64823
ECF				BT_0317	BT_0317	fig|226186.12.peg.317	AAO75424	Outer membrane TonB-dependent transporter, utilization system for glycans and polysaccharides (PUL), SusC family	9.50438	9.55426	10.3327	12.5341	10.7321	9.33182	31.7727	39.7795	45.868	4.82899	4.17439	6.41695	164.248	287.912	225.195	50.0282	151.209	108.98	4.3891	10.2785	10.0441	15.1505	12.5614	14.9612	53.4242	58.7103	104.381	28.3807	27.2638	21.5971	55.2632	66.5755	76.9584	12.6454	11.678	11.4803	13.5336	13.6933	14.7637	87.0385	130.046
				BT_0318	BT_0318	fig|226186.12.peg.318	AAO75425	Cell surface glycan-binding lipoprotein, utilization system for glycans and polysaccharides (PUL), SusD family	0.839208	0.777551	0.685701	1.20049	3.09648	2.30304	36.5322	28.8608	30.3028	0.942904	1.63146	1.52789	80.9911	75.4094	115.161	10.5869	54.9241	56.6598	0.490489	1.62592	1.24145	2.82729	1.27102	1.07191	16.1839	11.3022	16.4126	24.7555	13.57	27.1358	90.6571	73.3519	107.496	1.73077	1.73253	1.92366	0.954853	1.06897	1.05639	25.1265	44.0425
				BT_0319	BT_0319		AAO75426		0.850646	0.527886	0.748269	0.407563	0.132162	1.24842	29.6661	19.5031	63.0569	0.494819	0.581414	1.07509	48.7492	100.806	25.9594	28.8497	35.8619	76.4581	0.134339	0.609255	0.424297	1.02845	0.153695	0.373382	9.51577	12.529	9.96503	0	18.4762	5.92549	106.514	125.768	118.402	0.93618	0.069937	0.442528	0.994627	0.628205	0.600062	12.4541	60.2306
				BT_0865	BT_0865	fig|226186.12.peg.877	AAO75972	putative chitobiase	0.737836	1.01789	1.25839	4.4795	3.68755	4.15864	5.81612	5.44161	4.64955	3.77653	3.44981	4.16463	0.752834	7.47129	6.20289	6.50411	4.84497	11.8113	2.99412	2.04392	1.29706	4.47917	3.99752	3.9553	3.82681	2.51426	2.25104	9.37579	10.6747	6.43769	2.99705	6.95422	7.74367	1.66026	1.24831	1.63593	3.8589	5.86233	4.25583	2.3473	1.8538
				BT_0866	BT_0866	fig|226186.12.peg.878	AAO75973	Cell surface glycan-binding lipoprotein, utilization system for glycans and polysaccharides (PUL), SusD family	0.343619	0.190787	0.2807	0.459657	0.127046	0.240263	0	0	0.776084	0.347223	0.255038	0.293535	0.378258	0	0	1.31269	1.16405	0	0.405262	0.460719	0.333669	0.1838	0.291175	0.205673	0.281011	0.26899	0.393535	0	0.810405	0	6.29104	1.6973	1.32098	0.426801	0.463177	0.465157	0.241246	0.367607	0.32596	0.081493	0.631418
				BT_0867	BT_0867	fig|226186.12.peg.879	AAO75974	Outer membrane TonB-dependent transporter, utilization system for glycans and polysaccharides (PUL), SusC family	0.961481	1.0386	0.912957	1.78726	1.09275	2.35291	1.77759	3.15206	2.28737	2.01127	1.75587	2.3794	0.73912	0	0	0.238107	1.35699	0	0.632812	1.40358	1.04646	1.47191	1.14116	1.42967	0.364415	1.45131	0.936312	0.816144	0.869236	1.05677	0	2.79766	0	1.36894	1.34661	1.3401	1.37767	1.68735	1.54514	1.33835	1.01094
				BT_1032	BT_1032	fig|226186.12.peg.1049	AAO76139	Alpha-1,2-mannosidase	41.0393	34.7299	36.9746	37.6604	40.4102	41.6152	29.6056	34.7796	28.1717	23.3802	21.5031	25.8296	21.0193	29.6338	29.6491	12.4726	49.1214	28.9558	55.7031	60.9996	45.8403	18.9051	18.3546	17.6822	9.65895	9.53791	11.7806	23.8881	36.6712	28.8098	51.5645	38.7892	46.6455	59.7514	56.042	60.1121	15.1005	17.4269	17.8678	12.9976	15.3483
				BT_1033	BT_1033	fig|226186.12.peg.1050	AAO76140	1,4-beta-mannosyl-N-acetylglucosamine phosphorylase (EC 2.4.1.320)	126.731	125.143	117.023	123.782	133.544	160.002	124.659	85.9301	71.4033	98.7078	92.4155	105.325	66.6075	74.923	84.6155	19.8953	228.469	103.37	107.307	184.802	110.08	81.0939	70.5802	79.5974	40.865	76.2564	66.1564	80.8992	99.7331	82.169	46.2434	94.6747	57.4336	162.961	129.448	144.759	59.4564	83.8424	88.092	83.614	106.543
				BT_1034	BT_1034	fig|226186.12.peg.1051	AAO76141	AmpG protein, beta-lactamase induction signal transducer	82.9603	73.6602	74.082	1.5296	2.33709	1.8225	5.56523	3.17124	10.3808	2.21164	3.1598	3.78507	27.2236	65.1904	68.2666	4.08558	9.93233	12.5765	20.0417	93.9691	73.9746	1.14088	0.69129	0.915171	4.30255	7.07804	9.78625	0	2.81556	0.858076	8.49697	5.80645	11.7936	97.9952	82.9997	82.6652	2.12311	2.61526	2.36481	5.95915	12.9215
				BT_1035	BT_1035	fig|226186.12.peg.1052	AAO76142	beta-hexosaminidase precursor	41.2832	35.4883	34.2261	5.57064	7.03183	6.37183	17.3463	20.5517	17.3901	18.9174	20.1443	19.2686	179.667	329.958	236.744	27.8488	249.902	182.665	23.6668	41.4181	42.9155	12.5499	12.361	11.0102	42.3366	33.9439	50.0647	22.9193	18.9692	20.6461	32.0853	22.3068	19.5899	52.6134	54.2255	48.8193	13.549	14.5101	14.0681	40.044	53.3125
				BT_1036	BT_1036	fig|226186.12.peg.1053	AAO76143	hypothetical protein	29.6575	29.0118	25.965	1.57716	2.23179	1.50617	4.77036	1.68817	2.9946	3.63276	3.7009	5.34361	17.6857	28.8512	23.8508	15.4975	36.4877	28.9877	12.4675	29.4776	27.2684	1.04021	0.692439	0.934603	1.1626	1.02841	2.35969	0	2.50848	2.53502	4.18397	5.46937	6.51068	46.2253	33.1199	31.2536	4.30717	5.12787	5.93783	4.09101	3.41523
				BT_1037	BT_1037	fig|226186.12.peg.1054	AAO76144	Patatin-like protein	33.0926	28.6037	30.9961	1.66367	1.64303	1.52779	1.17537	0.391046	3.58883	5.63914	5.41983	7.02162	22.422	27.7966	38.3337	6.74175	41.4144	29.0002	11.1572	28.1452	33.0307	1.56947	0.833386	1.19303	2.75496	1.39133	5.04364	2.26261	1.83702	1.19686	0	1.63267	7.13891	41.0383	34.2068	31.3896	4.16517	5.22934	5.58073	9.48591	16.4028
				BT_1038	BT_1038	fig|226186.12.peg.1055	AAO76145	hypothetical protein	39.1128	31.4616	36.4398	1.39701	1.79896	2.04593	0	2.44732	1.5692	7.1052	7.6474	11.3594	10.7264	39.1723	21.6842	3.06454	17.6208	16.2025	19.4452	40.0406	40.2082	2.29932	0.966488	1.68471	1.21858	1.11492	1.35629	3.5299	1.82782	0	0	0	0	43.6278	41.1081	41.3771	5.10059	5.67035	5.51654	6.03707	8.54474
				BT_1039	BT_1039	fig|226186.12.peg.1056	AAO76146	Cell surface glycan-binding lipoprotein, utilization system for glycans and polysaccharides (PUL), SusD family	31.1659	27.0931	29.7601	3.81574	3.72671	5.24434	5.00226	5.00545	5.43211	12.1627	12.5589	15.0651	19.3503	41.3257	27.2134	11.1103	55.4732	25.8007	18.0744	35.4635	29.0067	5.94838	4.19818	4.125	3.1394	0.881297	2.28214	3.1342	3.85486	4.07528	0	2.35173	2.64317	41.238	34.6334	31.3837	6.22832	8.73827	8.39571	5.98186	8.96496
				BT_1040	BT_1040	fig|226186.12.peg.1057	AAO76147	Outer membrane TonB-dependent transporter, utilization system for glycans and polysaccharides (PUL), SusC family	39.602	32.6847	36.1993	2.14074	2.49321	2.25807	5.32896	4.37415	4.84948	7.93859	8.81275	9.66981	52.96	164.311	107.075	15.9098	110.38	37.2077	26.6178	43.7223	41.1596	3.31739	2.67626	2.38369	3.34232	3.37721	7.78427	8.74891	2.82063	2.82217	7.63484	7.66017	5.60514	60.1637	49.6734	49.732	5.6146	6.75122	6.16524	10.9161	11.8651
				BT_1042	BT_1042	fig|226186.12.peg.1059	AAO76149	Outer membrane TonB-dependent transporter, utilization system for glycans and polysaccharides (PUL), SusC family	66.1736	72.0594	68.9293	4.43787	5.15403	3.76701	6.07986	6.20494	8.99077	7.59	6.43123	8.56542	68.6708	170.901	103.573	23.127	147.389	62.694	28.5031	65.6858	64.2787	3.67418	3.00421	2.94239	14.6664	15.0595	26.6503	7.50149	3.33692	8.7675	7.44872	9.05254	9.63612	60.0158	45.565	44.345	11.4668	11.0911	11.7211	26.1066	45.9019
				BT_1043	BT_1043	fig|226186.12.peg.1060	AAO76150	Cell surface glycan-binding lipoprotein, utilization system for glycans and polysaccharides (PUL), SusD family	21.7922	19.2864	19.6664	2.9571	2.96687	2.58786	3.17906	7.11677	6.63139	4.71036	4.9491	5.58201	22.4809	28.0474	24.4755	8.5204	20.9285	27.5453	20.0392	32.4432	24.199	1.68732	1.63016	1.29359	3.67786	2.45952	4.64125	0	4.97561	1.35607	16.4605	7.44695	7.62223	18.248	12.6499	11.4248	2.074	2.60596	2.98605	9.11371	13.86
				BT_1044	BT_1044	fig|226186.12.peg.1061	AAO76151	Endo-beta-N-acetylglucosaminidase F2	17.1964	14.524	13.9792	2.66719	3.20037	4.48644	4.91207	1.29032	8.02765	5.99858	6.27417	8.86251	21.1897	37.0824	36.2344	3.63116	17.2446	11.1995	6.19943	20.4348	18.7989	2.77493	1.28754	1.08561	5.44245	2.6469	4.77961	12.4482	0.842584	1.79587	3.19845	12.8931	8.08119	13.438	10.0143	9.422	2.63204	3.51245	3.16967	8.10489	7.66514
				BT_1045	BT_1045	fig|226186.12.peg.1062	AAO76152	Patatin-like protein	13.4893	11.6757	12.2213	2.1502	2.12163	3.59419	2.81267	2.4369	4.29399	4.59446	7.2372	7.47354	22.3514	19.0522	25.9178	8.5704	9.21909	26.3574	3.14441	13.8354	13.8228	1.99698	0.58161	1.34631	3.22847	1.61828	1.95129	0	2.13688	3.2546	0	9.09696	2.23706	7.39515	6.25262	6.61253	1.67782	2.44318	2.77211	4.28183	5.7816
				BT_1046	BT_1046	fig|226186.12.peg.1063	AAO76153	Outer membrane TonB-dependent transporter, utilization system for glycans and polysaccharides (PUL), SusC family	1.62606	1.51307	1.56053	0.992217	1.37569	0.906488	0.679404	0.76961	1.56465	0.638007	0.715641	0.981593	3.90384	7.94569	9.06253	0.639195	4.95978	2.28559	2.51635	3.98018	1.70396	0.755056	0.541769	0.739717	0.873614	0.681543	1.34751	1.13661	0.410585	0.626905	0	2.98743	1.9577	5.15007	2.59134	2.48389	0.515528	0.71465	0.669728	0.718318	1.14326
				BT_1047	BT_1047	fig|226186.12.peg.1064	AAO76154	Cell surface glycan-binding lipoprotein, utilization system for glycans and polysaccharides (PUL), SusD family	0.659598	0.618778	0.566698	0.471478	0.618732	0.815834	1.65635	0.434941	0	0.231799	0.452608	0.360295	1.05759	0	0	0	3.48874	1.03073	0.303918	0.768747	0.511948	0.202027	0.194029	0.173257	0.390496	0.113371	1.60247	0	0	0.402954	4.67079	2.20498	2.86915	0.689863	0.740529	0.597331	0.135311	0.247037	0.274222	1.45248	0.214432
				BT_1048	BT_1048	fig|226186.12.peg.1065	AAO76155	Endo-beta-N-acetylglucosaminidase F2	1.11889	0.350928	0.603123	0.829334	0.62955	1.77419	0.99876	2.18077	1.65214	1.40672	1.75632	2.13758	4.7303	2.8774	0	1.25382	8.34965	11.3876	0.521072	0.918879	0.858152	0.996982	0.901867	0.94926	1.64669	0.782109	1.88374	0	6.34519	3.69946	0	1.53069	1.08372	0.861377	0.901118	1.43055	0.815449	0.650808	0.734825	1.6604	2.3944
				BT_1049	BT_1049	fig|226186.12.peg.1066	AAO76156	putative patatin-like protein	0.665372	0.58883	0.506845	0.599163	0.78573	0.936444	4.84741	0	2.28634	0.809832	0.623791	0.571358	5.85745	8.15694	0	1.55604	2.99957	0	0.359899	0.987918	0.798266	1.06658	1.10397	0.804622	0.680792	1.04992	1.40118	0	3.23389	0	0	1.44912	1.8466	0.641977	0.551004	0.662831	0.370027	0.564873	0.34183	1.75007	1.74534
				BT_1050	BT_1050	fig|226186.12.peg.1067	AAO76157	hypothetical protein	0.379857	0.455828	0.15262	0.340818	0.558107	0.295645	0	0.809485	0	0.300292	0.150099	0.026801	1.97545	0	0	0.438546	1.03308	0	0.256847	0.245411	0.259891	0.289499	0.135887	0.110169	0.676502	0.379542	0.316378	0	0	0	0	0	0	0.596092	0.348408	0.217181	0.342273	0.140052	0.168273	0.204613	1.31476
				BT_1280	BT_1280	fig|226186.12.peg.1307	AAO76387	Outer membrane TonB-dependent transporter, utilization system for glycans and polysaccharides (PUL), SusC family	0.264725	0.332922	0.321519	0.11904	0.173775	0.124057	0.494088	0.473859	0	0.093481	0.104478	0.081903	0.527771	0	0	0.20982	0.465719	0	0.161775	0.326552	0.39601	0.034629	0.05707	0.074317	0.350455	0.364073	0.758248	0	0.541092	0.105176	0	0.742502	0.525145	0.411224	0.274704	0.345557	0.135898	0.106599	0.131942	0.46873	1.4124
				BT_1281	BT_1281	fig|226186.12.peg.1308	AAO76388	Cell surface glycan-binding lipoprotein, utilization system for glycans and polysaccharides (PUL), SusD family	0.033449	0.118184	0.02444	0.366632	0	0.017107	0.504445	0	0	0.078109	0.049806	0.066401	0.370134	0	0	0.216783	0	0	0.047263	0.083894	0.08889	0.029193	0.059038	0	0.307821	0	0	0.497257	0	0	0	0	0	0.073913	0.044041	0.155284	0.119523	0.119045	0.132125	0	0.022893
				BT_1282	BT_1282	fig|226186.12.peg.1309	AAO76389	hypothetical protein	0.089256	0.070323	0.146045	0.102729	0.067314	0.357052	4.84243	0	1.04618	0.262191	0.179641	0.144212	0.084233	0	0	0.314476	0	0	0.033165	0.147739	0.087473	0.069477	0.454717	0.330603	0.60916	1.12203	1.61385	0	0	0	0	1.56089	0	0	0.14118	0.016291	0.202449	0.22108	0.16546	1.7834	0.950272
				BT_1283	BT_1283	fig|226186.12.peg.1310	AAO76390	Patatin-like protein	0.124705	0.138861	0.091334	0.090678	0.309278	0.211099	0.830875	0	0	0.222969	0.186476	0.116145	0	0	0	0	0	0	0.105262	0.173214	0.090776	0.121059	0.073349	0.046126	0	0.305789	0.264829	0	0.945862	0	0	0	0	0.411257	0.109501	0.124967	0.364302	0.132907	0.173707	0	0
				BT_1284	BT_1284	fig|226186.12.peg.1311	AAO76391	hypothetical protein	0.17593	0.20725	0.265793	0.292802	0.404464	0.251558	2.11985	0.514132	0	0.246756	0.183541	0.097901	0.731158	0	0	0.273995	0	0	0.33776	0.279271	0.144643	0.276448	0.175951	0.117073	1.04346	0.488393	0.700107	0	1.26251	0.571609	5.09654	1.29728	0	0.517781	0.296524	0.221038	0.719971	0.469421	0.474104	0.736465	2.99753
				BT_1285	BT_1285	fig|226186.12.peg.1312	AAO76392	endo-beta-N-acetylglucosaminidase	0.388147	1.02008	0.524766	1.11339	0.729348	0.740721	1.74829	4.62843	1.78115	0.263961	0.195836	0.183547	1.65607	1.58781	7.24362	0.171603	0	3.3734	0.539354	0.561037	0.588087	0.491297	0.171094	0.071914	0.927387	4.19354	3.51074	0	1.45381	3.09543	0	2.60245	4.97687	0.444	0.289983	0.354408	0.272363	0.125755	0.149822	3.05075	3.46979
				BT_1617	BT_1617	fig|226186.12.peg.1655	AAO76724	RNA polymerase ECF-type sigma factor	16.686	18.3339	16.9338	12.1331	10.3781	9.29952	1.50132	2.25094	12.5807	4.91837	3.39877	4.90918	2.11212	4.1971	0	4.43444	6.25149	8.83162	3.50632	4.32687	9.04145	15.3134	10.4136	10.1711	10.1016	7.72777	10.9605	0	2.38128	0	0	0	2.10701	9.50708	6.68579	4.47248	14.2431	12.3816	11.3183	25.2349	23.0482
				BT_1618	BT_1618	fig|226186.12.peg.1656	AAO76725	Putative anti-sigma factor	3.91189	2.62658	3.4752	1.896	2.41957	1.73496	0	0.23722	1.30676	1.15342	1.06669	1.53751	7.99751	17.9435	15.0834	0.304756	1.27475	4.56983	1.04689	3.89726	3.01925	2.52759	1.69717	1.53964	2.89617	4.68507	6.44725	0	2.41882	0	0	1.51626	9.66361	3.05823	2.42006	2.89242	1.59993	2.08479	1.52556	9.6536	8.09809
				BT_1619	BT_1619	fig|226186.12.peg.1657	AAO76726	Outer membrane TonB-dependent transporter, utilization system for glycans and polysaccharides (PUL), SusC family	1.27482	0.964683	1.16192	0.509733	0.502289	0.478165	0.878892	0.334819	0.78119	0.50687	0.418272	0.563251	1.03568	1.99165	1.80748	0.477465	0.747032	0.709566	0.803893	1.54265	1.29525	0.371015	0.219866	0.441375	0.1174	0.88823	0.810125	1.51303	0	1.41866	0	1.81824	1.83407	1.48843	1.3682	1.44082	0.383334	0.413293	0.331089	1.68928	3.41575
				BT_1620	BT_1620	fig|226186.12.peg.1658	AAO76727	Cell surface glycan-binding lipoprotein, utilization system for glycans and polysaccharides (PUL), SusD family	0.796244	0.558406	0.644274	0.297534	0.52081	0.376536	0	0.059131	0	0.431147	0.502253	0.44608	0.194036	0	0	0.036395	0	0	0.670977	0.731997	0.579366	0.221249	0.364883	0.265569	0.288135	0.183889	0.246599	0.945922	0	0	0	1.50759	2.83081	0.926908	0.9721	0.984708	0.55422	0.622671	0.55043	0.020905	0.324192
				BT_1621	BT_1621	fig|226186.12.peg.1659	AAO76728	beta-glycosyl hydrolase	4.97832	5.89763	5.84648	4.4533	3.29729	2.91264	3.70834	4.66123	4.99937	5.3631	5.28089	4.63733	4.56258	10.5139	0	0.356252	16.8757	1.73222	4.08278	5.32274	3.92516	4.85493	4.0398	3.63628	6.81094	6.19435	3.4974	2.29553	1.56862	1.59444	0	1.26651	1.49378	5.8259	4.38512	4.28513	2.34194	3.10308	3.07107	7.53827	3.10775
				BT_1622	BT_1622	fig|226186.12.peg.1660	AAO76729	Arylsulfatase (EC 3.1.6.1)	3.2877	4.05275	2.82961	3.98474	4.32314	4.6453	0.71927	0.822403	1.09736	4.41735	4.96833	4.85895	0.049669	0	0	0.418751	1.76492	0	4.91508	4.81875	3.74456	4.72389	4.61662	5.72319	1.53906	1.37525	1.22641	1.32975	1.51897	0.415634	4.07623	0.440203	3.42686	2.16108	3.20468	3.00484	4.52121	5.78046	5.66865	0.911392	0.246535
				BT_2559	BT_2559	fig|226186.12.peg.2611	AAO77666	Cell surface glycan-binding lipoprotein, utilization system for glycans and polysaccharides (PUL), SusD family	1.56455	1.33589	1.25975	4.228	3.42639	3.3773	4.79961	4.32904	2.31628	6.21725	5.64263	5.10452	5.67526	4.09274	4.07078	1.92663	9.38446	12.3544	3.71253	3.05641	2.16279	5.12667	4.7186	5.68394	4.46378	3.16695	4.40001	8.7798	4.43723	3.45848	0	4.97666	0.986056	3.55159	2.4865	2.1855	3.68698	5.55459	3.8326	6.31368	4.90148
				BT_2560	BT_2560	fig|226186.12.peg.2612	AAO77667	Outer membrane TonB-dependent transporter, utilization system for glycans and polysaccharides (PUL), SusC family	1.79749	1.85623	1.67062	0.961439	0.789466	1.10367	1.34295	2.04112	1.90993	0.711914	0.893932	0.85738	5.71882	3.74605	4.42128	1.52161	6.67331	2.88998	1.05302	2.62483	2.1002	0.51572	0.611667	0.645958	1.35384	1.13956	1.47136	1.5288	0	2.15904	0	2.8735	1.06035	2.08141	2.15944	2.3253	0.683908	0.764143	0.872907	1.58496	2.97184
				BT_2561	BT_2561	fig|226186.12.peg.2613	AAO77668	Putative anti-sigma factor	23.9092	20.9361	21.7326	27.7275	24.3981	26.745	44.5565	59.4181	30.6817	42.2183	46.3454	39.4355	148.177	246.561	146.648	33.6983	306.249	157.714	40.8357	43.1146	32.7003	35.2625	34.2608	30.4133	58.9403	58.925	73.3339	83.8174	55.7728	50.2416	31.3828	30.1185	24.5718	39.6879	33.9501	36.0461	26.3843	32.8946	32.5744	28.5919	32.1589
				BT_3750	BT_3750	fig|226186.12.peg.3812	AAO78855	Outer membrane TonB-dependent transporter, utilization system for glycans and polysaccharides (PUL), SusC family	2.68518	2.08552	2.25119	2.76193	2.63321	2.81093	2.42147	1.51994	3.36437	1.64131	1.81931	1.76067	2.44605	2.85749	4.98806	1.49803	2.52673	3.35375	3.65674	4.35695	2.74307	2.6445	2.82319	2.74814	1.23277	1.75881	2.73707	0	1.08828	4.01347	2.23919	1.65017	1.36655	3.35441	3.73826	3.74632	0.905102	1.44144	1.18629	2.90147	2.57115
				BT_3751	BT_3751	fig|226186.12.peg.3813	AAO78856	Outer membrane TonB-dependent transporter, utilization system for glycans and polysaccharides (PUL), SusC family	1.33192	1.3867	1.88662	1.5815	2.01386	1.28924	0	0.197034	0	0.924971	1.10255	1.02253	0.434055	0	0	1.14404	0	0	1.886	2.46447	2.64343	1.93981	1.36143	1.85911	0.708449	0.244266	0	0	0	0	0	0	0	1.60627	2.39725	2.15032	0.589011	0.952035	0.455488	0.833124	3.85548
				BT_3752	BT_3752	fig|226186.12.peg.3814	AAO78857	Cell surface glycan-binding lipoprotein, utilization system for glycans and polysaccharides (PUL), SusD family	1.44422	0.805254	1.25738	1.2134	1.98562	1.03081	1.80331	2.35635	0	1.1066	1.34933	1.56147	0.946243	0	0.956248	1.57266	5.11249	0	0.946294	2.61414	1.80098	1.27303	0.985415	1.18838	2.20208	0.920867	2.31227	0	5.35495	0.3969	0	1.82154	0	2.31532	1.81835	1.89245	0.738371	0.669001	0.635356	2.76921	3.86637
				BT_3753	BT_3753	fig|226186.12.peg.3815	AAO78858	hypothetical protein	0.387148	0.609419	0.568791	0.67155	0.381531	0.675671	1.92043	0.532487	1.82474	0.626825	1.10575	0.746702	4.13584	1.68794	1.92612	0.271223	6.66615	2.34127	0.014446	0.621352	0.667442	0.587052	0.47045	0.573245	2.58847	1.73282	3.82666	0	0	0	0	5.8612	2.00083	0.864678	0.897842	1.41217	0.426844	0.42999	0.395053	3.81324	3.77882
				BT_3754	BT_3754	fig|226186.12.peg.3816	AAO78859	Patatin-like protein	1.4011	0.694593	1.12862	1.98644	1.61137	1.59477	0	1.55962	6.08315	2.05945	2.80747	3.64137	5.27466	0	2.19642	3.02122	2.66329	6.94361	0.634166	1.40994	1.043	2.26469	1.88331	1.88215	3.66215	0.539426	1.42594	0	0.305268	0	14.0132	2.39394	3.66065	1.94338	1.61318	1.37798	2.30708	3.02462	3.16892	2.355	3.79804
				BT_3983	BT_3983	fig|226186.12.peg.4048	AAO79088	Outer membrane TonB-dependent transporter, utilization system for glycans and polysaccharides (PUL), SusC family	3.95455	4.45725	3.71078	2.33859	3.42054	3.01474	4.64104	2.65398	0.226295	2.01292	2.37863	3.22582	11.6335	17.4636	13.5765	3.44547	12.3961	14.2663	2.2165	7.18899	4.68141	1.42036	0.771739	0.870947	3.22915	2.52437	2.3835	1.53404	2.54665	2.12331	4.43448	3.02213	2.11605	9.50518	9.05139	9.73963	2.66225	3.16514	3.61835	4.43767	7.35138
				BT_3984	BT_3984	fig|226186.12.peg.4049	AAO79089	Cell surface glycan-binding lipoprotein, utilization system for glycans and polysaccharides (PUL), SusD family	0.858633	0.825519	1.03042	0.608267	1.02641	0.929286	0.913343	0.89753	0	0.594742	0.487807	0.670402	3.05932	5.52792	1.69364	0.171168	0.422686	1.46808	0.214693	1.215	0.871537	0.2786	0.398302	0.338736	0.911702	0.485166	0.65695	0	0	0	0	0.474129	0	1.99513	2.05495	1.6683	0.658424	1.08139	1.04361	1.30519	1.8516
				BT_3985	BT_3985	fig|226186.12.peg.4050	AAO79090	hypothetical protein	1.37866	1.08476	1.67737	1.54441	1.51094	1.49796	2.10897	1.09647	0	1.509	1.54713	1.45821	6.51546	3.26246	4.96343	1.88922	6.65285	0.966955	1.3092	2.51606	1.18122	0.620732	0.563088	0.650026	4.13843	1.83012	1.65428	1.36713	0	1.83145	0	2.69438	0	2.90332	2.96683	2.51851	1.03504	1.47996	1.45578	0.97424	1.06581
				BT_3986	BT_3986	fig|226186.12.peg.4051	AAO79091	putative patatin-like protein	1.09163	0.94588	1.13956	2.33494	2.36591	2.07148	2.0646	4.94983	0.741711	1.4152	1.964	1.25435	4.72834	6.59045	9.11665	3.07493	4.68828	2.20983	1.0135	1.8681	1.09609	1.50998	1.39371	1.60058	0.400028	1.27975	1.63562	3.23761	3.95566	1.91156	11.5179	0	0	1.96088	1.93702	1.8845	1.28838	1.39528	1.65511	2.69009	1.05733
				BT_3987	BT_3987	fig|226186.12.peg.4052	AAO79092	hypothetical protein	1.00505	0.878988	0.850943	2.23873	2.50224	1.7969	2.56537	2.29136	2.02967	1.58628	1.44205	1.51022	5.05602	6.33879	0	1.92351	5.04997	0	0.566675	0.886269	0.881717	0.839045	0.390428	0.841454	4.3055	3.31494	6.0084	0	0	0.5272	0	2.79187	0.493982	1.07252	1.15874	1.11905	1.75756	1.85413	2.39585	4.62574	6.06889
				BT_3988	BT_3988	fig|226186.12.peg.4053	AAO79093	putative peptidoglycan bound protein	5.66557	4.46912	4.55809	21.5926	22.5103	21.4382	22.4095	19.1497	20.3945	24.2198	24.2264	21.0569	15.1783	13.6211	10.9322	49.1617	28.5681	29.0183	13.6586	6.77087	5.18825	25.8592	32.9856	24.0281	18.2165	19.4297	22.5994	26.9254	30.7576	28.0535	23.3068	18.8854	18.8924	8.96965	6.98812	6.60925	15.6939	19.6691	16.6057	27.7892	16.6908
				BT_4038	BT_4038	fig|226186.12.peg.4100	AAO79143	Cell surface glycan-binding lipoprotein, utilization system for glycans and polysaccharides (PUL), SusD family	2.60963	2.36567	2.80832	2.13894	0.771787	1.69488	0.358782	0.83524	1.89676	1.52302	0.802599	1.20436	1.64515	2.32184	5.17127	0.734679	2.05015	1.84547	6.56051	3.91936	2.86459	0.851753	1.48958	1.60799	0.203538	0.371151	0.678697	0	1.76926	1.25951	2.06972	0.468031	3.72549	5.2225	4.14109	4.44845	1.42358	1.79374	1.28941	0.63306	0.770196
				BT_4039	BT_4039	fig|226186.12.peg.4101	AAO79144	Outer membrane TonB-dependent transporter, utilization system for glycans and polysaccharides (PUL), SusC family	1.5054	1.40678	1.37327	0.306774	0.309292	0.275931	0.532921	1.90817	0.832929	0.494318	0.397974	0.448754	2.01813	1.18199	0	0.515239	1.67855	1.31236	1.08853	1.70085	1.48761	0.682356	0.563944	0.708761	0.197403	1.33659	0.447705	0	2.17583	0.189095	3.88338	2.26943	1.06223	1.71448	1.71165	1.8479	0.220039	0.307756	0.202387	1.15476	1.8152
				BT_4040	BT_4040	fig|226186.12.peg.4102	AAO79145	hypothetical protein	8.11025	7.75202	7.73893	0.694645	1.33188	1.20273	0	0.169675	0	0.628994	0.320224	0.602354	2.55647	0	1.90284	0.425422	0.96783	2.19511	2.12493	7.04169	7.80898	1.50912	0.648056	1.06403	2.96349	1.70082	1.72221	0	1.85782	0.943687	5.04631	3.91474	0	6.95623	5.5465	6.14848	1.39086	0.877204	1.22218	2.51717	2.21413
				BT_4240	BT_4240	fig|226186.12.peg.4311	AAO79345	MdsC protein	8.51392	6.98458	8.34071	5.26086	5.97555	7.76457	17.7665	13.7001	24.9531	3.03633	3.46136	3.27281	4.19397	0	2.44001	0.893768	7.44991	7.91499	5.40013	16.6499	11.5652	4.69887	2.16847	3.3406	2.30208	2.44168	1.62638	12.4886	32.1227	27.9865	17.6484	37.0026	41.2131	14.7191	12.67	14.0611	0.882056	1.29782	1.43148	0.637939	0.971082
				BT_4241	BT_4241	fig|226186.12.peg.4312	AAO79346	beta-galactosidase (EC 3.2.1.23)	12.5309	10.4903	12.9806	7.97574	8.79048	9.64716	6.04511	2.79852	7.30693	4.57588	4.20751	6.0395	2.57513	7.0418	2.02931	0.92182	4.25157	9.12474	10.1186	22.1521	14.6651	5.748	4.43724	5.08624	1.51866	1.69828	2.1589	2.87947	6.73461	6.24681	0	2.92756	1.98246	19.9655	17.0606	17.6631	1.87874	2.79021	2.38745	0.965837	0.987659
				BT_4242	BT_4242	fig|226186.12.peg.4313	AAO79347	Uncharacterized membrane-anchored protein, YitT family	10.0675	8.46247	9.15069	7.04505	6.30428	3.65368	0	0.963884	0	2.46589	3.42667	3.2908	5.10016	0	4.72362	0	3.17283	4.15345	2.82812	15.594	12.528	4.73538	2.16167	2.63321	2.14271	1.05275	0.862059	0	8.87066	4.6056	6.1451	5.82766	5.47197	24.8993	21.6062	21.6661	2.87357	2.53894	2.37521	0.628171	1.86041
				BT_4243	BT_4243	fig|226186.12.peg.4314	AAO79348	Oxidoreductase, Gfo/Idh/MocA family	153.842	143.702	169.7	85.3562	96.0036	88.532	36.8907	29.7097	57.8726	31.3917	45.1775	60.1573	33.0325	50.9942	43.3937	9.88947	13.7565	36.0762	66.0746	200.184	139.612	82.8001	34.841	46.5667	75.5097	74.0972	100.827	27.7201	35.2199	30.9764	67.6283	69.975	59.3971	254.318	191.619	190.441	51.3908	57.6512	67.2652	94.0022	124.855
				BT_4244	BT_4244	fig|226186.12.peg.4315	AAO79349	hypothetical protein	1.10485	1.04107	1.06552	0.965785	1.53136	1.13081	0.549683	0.830791	0.101555	1.0482	0.792811	1.03759	1.90953	2.48862	4.31099	0.580865	0	0	0.902053	1.85263	1.63291	0.811533	0.486494	0.523186	0.321754	0.224361	0.453552	0	0	0.184478	0	1.99429	1.1228	1.25599	1.05137	1.10555	0.428879	0.611203	0.691454	1.09888	2.65389
				BT_4245	BT_4245	fig|226186.12.peg.4316	AAO79350	hypothetical protein	2.25736	2.13193	2.24014	2.21576	3.44382	4.29005	1.06617	4.25615	1.30181	1.57828	0.782777	1.51831	4.17189	11.5149	9.55956	2.22931	7.20141	1.91841	2.25769	3.98455	3.26624	1.89695	0.816359	1.59956	0.961127	0.418973	0.816346	1.57801	1.80363	1.08513	7.91159	5.92079	12.0183	1.67629	2.14889	1.78601	1.15046	1.06178	1.14999	2.11516	2.80558
				BT_4246	BT_4246	fig|226186.12.peg.4317	AAO79351	Cell surface glycan-binding lipoprotein, utilization system for glycans and polysaccharides (PUL), SusD family	2.29288	2.63269	2.07268	4.54198	5.30754	4.59891	2.38775	1.30455	2.77411	1.61332	1.4432	1.6447	9.95565	15.655	13.7261	1.4289	4.05811	2.94326	1.24864	4.79986	2.61681	2.42248	1.14453	1.39973	0.800787	1.07925	1.97645	0	1.06208	1.51235	9.27611	3.44798	5.07575	1.73805	1.42234	1.7472	0.57612	0.654689	1.05519	3.60778	6.39822
				BT_4247	BT_4247	fig|226186.12.peg.4318	AAO79352	Outer membrane TonB-dependent transporter, utilization system for glycans and polysaccharides (PUL), SusC family	3.055	2.95123	2.56137	5.51858	7.91508	6.4317	3.96445	4.67602	7.17232	1.64567	1.15793	1.82798	18.2473	36.3108	38.6649	6.46068	6.44498	11.1549	1.13763	3.45602	2.83779	2.24876	1.36492	1.58308	1.87683	2.89315	4.15434	4.5687	2.6876	2.82102	13.0622	9.43523	10.3684	2.05913	1.94978	1.75262	0.874513	1.01656	1.25609	6.17423	12.4184
				BT_4355	BT_4355	fig|226186.12.peg.4432	AAO79460	RNA polymerase ECF-type sigma factor	22.5262	22.0684	22.7615	5.86242	6.98522	5.80751	2.04089	9.95662	0.893721	4.01027	2.31823	3.33473	7.22688	0	17.342	9.76185	21.9612	0	4.23588	8.34263	7.79902	5.46213	5.29671	5.00915	9.14474	9.42532	10.3139	0	9.24244	4.89667	0	18.5009	2.04495	9.96148	9.51367	7.56739	8.25278	5.07203	5.18316	7.05284	15.1916
				BT_4356	BT_4356	fig|226186.12.peg.4433	AAO79461	Putative anti-sigma factor	3.22205	2.87013	3.50522	0.340731	0.606115	0.479746	0.278232	0	0	0.590184	0.466457	0.453692	3.89256	0.920435	0	2.44803	5.33184	4.61823	0.251378	2.37846	3.455	0.706125	1.19113	1.06289	1.61301	0.96844	2.10943	0	4.17453	0	0	0	0	1.32831	1.20162	1.95628	0.720563	0.906763	0.574014	1.03418	1.33816
				BT_4357	BT_4357	fig|226186.12.peg.4434	AAO79462	Outer membrane TonB-dependent transporter, utilization system for glycans and polysaccharides (PUL), SusC family	0.833239	0.762117	0.76635	0.341701	0.399979	0.254999	0.714176	1.45432	1.70481	0.452458	0.448956	0.548951	3.73254	2.68383	0.717847	1.75394	1.33931	1.26088	0.251943	0.849349	0.99103	0.768028	0.486379	0.511658	2.28889	1.32153	2.44701	0.843029	0.277246	0.988064	0	2.99358	4.80994	0.76742	0.862153	1.10301	0.248376	0.432959	0.286907	3.098	4.51296
				BT_4358	BT_4358	fig|226186.12.peg.4435	AAO79463	Cell surface glycan-binding lipoprotein, utilization system for glycans and polysaccharides (PUL), SusD family	0.17981	0.228068	0.242324	0.267976	0.495736	0.12808	0	3.0794	5.6836	0.202476	0.369902	0.295658	3.5053	1.12993	2.06498	3.50207	3.9283	3.42653	0.211897	0.429161	0.473395	0.362173	0.342116	0.260841	1.07544	1.26425	0.92479	0.206536	4.71511	2.2594	7.48667	5.69718	5.32084	0.286521	0.218659	0.536475	0.179967	0.251577	0.296087	2.44216	1.92726
				BT_4359	BT_4359	fig|226186.12.peg.4436	AAO79464	Alpha-N-acetylglucosaminidase (EC 3.2.1.50)	11.7297	12.2928	15.2542	8.59924	9.65656	9.0762	56.0534	57.4267	48.5182	14.1828	18.4588	14.2648	169.7	160.438	181.255	50.2276	161.672	206.158	5.96925	9.20134	9.485	18.3466	20.6631	15.5849	72.0934	49.5457	68.7056	62.1776	71.8336	56.9591	51.982	39.3229	43.0346	11.4881	10.7669	10.2447	6.96416	7.82837	9.14125	74.6975	77.7198
				BT_4404	BT_4404	fig|226186.12.peg.4484	AAO79509	Outer membrane TonB-dependent transporter, utilization system for glycans and polysaccharides (PUL), SusC family	4.20697	3.59708	4.17049	2.5492	2.73864	2.99643	5.34116	4.62976	6.08466	2.17322	2.28371	2.34916	15.0796	17.4621	8.79157	3.88717	4.83129	8.96743	3.13244	6.62534	4.34061	2.64192	2.48104	2.77276	5.03231	4.14206	7.65923	5.29211	6.56723	3.41362	2.8283	4.16142	4.01948	4.23388	4.22667	4.23202	1.36663	1.61581	1.67651	14.1059	25.1246
				BT_4405	BT_4405	fig|226186.12.peg.4485	AAO79510	Cell surface glycan-binding lipoprotein, utilization system for glycans and polysaccharides (PUL), SusD family	0.620871	0.545119	0.636544	0.358343	0.470317	0.401377	3.36945	1.16168	2.50717	0.359568	0.417701	0.246379	1.85193	2.13457	8.37934	1.89714	1.25417	0.09681	0.378773	0.956474	0.844699	0.256656	0.288389	0.29894	0.167061	0.746746	2.23614	3.52368	3.5223	0	0	4.69259	3.98478	1.10773	1.22262	1.32467	0.132699	0.133767	0.341704	3.72686	2.90057
				BT_4406	BT_4406	fig|226186.12.peg.4486	AAO79511	hypothetical protein	1.39961	0.911313	1.40491	3.67	4.15256	5.67767	2.7599	3.99234	0	5.97852	6.85981	7.01202	8.92807	5.71965	6.52761	4.12227	5.99315	11.1959	1.52897	1.9858	1.59839	5.205	5.32847	4.29997	3.11111	3.19892	6.26877	0.888532	3.28267	1.44422	0	2.84373	8.53888	1.76114	1.98387	2.70658	2.97453	3.97243	4.19875	6.33431	11.3911
				BT_4407	BT_4407	fig|226186.12.peg.4487	AAO79512	Patatin-like protein	1.75732	1.16613	1.35671	1.87055	1.49903	2.94662	5.94649	5.83633	7.14187	2.41381	3.21032	3.21247	3.21541	3.12653	3.12222	8.26806	0	3.31185	2.34663	2.64369	1.66479	2.7317	2.07388	1.56607	2.10386	1.44768	1.79085	4.93134	2.63356	6.05558	0	4.85917	5.77926	1.72795	2.39397	2.56756	1.14789	1.52678	1.99694	2.71943	1.3517
				BT_4631	BT_4631	fig|226186.12.peg.4711	AAO79736	Arylsulfatase (EC 3.1.6.1)	11.3993	9.81188	9.88106	38.4621	44.0927	46.2227	113.421	97.7476	102.486	78.3336	58.5213	57.1833	85.5882	68.5395	76.0293	62.7368	145.895	80.5173	38.0979	25.9834	17.131	57.5624	61.9554	66.382	49.5333	74.1399	52.1272	144.18	137.181	109.144	46.816	53.5002	59.6226	29.0696	20.2264	21.3129	26.584	35.1809	31.7419	80.8386	63.4419
				BT_4632	BT_4632	fig|226186.12.peg.4712	AAO79737	putative chitobiase	1.19275	0.763	1.07687	0.628213	0.518019	0.835799	0	0.256469	1.46422	0.40498	0.29207	0.508779	3.32643	4.87214	0	4.38546	0.887207	0	0.752378	1.26847	1.23147	0.420596	0.399166	0.273824	3.15528	2.55477	3.6028	0	1.33729	0	0	6.21119	6.77275	1.29972	0.996755	1.34883	0.453928	0.423777	0.410606	2.90944	3.09092
				BT_4633	BT_4633	fig|226186.12.peg.4713	AAO79738	Cell surface glycan-binding lipoprotein, utilization system for glycans and polysaccharides (PUL), SusD family	4.08389	3.55024	4.14594	7.74293	7.01651	9.22353	3.85029	4.65626	1.28104	4.65105	3.61305	5.51799	6.67984	4.1882	3.87873	0.794741	8.81095	7.11082	3.70291	8.26136	3.97055	5.32873	3.6802	4.0733	3.34547	3.18889	4.63654	2.58622	0.817507	0.840673	3.46142	6.392	7.75295	6.17257	4.44693	4.11875	5.0976	7.28392	7.6023	6.10633	5.74594
				BT_4634	BT_4634	fig|226186.12.peg.4714	AAO79739	Outer membrane TonB-dependent transporter, utilization system for glycans and polysaccharides (PUL), SusC family	2.01771	1.93033	2.08907	1.21767	1.4595	0.822623	0.373354	0.899941	0.872307	0.469494	0.318593	0.482558	2.29215	1.73232	0.955716	1.53589	1.73751	1.83075	0.531089	1.77032	2.20073	0.624791	0.237138	0.26357	0.463911	0.977317	1.47545	0.66112	0	0.275506	1.99896	1.5499	3.15957	3.28298	2.26615	2.56279	0.312235	0.429277	0.341024	2.10847	2.24798
HTCS				BT_2392	BT_2392	fig|226186.12.peg.2450	AAO77499	hypothetical protein	0.083136	0.073515	0.111631	0.036271	0.071372	0.06333	0	0.431874	0.951044	0	0.077698	0.049776	0.231641	0	0	0.542009	0	0	0.023392	0.12125	0.151294	0	0	0.08072	0.12756	0.10193	0	0	0	0	0	0	0	0.121854	0.098551	0.068164	0.094449	0.11814	0.086854	0.719838	1.53518
				BT_2393	BT_2393	fig|226186.12.peg.2451	AAO77500	Outer membrane TonB-dependent transporter, utilization system for glycans and polysaccharides (PUL), SusC family	0.214663	0.203065	0.227695	0.358916	0.754425	0.555255	0.247479	0.445698	0	0.369062	0.466228	0.502465	1.01545	0	1.0571	0.269615	0.270279	0.707508	0.184853	0.15682	0.131857	0.216333	0.319494	0.327438	0.380717	0.329645	0.836646	0	0.587367	0	0	1.37678	0.997535	0.434281	0.144949	0.194336	0.224045	0.46595	0.305471	1.1028	0.972214
				BT_2394	BT_2394	fig|226186.12.peg.2452	AAO77501	Cell surface glycan-binding lipoprotein, utilization system for glycans and polysaccharides (PUL), SusD family	0.059031	0.092624	0.102034	0.311988	0.1062	0.067527	0	0	0	0.078439	0.097314	0.103689	0.288534	0	3.30266	0	1.27563	0	0.037221	0.120997	0.101038	0.106775	0.061766	0.167222	0	0.106961	0.229533	1.27358	0	0.367443	0	0	0	0.223274	0.06217	0.093087	0.127948	0.140307	0.067118	0.543758	0.883948
				BT_2395	BT_2395	fig|226186.12.peg.2453	AAO77502	hypothetical protein	0.250947	0.382594	0.510233	2.76027	2.67426	1.92842	9.51964	8.46738	13.8807	0.478448	0.532353	0.624722	1.14424	0	0	11.7341	0	0	0.742965	0.496981	0.279818	0.742927	1.00276	0.799767	0	1.09853	0.373892	5.84488	7.08068	20.5545	4.06317	6.98934	9.13988	0.917253	0.582299	0.274997	1.63577	1.86741	1.22396	0	1.1367
				BT_2818	BT_2818	fig|226186.12.peg.2865	AAO77924	Outer membrane TonB-dependent transporter, utilization system for glycans and polysaccharides (PUL), SusC family	51.3533	47.6734	47.0671	0.696331	0.548886	1.10188	0	2.69401	0	8.32262	5.8298	7.43564	1.34809	0.448529	1.977	0.985158	5.8935	2.24014	42.9269	88.2306	57.1157	0.989597	0.652043	0.81338	0.593921	0.843871	0.723933	0.649576	0.362571	1.21813	0	1.62872	0	90.9782	74.8909	82.7212	1.0685	1.45958	1.48124	0.839003	0.827986
				BT_2819	BT_2819	fig|226186.12.peg.2866	AAO77925	Cell surface glycan-binding lipoprotein, utilization system for glycans and polysaccharides (PUL), SusD family	11.0761	8.16638	10.4206	0.210717	0.103727	0.461316	0	0.502431	0	1.58658	1.38113	1.68933	1.5294	1.9577	1.53717	0.271287	4.52116	3.80753	3.81899	12.001	9.7428	0.139464	0.088187	0.124617	0.275804	0.342336	0.429211	0	0.784419	0	0	0	0	18.8036	17.6521	18.9936	0.21916	0.176159	0.23689	0.356424	0.02036
				BT_2820	BT_2820	fig|226186.12.peg.2867	AAO77926	Outer membrane TonB-dependent transporter, utilization system for glycans and polysaccharides (PUL), SusC family	13.1701	9.39638	11.5173	0.833159	0.452499	0.647504	0.966424	0.420793	1.21572	3.18897	3.07514	3.30016	0.914101	1.77208	2.02485	0.394476	7.56891	1.7426	10.5794	17.4036	11.8698	0.588661	0.340972	0.446107	0.721364	0.63371	0.215762	0	0	0.84931	0	0.374748	0	19.6559	19.389	20.467	0.353342	0.698169	0.69512	0.716955	0.191764
				BT_2821	BT_2821	fig|226186.12.peg.2868	AAO77927	Cell surface glycan-binding lipoprotein, utilization system for glycans and polysaccharides (PUL), SusD family	11.8595	8.84912	10.7043	0.633333	0.477573	0.943844	0	0.25702	0	1.39995	1.31163	1.61727	0.254028	1.75353	3.29007	0.55568	1.43541	0	4.1856	11.6201	8.4883	0.365855	0.19859	0.340182	0.34507	0.100133	0.07323	0	0	0	0	0	1.07028	13.561	11.9473	14.1105	0.548345	0.600975	0.534859	0.502059	0.308337
				BT_2822	BT_2822	fig|226186.12.peg.2869	AAO77928	hypothetical protein	7.3374	6.59376	8.15813	0.543164	0.398294	0.391029	0	0.228385	0	1.63453	1.37469	1.59196	0.961961	1.78886	0	0	12.5975	4.56088	3.97546	10.7148	8.7765	0.531217	0.12885	0.425159	0.149328	0.775122	0.726437	0	0	1.01579	0	0.298844	0.634489	13.8883	12.0715	13.5966	0.508974	0.623196	0.483326	0.218629	0.609396
				BT_2823	BT_2823	fig|226186.12.peg.2870	AAO77929	hypothetical protein	7.69321	6.58876	7.93809	1.60121	1.51278	1.00779	4.03733	1.29714	0	6.21304	6.07128	5.95955	7.10531	12.2526	5.63013	0.665522	21.7274	9.14401	6.81307	12.8783	9.92937	2.28962	1.95881	1.65391	1.08518	0.687305	1.95144	3.66445	2.38528	2.88467	0	2.32136	0	13.3686	14.618	15.9126	1.55742	2.49859	1.99732	3.53401	1.33648
				BT_2824	BT_2824	fig|226186.12.peg.2871	AAO77930	Keratan-sulfate endo-1,4-beta-galactosidase (EC 3.2.1.103)	5.9665	6.83371	6.30738	0.396565	0.462181	0.71631	0	0	0	1.45514	0.724838	1.01962	1.71175	2.07544	2.36838	2.99969	8.54808	7.20984	3.22725	5.98778	8.76677	0.177669	0.104503	0.479288	0	0.83139	0.24284	0	0	0.700215	0	0	0	10.7304	10.0362	9.66776	0.559899	0.567085	0.565311	0.386341	0.144508
				BT_2825	BT_2825	fig|226186.12.peg.2872	AAO77931	Chitinase (EC 3.2.1.14)	1.39587	1.36036	1.31448	0.071762	0.188132	0.166461	0	0.796307	0	0.39247	0.249787	0.155872	0.545729	0	4.38375	0	0	0	0.602185	2.42883	1.27032	0	0.178756	0.138171	0	0.045291	0.881626	0	0	2.53395	0	0	0	2.30983	2.40423	1.96678	0.116482	0.078319	0.294762	0	0.953744
				BT_2826	BT_2826	fig|226186.12.peg.2873	AAO77932	Two-component system sensor histidine kinase/response regulator hybrid	28.7757	25.8116	25.6228	19.9587	20.1827	24.3513	6.80217	7.49365	5.5728	14.475	15.334	14.4726	7.78476	4.45869	8.02445	3.59467	9.49438	5.83245	35.1648	36.7936	29.8064	25.0713	26.2282	25.1968	7.5881	9.0168	7.52654	9.37251	7.05627	6.21368	4.75688	2.66327	5.37352	37.075	29.3919	31.6601	8.23338	10.0959	9.38334	7.76084	7.89608
				BT_3958	BT_3958	fig|226186.12.peg.4023	AAO79063	Outer membrane TonB-dependent transporter, utilization system for glycans and polysaccharides (PUL), SusC family	55.0042	46.1754	49.456	3.84275	3.90607	4.61922	0.725305	0.870818	1.22806	6.57927	9.10132	10.5125	4.37514	15.0358	7.00558	1.03274	26.6473	19.5241	23.4475	47.1131	38.2584	3.38033	2.29137	2.2779	0.759806	1.31346	1.39532	0.594678	0	0.66911	0	0.590465	2.78417	64.9522	58.9192	62.2887	2.39159	2.42253	2.66673	2.61624	3.23513
				BT_3959	BT_3959	fig|226186.12.peg.4024	AAO79064	Cell surface glycan-binding lipoprotein, utilization system for glycans and polysaccharides (PUL), SusD family	84.1383	60.7296	74.7249	12.2109	12.3454	13.6311	10.898	10.5613	6.93243	29.7409	28.7647	30.5936	17.2441	24.8391	20.231	5.56278	24.3942	19.2366	109.197	97.9548	114.688	17.8441	19.6137	18.2723	13.5791	19.331	15.215	7.4089	4.07629	4.56963	0	3.59687	2.42914	100.633	109.236	119.788	10.129	13.5596	12.3742	17.4348	10.287
				BT_3960	BT_3960	fig|226186.12.peg.4025	AAO79065	Putative alpha-1,2-mannosidase	27.4099	21.9408	25.6839	1.0901	1.49652	2.1023	0	0.661027	6.64776	2.62032	4.32632	5.74816	5.1181	8.90783	5.74197	0.958984	7.15185	12.8561	5.17567	27.3538	30.0371	0.953242	0.300152	0.390245	0.071963	0.833141	1.17618	0	0	0.734926	0	1.36935	4.59033	22.6529	25.3713	28.8042	0.805825	1.22675	1.30787	2.94586	4.42377
				BT_3961	BT_3961	fig|226186.12.peg.4026	AAO79066	hypothetical protein	50.5958	42.4881	50.6145	1.56919	1.80082	2.00734	4.94031	3.92214	0.114262	6.06955	7.42423	8.039	8.49955	6.07458	17.6491	7.30302	20.4223	10.9562	14.8796	41.9772	59.8957	2.24467	1.4838	1.63772	3.45692	1.98973	3.01482	0.332447	2.04647	1.87046	9.72127	4.76945	2.14262	42.7147	52.4768	52.0772	2.30255	2.19906	3.0426	6.2662	4.77771
				BT_4132	BT_4132	fig|226186.12.peg.4199	AAO79237	putative chitobiase	0.524392	0.740648	0.489698	0.808165	0.788058	0.7947	7.23329	9.56696	17.5001	1.8447	1.35877	0.974374	16.8939	1.16885	7.55931	108.643	32.7916	31.8637	0.548143	0.435989	0.510636	0.847556	1.28957	1.19079	0.975542	1.83327	4.36839	7.90185	8.64942	9.33084	5.86716	8.91432	10.2894	0.46986	0.640621	0.560575	2.4357	1.75894	1.90238	1.84325	4.58022
				BT_4133	BT_4133	fig|226186.12.peg.4200	AAO79238	hypothetical protein	0.439108	0.327989	0.375467	0.229567	0.401481	0.801151	0	0.637632	0	0.398087	0.542372	0.702172	0.73561	0	0	2.98239	2.6624	0	0.086376	0.127966	0.181358	0.396551	0.37447	0.389874	1.30271	0.933542	0.839442	0.810623	0	0	0	1.52077	0	0.401668	0.289208	0.252076	0.78374	0.75619	0.87649	3.61322	4.54826
				BT_4134	BT_4134	fig|226186.12.peg.4201	AAO79239	Cell surface glycan-binding lipoprotein, utilization system for glycans and polysaccharides (PUL), SusD family	0.081321	0.276455	0.144971	0.465297	0.454248	0.320647	0	0.341477	0	0.171156	0.140806	0.385837	0.372869	1.4382	1.39002	0.209849	0	0	0.076866	0.363501	0.195797	0.29155	0.247248	0.262896	0	0.729383	0.517393	0	0	0	0	0	0	0.220504	0.178408	0.118366	0.281955	0.260849	0.365556	1.00406	2.3262
				BT_4135	BT_4135	fig|226186.12.peg.4202	AAO79240	Outer membrane TonB-dependent transporter, utilization system for glycans and polysaccharides (PUL), SusC family	1.14551	1.48728	0.994951	2.91598	3.24931	3.50019	0.888266	0.201362	0.943409	3.00395	2.99444	2.9186	1.51178	1.42258	0.738931	0.385538	0.429622	1.47657	0.651377	1.7885	0.918292	1.71202	1.29269	1.79092	0.469771	0.670972	1.48633	1.25134	1.46345	0	0	1.11757	0.90668	1.293	1.29751	1.07623	2.92526	3.60292	3.80522	1.46163	1.97463
				BT_4136	BT_4136	fig|226186.12.peg.4203	AAO79241	glycosyl hydrolase family 29 (alpha-L-fucosidase)	0.339155	0.44733	0.421225	0.355335	0.48313	0.415016	0	0.302628	0	0.652961	0.653879	0.856921	0.198826	0	2.42213	0.410186	0	0	0.089949	0.253837	0.153036	0.704964	0.203815	0.431965	1.12131	0.871066	0.918374	0	0	0	0	0	0	0.095948	0.197587	0.354546	1.14444	1.38311	1.28833	3.81361	1.87758
FRUt2r	D-fructose transport in via proton symport reversible	fru[e] + h[e] <=> fru[c] + h[c]	BT_1758	BT_1758	BT_1758	fig|226186.12.peg.1803	AAO76865	Sucrose permease	149.656	131.054	131.865	170.883	192.93	236.316	20.0992	44.0833	43.5944	32.4535	49.0913	46.7926	9.70836	10.6174	7.18062	5.48424	6.60219	7.5363	220.521	311.986	245.3	299.005	264.252	220.302	45.4884	28.1101	33.087	17.1859	40.2086	26.0288	47.8508	28.3521	42.5663	192.375	177.819	195.195	48.3329	66.0189	70.3513	10.7296	4.5252
HEX7	hexokinase (D-fructose:ATP)	atp[c] + fru[c] --> adp[c] + f6p[c] + h[c]	BT_1757 or BT_3305	BT_3305	BT_3305	fig|226186.12.peg.3372	AAO78411	Fructokinase (EC 2.7.1.4)	212.797	187.29	188.499	202.532	204.665	202.16	29.1721	46.7076	47.8725	203.724	243.657	208.576	63.0497	44.3536	65.8524	28.7507	106.92	81.2311	427.924	327.002	321.018	325.701	427.623	380.56	9.98563	8.63316	15.4675	36.022	28.845	39.1911	4.55383	28.7878	29.3502	281.142	360.056	374.142	130.251	133.031	117.975	29.0326	22.6526
				BT_1757	BT_1757	fig|226186.12.peg.1802	AAO76864	Fructokinase (EC 2.7.1.4)	123.749	101.952	111.144	78.2885	93.7531	103.405	50.8477	42.3101	38.2666	10.1378	12.4867	14.2065	33.7391	55.4694	25.935	8.83107	38.2557	34.4262	143.635	160.719	154.402	84.3983	77.1732	70.8122	24.5057	29.217	43.6704	59.4261	52.5781	48.4062	98.7294	43.4134	61.0216	136.275	153.65	165.324	29.0944	37.3848	38.221	25.981	48.1631
cAMP-Crp			BT_0688 or BT_4300 or BT_2187	BT_0688	BT_0688	fig|226186.12.peg.703	AAO75795	Hcp transcriptional regulator HcpR (Crp/Fnr family)	6.25508	5.13934	5.03334	9.4622	9.74611	10.4223	0.714182	0	0	8.29836	8.30546	10.0888	1.1672	0	0	2.02675	0	2.85065	3.74058	8.66132	7.97631	14.2199	10.9605	12.7307	0	1.39311	0.317967	0	0	0	0	6.06524	1.66444	6.88507	6.71323	5.86879	3.71648	3.70995	5.06487	3.19517	1.34817
				fig|226186.12.peg.3108	BT_4300	fig|226186.12.peg.4375	AAO79405	Hcp transcriptional regulator HcpR (Crp/Fnr family)	147.93	159.471	160.358	423.213	426.302	439.759	105.04	119.148	96.6419	63.6292	51.5954	65.2879	165.018	112.584	167.216	105.891	83.4241	34.6987	189.153	197.298	139.328	168.352	126.72	159.801	224.092	242.504	263.397	65.9956	54.1885	89.9297	57.7136	117.429	96.0268	177.307	115.364	107.319	180.906	158.983	179.464	549.513	809.949
				fig|226186.12.peg.3239	BT_2187	fig|226186.12.peg.2251	AAO77294	cAMP-binding proteins - catabolite gene activator and regulatory subunit of cAMP-dependent protein kinases	39.8146	33.3972	34.7894	13.0272	12.2788	12.399	4.43774	7.88539	0	11.5148	9.1089	10.9987	4.2774	6.19358	0	6.23421	11.2694	15.6902	43.3737	51.3525	37.7232	13.6523	11.529	13.03	1.03253	3.12378	2.21711	1.76633	13.2907	1.10436	0	1.46315	4.15103	46.4704	39.6096	41.1436	12.45	15.7609	15.4691	0.936799	2.84983
mucin-desulfating sulfatase			BT_3051		BT_3051	fig|226186.12.peg.3108	AAO78157	mucin-desulfating sulfatase	9.16142	10.4231	12.507	12.4087	11.7138	13.047	7.9512	6.89911	9.93241	12.2562	13.2787	13.465	5.28749	10.5372	7.05897	3.30279	10.3694	2.45109	4.16938	11.5314	9.25693	14.2166	13.7859	15.56	5.77043	8.82057	11.5013	4.60098	7.41092	9.66722	0	7.40393	7.93418	15.7424	11.7437	11.6058	10.4054	11.411	10.9283	5.67952	6.89105
			BT_3177		BT_3177	fig|226186.12.peg.3239	AAO78283	Mucin-desulfating sulfatase	0.136431	0.113827	0.132938	0.597927	0.706232	0.383554	0	0.641268	0	0.28457	0.114311	0.325144	0.188822	0	0	0	0	0	0.067447	0.042762	0.09092	0.248092	0.070233	0.151302	0	0.250593	0.488582	0	0	0	0	0.629184	1.18734	0.276239	0.170659	0.139723	0.193884	0.254882	0.229807	0.101862	0.163642
[truncated: 7 more columns]

## Sheet: TPM
geneID	patricID	transcriptID	function	bt_t04_A	bt_t04_B	bt_t04_C	bt_t12_A	bt_t12_B	bt_t12_C	bt_t36_A	bt_t36_B	bt_t36_C	btri_t12_btA	btri_t12_btB	btri_t12_btC	btri_t24_btA	btri_t24_btB	btri_t24_btC	btri_t36_btA	btri_t36_btB	btri_t36_btC	bt_t04_mucin_A	bt_t04_mucin_B	bt_t04_mucin_C	bt_t12_mucin_A	bt_t12_mucin_B	bt_t12_mucin_C	bt_t24_mucin_A	bt_t24_mucin_B	bt_t24_mucin_C	bt_t48_mucin_A	bt_t48_mucin_B	bt_t48_mucin_C	bt_t120_mucin_A	bt_t120_mucin_B	bt_t120_mucin_C	btri_bt_t06_mucinA	btri_bt_t06_mucinB	btri_bt_t06_mucinC	btri_bt_t12_mucinA	btri_bt_t12_mucinB	btri_bt_t12_mucinC	btri_bt_t24_mucinA	btri_bt_t24_mucinB	btri_bt_t24_mucinC	btri_bt_t48_mucinA	btri_bt_t48_mucinB	btri_bt_t48_mucinC	btri_bt_t120_mucinA
BT_p548201		AAO45299		39.4252	34.451	38.0553	58.451	63.0185	73.6393	320.875	281.025	374.21	117.117	116.287	110.147	580.543	387.748	508.562	419.976	941.045	995.591	66.2848	50.9558	54.2849	115.457	131.669	110.875	146.19	134.637	147.739	371.725	436.028	366.469	193.687	201.909	249.722	49.3354	47.0401	56.9879	53.429	67.2746	58.8368	173.421	211.769	193.073	1117.36	767.152	1009.33	280.697
BT_p548202		AAO45300		10.8752	8.72458	7.00879	17.9412	23.4081	21.5113	133.912	110.308	178.099	25.6422	24.641	19.9771	78.1582	91.9145	80.5519	83.2142	94.3645	158.727	11.989	20.5979	17.3255	21.3164	18.6704	22.0963	23.8998	42.1826	47.434	178.495	125.642	139.302	178.996	107.222	123.597	15.0875	14.5342	18.2487	13.955	17.1159	16.5899	34.546	42.6152	45.8367	167.288	200.739	309.799	165.773
BT_p548203		AAO45301		7.70817	7.5776	9.73291	25.3915	14.3271	29.2232	13.5191	9.10417	14.9028	7.75956	7.79279	12.7482	9.07451	18.55	0	2.45578	20.4297	13.445	10.8371	16.7387	7.80652	11.4013	6.56574	9.70219	10.9806	16.4862	14.2721	3.14032	9.09087	34.3078	0	47.6714	29.4655	9.14486	6.78263	6.54284	9.30609	14.2833	14.9602	7.03432	14.5991	4.77292	31.155	10.143	18.3903	17.7932
BT_p548204	fig|226186.12.peg.4850	AAO45302	zinc metalloproteinase Mpr protein	14.2505	11.2427	14.4988	5.05168	7.08336	3.85127	628.281	689.579	780.042	7.12665	8.389	7.43882	463.692	610.812	489.929	408.859	312.564	496.137	8.6057	10.3451	20.3541	8.893	11.2325	10.0734	506.638	447.926	756.665	866.864	752.882	889.36	1223.73	1306.54	1337.04	9.69832	14.0419	13.5355	5.54189	5.35601	4.3503	252.926	220.85	286.385	561.138	1040.7	921.415	1501.41
BT_p548205	fig|226186.12.peg.4851	AAO45303	hypothetical protein	100.761	93.0817	88.4974	375.981	359.087	366.816	355.386	387.074	361.178	640.154	511.933	488.318	224.272	227.955	207.288	211.867	453.085	320.415	229.404	164.908	135.319	467.209	612.622	624.006	173.592	262.22	174.744	541.952	518.008	464.799	391.618	322.978	314.206	237.743	184.465	187.923	311.86	392.627	352.287	158.93	64.4766	109.785	199.867	299.924	231.877	179.036
BT_p548206	fig|226186.12.peg.4852	AAO45304	hypothetical protein	74.2679	82.1533	88.5305	26.1201	18.0981	23.2609	67.3244	110.592	109.03	51.3804	47.0683	43.7343	227.831	317.062	263.908	106.162	246	347.17	46.451	39.756	52.1354	30.9314	32.8313	38.1519	60.4736	75.1283	70.8551	84.2632	94.9487	119.336	131.474	103.006	110.942	37.1761	47.551	47.1917	67.7078	63.7238	63.3108	85.5514	97.5444	82.3687	199.315	211.736	229.5	183.083
BT_p548207	fig|226186.12.peg.4853	AAO45305	hypothetical protein	7.0702	5.52066	5.53229	9.28136	7.89675	8.32887	85.15	89.9358	69.3494	10.7193	9.32141	10.206	41.8432	61.4554	66.2783	22.4506	30.4417	51.304	7.88211	6.48514	8.32007	11.4661	13.3708	15.0226	21.5419	42.7767	31.3205	57.2107	58.8929	54.2036	53.9864	53.3383	55.302	5.22954	7.49129	8.4788	11.2701	11.019	9.65283	30.4917	18.9113	23.7398	93.1182	106.094	70.7112	101.362
BT_p548208	fig|226186.12.peg.4854	AAO45306	Mobilization protein MobC	60.9471	57.8834	57.2919	139.415	147.064	150.419	95.8537	102.619	99.0395	209.681	208.454	187.69	132.406	133.775	149.578	98.9349	196.741	183.575	170.834	99.496	84.8894	162.269	198.308	201.763	54.641	93.9249	57.4889	123.094	128.784	130.867	106.94	80.16	83.3818	88.8037	83.6885	86.1057	124.111	132.986	124.988	90.5968	44.3187	59.9718	184.802	163.685	137.985	98.2764
BT_p548209	fig|226186.12.peg.4855	AAO45307	hypothetical protein	4.16912	3.72647	3.69108	10.8275	16.5358	5.77072	503.296	966.665	784.307	35.4706	21.3986	27.8594	2219.36	1189.9	1852.57	1339.48	2265.48	4182.39	3.01319	3.3581	4.87644	17.494	30.6391	28.5216	585.291	273.629	428.75	785.235	592.788	489.247	139.936	252.65	271.731	2.86442	2.16888	2.18657	15.518	14.1136	7.49524	261.504	204.418	217.965	2304.32	2420.04	2392.91	473.152
BT_p548210		AAO45308		9.25832	9.93891	8.36849	64.0257	121.054	106.359	1154.7	1360.61	1469.21	101.591	116.092	116.867	2319.89	1590.71	1654.02	1306.7	2026.44	3312.86	18.5484	15.6848	21.9329	113.306	103.345	80.6667	666.191	474.655	604.951	1772.07	1775.08	1558.99	164.581	415.107	447.008	8.65941	6.029	6.87928	35.5505	64.6721	51.8988	526.931	766.473	628.175	7388.03	6712.7	8666.81	1069.17
BT_p548211	fig|226186.12.peg.4856	AAO45309	hypothetical protein	1.46915	1.1948	1.69287	6.13239	5.01117	6.19874	67.1565	73.53	94.2656	18.6921	20.963	16.7061	88.4632	105.098	102.327	107.363	101.645	193.833	3.0907	3.00076	2.8662	12.7559	12.3825	11.4516	33.9825	29.888	27.7202	105.012	98.6942	109.502	24.1412	57.3704	66.9896	1.4368	1.8402	2.18507	6.46681	7.88729	6.59899	22.9317	21.7397	18.5398	355.601	381.286	409.655	179.162
BT_p548212		AAO45310		0.363889	0.324307	0.691681	1.20043	2.59014	2.08291	52.0694	28.5845	61.3679	5.40999	6.39527	5.20096	41.87	64.0003	76.364	52.9947	35.8732	73.4964	0.880279	1.16659	1.08308	4.29312	3.57538	3.58098	17.1658	19.4207	12.698	36.6513	49.2536	97.1834	14.6761	29.7506	34.246	1.31295	0.498321	0.519635	2.54517	2.7401	2.19877	13.4275	7.91457	22.9251	234.599	260.152	360.074	122.809
BT_p548213	fig|226186.12.peg.4857	AAO45311	hypothetical protein	0.609034	0.513291	0.641929	1.69544	0.951135	1.31563	21.2939	23.4669	23.3227	3.90516	2.13891	3.16121	13.2465	14.628	30.4003	55.1716	23.7352	32.7321	0.402718	0.66649	0.82882	2.61483	2.43281	1.76265	10.1526	6.50823	8.56776	23.1452	18.0904	44.5108	0	22.8027	28.8725	0.464652	0.599979	0.579306	2.40229	2.74537	2.29055	4.54295	2.66856	2.45068	109.593	93.6192	86.0114	89.8417
BT_p548214	fig|226186.12.peg.4858	AAO45312	hypothetical protein	2.45823	1.84454	2.36816	8.35592	6.26715	9.22068	85.9678	85.5233	116.847	31.463	40.9258	30.6937	179.661	189.666	164.085	157.773	175.104	252.152	4.52876	3.23454	3.95927	20.247	21.0049	15.9287	38.6441	44.556	41.8935	90.0743	88.8161	84.2459	71.2314	32.0589	55.9584	3.3943	3.23345	4.05753	9.66485	10.2653	8.10926	36.1672	19.5539	20.1432	619.532	521.89	715.69	115.849
BT_p548215	fig|226186.12.peg.4859	AAO45313	hypothetical protein	0.523068	0.359321	0.630973	0.666813	0.607641	1.0056	21.6784	13.9075	15.5131	3.03452	3.40981	2.79556	23.7537	30.6516	44.717	56.0316	43.2209	57.3176	0.655525	0.918818	0.813772	2.89906	2.77646	2.36344	12.6489	11.1366	8.78223	64.3362	22.2848	21.1858	36.8706	26.5633	18.7199	0.55979	0.516162	0.813691	1.97105	1.41847	1.60952	6.71969	4.49262	10.076	165.922	128.102	202.343	66.7405
BT_p548216	fig|226186.12.peg.4861	AAO45314	hypothetical protein	0.90937	0.910041	0.725347	1.62213	1.86087	2.85067	21.6469	31.4042	60.2104	5.83803	5.0527	4.74085	34.7171	28.887	34.1745	67.8226	61.4412	89.1235	1.5412	1.09986	0.95097	2.4852	3.60534	3.41958	11.5398	16.3813	11.9711	38.9422	39.1372	58.4759	18.0663	23.1748	26.6265	1.28647	1.17773	1.25104	3.31611	3.45338	2.48244	9.00446	5.0416	6.27183	134.673	170.334	156.667	87.1024
BT_p548217		AAO45315		0.225073	0.182956	1.14499	0	2.05094	1.74974	0	0	0	0.983499	2.26459	2.40014	21.0481	0	4.42207	45.8032	64.2853	5.42719	0.229419	1.00894	0.251498	2.26122	2.36638	7.15249	1.93658	14.0418	3.06205	0	24.8843	34.1214	0	19.2964	63.8856	0	0.248829	0.271178	2.00293	1.40383	0.835163	19.6884	23.25	0	153.86	0	227.928	31.4953
BT_p548218	fig|226186.12.peg.4863	AAO45316	hypothetical protein	1.39855	0.99767	0.749977	2.01964	2.38816	1.65151	21.4404	18.4005	24.1305	5.32675	6.65391	4.38963	31.9424	41.7151	50.0965	45.2731	42.3226	58.5823	3.16654	1.04964	1.44016	5.18877	4.6856	3.57621	17.1144	12.9263	9.09818	50.6338	20.6097	37.825	0	17.2432	15.0525	1.17329	1.2832	1.587	2.35454	3.52862	3.72806	12.2142	10.31	13.1377	118.268	222.722	142.493	55.2222
BT_p548219		AAO45317		0.942844	0.901883	1.02775	3.03168	0.968374	1.82466	28.336	27.3938	43.277	6.54843	6.76491	6.54275	42.3941	50.3672	40.3067	66.0743	21.9586	36.228	0.683911	0.906399	1.31802	2.85856	3.85258	4.48661	20.9798	15.334	8.97975	19.8898	34.3507	10.1436	31.836	21.1056	33.8356	0.311109	0.759748	0.919071	3.26596	3.01582	3.43626	11.1872	11.85	3.60444	93.0879	104.795	84.9083	101.369
BT_p548220		AAO45318		0.584941	0.611859	0.778892	3.20069	0.663244	3.20044	22.1451	4.78432	23.0783	9.92236	12.7059	9.45439	25.9905	37.2037	21.9851	12.5593	64.5686	51.2711	1.6607	1.28607	1.5956	5.03771	5.28497	4.31181	11.7124	4.97342	7.69258	43.7009	3.82799	14.2335	0	2.37996	0	1.03569	2.19999	1.25222	3.73874	4.237	3.92961	4.26183	7.90272	4.68701	145.602	91.6467	235.403	45.8897
BT_p548221	fig|226186.12.peg.4864	AAO45319	hypothetical protein	15.1209	12.9515	16.6293	116.885	88.6382	101.199	46293.8	59261.7	50340.9	240.483	235.453	237.535	88101	55439.7	80474.9	29757.4	38465.6	116304	1.25265	11.2742	22.0831	309.593	187.005	208.244	61297.6	39183.8	47542.8	31988.7	27265.4	28307	25396.1	27202.3	27155.1	3.18092	7.33669	11.9219	207.522	185.566	185.369	31708.8	20511.3	32037.9	79220.5	115164	71017.2	102030
BT_p548222	fig|226186.12.peg.4865	AAO45320	hypothetical protein	338.756	367.441	307.532	1160.21	1216.82	1227.04	3990.62	3663.23	4557.04	2503.96	3238.07	3592.96	9946.76	13473.5	12683.9	2299.43	9254.8	10207.9	303.956	420.434	396.4	2591.66	2046.32	1857.74	4318.79	2685.82	3563.04	5452.27	4997.22	4198.17	8990.45	9334.08	10255.6	334.202	452.795	502.914	1324.34	1657.56	1666.44	5300.29	5116.62	4916.55	8562.91	8785.42	8534.15	6710.9
BT_p548223		AAO45321		46.6774	48.7731	67.6386	21.3268	18.618	23.3502	17.6731	47.7412	40.3451	66.557	53.5711	71.4111	27.2154	46.3349	53.5242	71.3184	38.9489	147.051	78.2739	62.4604	67.3032	45.572	43.0758	44.0737	39.5249	41.5879	29.6204	0	15.195	22.1976	251.725	22.8191	29.3811	40.9197	62.5193	66.5078	41.3505	44.5487	33.2059	34.0519	22.5459	1.51728	112.382	48.2005	40.73	65.1741
BT_p548224		AAO45322		6.38739	11.7832	7.69202	0.352771	4.52605	3.47906	0	6.51196	0	1.78044	2.05066	7.36427	31.8742	20.8229	0	14.1028	0	2.88724	4.07703	5.5768	9.3209	7.1418	2.01939	2.90513	4.25766	25.7067	13.4714	0	0	0	0	0	0	2.57084	8.81606	6.62064	9.955	5.00279	11.983	31.4464	32.1486	78.1688	98.3798	0	0	44.1297
BT_p548225		AAO45323		20.213	28.9173	26.0231	12.8531	12.4826	11.7948	17.9472	49.0806	5.13927	16.7366	11.6135	14.1232	21.4235	25.6353	30.7705	19.9922	72.08	35.9736	17.8549	28.1569	29.7716	5.93169	13.7927	15.3034	37.0561	30.0089	48.1474	6.56473	0	9.53613	38.6898	18.6487	15.3376	32.5875	28.3111	29.4374	37.2419	29.8584	37.2033	72.9713	48.793	69.9031	68.3805	38.6512	44.1628	19.4632
BT_p548226		AAO45324		0.986007	0.88669	0.778876	1.37229	0.832126	0.511757	10.2687	19.2639	0	1.4757	2.0138	1.15007	8.55877	22.1262	0	28.9951	16.8383	0	1.9825	0.907397	0.309875	0.41857	1.63503	1.18659	3.60662	2.54395	3.56323	20.1501	8.28232	4.83848	0	8.98482	9.99964	0.306064	0.433226	0.651169	2.61656	1.55609	1.33102	4.82513	2.0836	0	0	7.13459	0	20.7306
BT_p548227	fig|226186.12.peg.4866	AAO45325	Immunoreactive 53 kDa antigen PG123	23.6504	18.2278	22.9703	8.46119	9.61696	10.3331	51.5937	51.1684	43.3901	22.1769	29.3213	26.3413	51.1861	55.3218	58.3799	37.4283	22.2339	45.6013	31.7994	31.1551	40.8248	21.9762	25.7239	20.5826	23.4695	16.4867	23.1967	20.6525	33.2905	29.5029	14.3696	29.6975	54.0057	24.0501	32.1744	37.5637	6.33666	8.18838	6.62648	22.2031	16.2993	20.7885	87.3885	99.9708	126.074	44.6251
BT_p548228	fig|226186.12.peg.4867	AAO45326	hypothetical protein	18.5673	16.2669	18.6968	9.83768	12.8573	12.3941	37.0688	31.4621	62.7253	16.7335	17.5351	17.1887	26.1992	16.6221	46.632	23.6306	29.1823	34.6702	34.9892	25.0409	24.8618	12.1878	15.4115	14.7072	7.22719	11.1504	8.88125	22.1642	28.7911	34.2744	24.0465	37.3072	42.6204	14.6961	15.8614	18.5868	6.51352	7.14602	7.09776	8.02633	9.09576	10.2001	89.3666	83.634	74.5288	47.2791
BT_p548229	fig|226186.12.peg.4868	AAO45327	hypothetical protein	14.1972	11.4215	12.7243	8.96051	8.78266	5.48315	48.6173	40.0221	57.9318	14.1273	12.9085	11.1578	30.849	14.2739	45.325	42.7842	45.3575	45.8626	24.3334	15.3421	14.5625	10.6548	10.3271	9.83552	13.7772	11.8085	10.0046	41.1259	37.8205	54.9103	45.0695	37.4812	68.0505	7.81962	10.5103	11.7407	6.45906	8.69429	7.04355	11.1269	10.5109	7.83144	86.217	95.7788	81.2759	60.5002
BT_p548230		AAO45328		22.5542	17.0775	16.8682	10.6937	12.1622	17.0761	5.70134	58.1372	64.1599	12.565	17.2527	28.744	89.2262	36.0321	0	22.1607	14.1003	51.3728	7.66644	11.248	21.1886	29.8629	11.8631	17.708	24.7407	37.4799	27.2247	84.9582	25.3503	0	80.07	56.4675	53.2548	12.3765	23.0275	17.7887	14.9825	13.6642	9.31646	11.0994	5.73107	24.4029	28.7461	18.187	0	53.8414
BT_p548231	fig|226186.12.peg.4869	AAO45329	Chromosome (plasmid) partitioning protein ParA	127.535	108.58	118.173	399.652	373.554	458.036	530.787	588.505	444.646	514.22	663.555	569.586	2007.31	1204.03	1169.44	310.801	794.721	1773.82	166.952	170.663	191.546	841.552	760.597	707.037	738.99	607.979	722.88	544.048	508.354	417.53	269.517	253.883	190.727	123.222	171.201	183.643	194.405	254.14	238.597	1245.67	969.377	1288.07	1331.61	1196.81	1472.63	187.328
BT_p548232	fig|226186.12.peg.4870	AAO45330	hypothetical protein	119.86	123.239	105.495	4.17025	8.34604	6.15037	20.4707	8.82809	3.61024	6.1532	6.97037	9.32788	3.86906	0	0	23.7217	32.3921	0	28.5779	47.1546	100.931	20.1973	13.9236	17.3102	5.93838	4.57023	16.3694	21.5052	7.68414	8.03525	0	0	12.5643	34.0453	40.467	47.9486	19.4298	15.3327	20.6812	4.35542	0	6.22968	45.93	0	20.4826	12.2196
BT_p548233	fig|226186.12.peg.4871	AAO45331	Putative DNA-binding protein in cluster with Type I restriction-modification system	58.357	55.3989	76.537	48.7164	47.1536	63.7973	12.0831	21.7621	33.8248	36.7514	34.8406	40.1854	20.5486	17.3636	22.7581	16.0906	10.5564	26.3164	75.0484	118.717	82.9029	31.0314	32.3721	39.4976	3.40632	9.82174	8.91225	19.816	40.1316	22.4341	11.9083	42.5662	33.6133	79.7663	64.4947	81.5592	29.3528	38.5358	38.18	4.99009	5.93709	10.7489	39.584	24.3082	26.3424	34.1423
BT_p548234	fig|226186.12.peg.4872	AAO45332	Resolvase	42.3553	36.4508	40.3034	77.737	63.2457	91.9812	100.715	103.248	59.163	107.239	138.407	120.468	100.334	84.2061	104.512	61.9073	128.815	152.054	62.8526	82.8187	79.894	124.059	119.854	117.881	46.3535	76.7694	51.214	70.4897	80.2947	74.9485	34.4973	43.7078	61.5361	65.08	81.8134	96.0387	38.316	49.9827	46.4117	61.6738	32.8027	63.3979	89.6885	143.009	93.9931	55.6358
BT_p548235	fig|226186.12.peg.4874	AAO45333	hypothetical protein	78.8059	61.6709	70.1835	155.177	146.945	166.853	274.7	264.823	225.593	298.171	281.741	270.011	347.918	259.843	308.341	106.789	310.126	369.345	192.499	136.968	136.502	308.132	369.918	343.911	223.818	237.959	203.785	373.18	349.888	223.521	74.5204	82.2417	70.401	107.295	122.554	137.181	99.8548	120.299	103.451	200.539	61.869	111.84	233.227	322.718	203.856	76.8038
BT_p548236		AAO45334		40.0052	30.2647	37.9711	7.67826	13.9695	18.5028	29.9167	15.6434	30.6234	35.7276	35.6882	42.7098	27.1066	34.1347	68.9713	15.9646	36.918	61.0652	17.2537	19.9676	51.1901	51.6234	62.1971	52.6175	15.4035	7.32796	8.50282	26.7809	31.3415	17.6762	42.0597	5.49172	25.1322	20.5516	38.4924	38.8228	22.3529	34.0002	32.0213	8.878	20.7215	27.1362	192.21	101.209	68.1909	46.1234
BT_p548237		AAO45335		5.59698	3.5186	4.46169	2.98843	0.876272	5.05929	16.7564	2.70408	2.21295	10.0859	8.08024	5.24365	0.396997	0	0	2.21186	6.25064	0	9.76858	5.46409	5.28643	9.49232	8.88565	7.98494	3.82912	11.2273	6.76727	0	5.82331	0	0	0	0	3.62693	4.99237	5.74254	3.55093	3.59105	2.14464	1.34269	2.47452	11.5276	0	19.7437	103.17	1.69022
BT_p548238	fig|226186.12.peg.4875	AAO45336	hypothetical protein	8.79421	8.21975	9.39789	10.0951	9.89938	11.1594	168.015	136.723	173.973	16.1574	15.2596	14.716	99.2975	102.971	88.7053	75.1653	126.842	192.991	9.4969	12.4412	12.9809	10.1984	10.642	10.5475	45.5942	43.8036	42.7647	143.449	182.423	176.483	141.391	136.169	127.479	9.74057	11.0036	12.2389	8.8931	10.3411	10.9328	42.7591	40.0277	51.2709	267.259	387.375	332.406	236.214
BT_0001	fig|226186.12.peg.1	AAO75108	hypothetical protein	0.806957	1.25808	0.943391	6.76008	6.45863	5.81298	29.6483	8.81756	7.83945	3.66178	3.02341	2.74558	0.660276	4.56855	0	12.9904	3.19035	18.3616	1.20836	1.6264	0.868922	4.71257	3.69197	3.19964	0.228545	4.41881	1.15966	15.7813	3.4886	8.14016	0	9.80291	16.2196	1.13405	1.41204	1.47101	4.68069	5.45439	5.85212	6.98959	2.28901	9.19101	10.5206	26.8287	47.426	8.74267
BT_0002	fig|226186.12.peg.2	AAO75109	hypothetical protein	1.15752	1.02731	0.934761	2.25254	2.15605	1.2025	0	0.962567	1.17835	1.58834	2.277	1.51422	5.47136	7.66921	0	10.6791	7.64352	6.9645	1.09483	0.752094	0.818092	2.2751	1.9466	1.28618	1.13994	0.240215	2.61791	0	0.943869	0.80427	0	1.7749	8.04432	1.04128	0.602552	0.78619	1.86126	2.04317	1.73852	3.64449	2.92948	3.73797	0	5.70336	0	3.40993
BT_0003	fig|226186.12.peg.3	AAO75110	hypothetical protein	0.565489	0.654214	0.399077	1.61822	0.630974	0.753825	0	0.326603	0	0.832267	0.493297	1.38996	0.69944	2.6464	0	0	0	1.51381	0.51203	0.364728	0.320329	1.27692	1.23384	0.696886	0.82785	0	0.968526	4.95608	0	0	0	7.24156	0	0.751337	0.810023	0.664938	0.548514	0.441007	0.691107	4.45359	3.76222	3.29438	3.89205	5.61491	0	0
BT_0004	fig|226186.12.peg.4	AAO75111	hypothetical protein	0.074465	0.21624	0.172634	0.418681	0.328521	1.68102	0	0.594614	3.40177	0.068979	0.153096	0.28825	0.728435	0	3.70968	0	0	0	0.135528	0.526155	0.099393	0.145696	0	0.415131	0	0	1.27187	0	0	0	0	0	8.73832	0	0.078671	0.08189	0.144174	0.226429	0.206262	0.559156	2.45844	0	0	0	0	0.689151
BT_0005	fig|226186.12.peg.5	AAO75112	SSU ribosomal protein S17p (S11e)	0.172101	0.164347	0.069198	0.341142	0.816264	1.1639	0	0.536228	0	0.342918	0.433822	0.175787	0	0	0	0	0	3.2126	0.147684	0.387692	0.281132	0	0.121236	0.231332	0	1.02982	0	0	0	0	0	0	0	0.333639	0.291645	0.190243	0.044229	0.311793	0.348683	0	1.2069	0	0	0	0	0
BT_0006		AAO75113		0.186297	0.149126	0.142547	0	0	0	0	0	0	0	0	0	0	0	0	0	0	0	0	0	0	0.166611	0.218812	0	0	0	0	0	0	0	0	3.85942	0	0	0.495266	0	0.148725	0.128874	0.042808	3.44469	0	0	0	0	0	0
BT_0007		AAO75114		0.176523	0.14208	0	0	0	0	0	0	0	0.088177	0.19482	0	0	0	0	0	0	0	0	0	0.062956	0	0	0	0	0	0	0	0	5.88134	0	1.30013	0	0	0	0	0.261617	0.242776	0	0	0	0	0	0	0	0
BT_0008	fig|226186.12.peg.7	AAO75115	hypothetical protein	75.3299	67.8439	78.6688	22.3686	28.1853	32.9121	78.584	73.3152	52.0491	15.6224	15.6098	17.1454	43.6423	55.1893	44.5844	115.808	38.5005	32.5173	62.0836	62.9469	54.5181	23.5613	13.4674	13.931	48.5711	35.655	49.0259	110.819	67.3832	113.32	142.983	149.639	75.6027	58.726	45.0307	46.7269	17.2032	19.3617	17.424	56.3645	110	85.1436	103.864	118.801	195.621	114.393
BT_0009	fig|226186.12.peg.8	AAO75116	Phosphate ABC transporter, substrate-binding protein PstS (TC 3.A.1.7.1)	3.60242	2.22982	3.20161	3.98135	4.52009	5.65543	4.70706	0	2.33118	11.3792	13.584	11.7835	2.59413	3.98239	0	0.875455	4.26317	0	3.43048	4.6833	4.51541	11.3193	9.54318	8.69846	3.20112	1.84727	4.41448	3.58076	5.14044	3.18108	0	0.831977	1.98806	6.05153	6.71643	7.12636	5.45434	6.24428	5.54211	4.37224	3.76213	3.51946	6.22667	0	0	1.91159
BT_0010	fig|226186.12.peg.9	AAO75117	hypothetical protein	1.06776	0.756533	0.719383	1.5264	1.15211	1.79806	0.661223	0.770057	0	1.46025	0.984039	1.69672	0	4.36489	0	1.0533	3.16296	0	1.46282	1.26225	1.89039	1.58833	2.27575	1.61583	0.98352	0.1749	0.59589	0	0	2.45002	0	0	0	1.78665	2.65937	1.72375	1.51458	2.02411	1.98066	0.937041	0.420322	0.546423	0	0	0	0
BT_0011	fig|226186.12.peg.11	AAO75118	hypothetical protein	0.526783	0.240978	0.407082	0.861927	0.645038	0.995457	0	0	0	0.736145	0.627698	0.526691	0.719896	0	0	0.7664	2.58958	8.44172	1.13386	0.680579	0.567073	0.483141	0.907676	0.739221	0	0	0	0	0	0	0	0	0	0.38761	0.701187	0.649938	0.558054	0.46905	0.565334	0.504053	0	0	0	0	0	0
BT_0012	fig|226186.12.peg.12	AAO75119	Outer membrane lipoprotein	3.22152	2.14523	2.90427	9.70977	8.44261	11.2822	29.5189	20.0615	21.6182	14.5402	14.4664	12.8094	8.58989	7.10025	4.95198	4.61648	10.1989	13.3769	6.94124	5.19517	3.93722	10.41	12.9133	13.2884	8.19752	16.2711	12.1145	10.8401	19.0707	27.8845	7.42175	3.33402	2.49918	4.24434	4.86485	5.22676	8.41479	11.2565	9.99863	6.44416	5.05286	6.05977	22.9178	11.5392	5.88411	4.16234
BT_0013		AAO75120		1.92819	1.26486	1.25723	1.45468	4.1627	1.97347	0	6.59739	0	3.12479	3.03375	5.11722	0	0	12.6681	0	0.335372	0	1.59825	1.63427	2.65616	2.79638	2.97878	4.46978	0.417563	0.674434	0.760821	0	0	2.66323	0	1.56846	0	1.12571	2.48809	2.61665	2.54359	3.15978	2.0564	5.1025	1.06172	6.30931	0	4.82784	0	0
BT_0014	fig|226186.12.peg.13	AAO75121	Two-component system sensor histidine kinase	0.950487	0.546515	0.866509	1.25275	2.01093	1.36853	1.75845	0.310076	2.11187	2.54548	2.75023	2.11768	0.431108	0.771259	0.979078	1.48405	2.33656	1.22928	1.76295	1.4647	1.41653	2.12323	2.37375	2.21074	0.558121	1.28323	0.684529	2.28188	0	0.983726	0	1.17198	2.11869	1.17729	1.69725	1.83906	1.73525	2.06905	1.76424	0.911902	0.405825	1.32229	0	2.71084	2.04245	0.589981
BT_0015	fig|226186.12.peg.14	AAO75122	rteB, two-component system response regulator	0.180517	0.208685	0.259308	0.055563	0.04859	0.193979	1.06053	1.67582	0	0.598385	0.841959	0.780347	0.532985	1.90866	3.16913	0	1.00972	0	0.155285	0.12385	0.546493	0.38351	0.886861	0.683458	0.912429	0.173614	0	0	0	0	0	0.779474	0	0.124441	0.436382	0.475985	0.58589	0.467679	0.483135	0	0	0	0	0	0	0.891826
BT_0016	fig|226186.12.peg.15	AAO75123	hypothetical protein	0.450595	0.273133	0.217749	0.222699	0.174677	0.306069	0	1.47497	2.84189	0.258894	0.820428	0.48586	2.0346	0	0	1.16004	6.02918	3.40868	0.548133	0.517385	0.585781	0.436063	0.529122	0.354882	0	0	0	0	0	3.06393	0	0	0	0.971462	0.364172	0.554273	0.102559	0.148596	0.073377	1.37518	0	0	0	0	0	0
BT_0017		AAO75124		0.483299	0.258048	0.394432	0.671742	0.211245	0	0	0.383061	0	0.359961	0.447808	0.4038	0.177009	0	0	0	1.10865	0	0.017352	0.360879	0.443774	0.236731	0.678107	0.069311	0	1.02303	0.547345	0	5.81325	0	0	1.00492	2.40206	0.112795	0.345279	0.375723	0.212112	0.407969	0.346707	0.432736	0.227851	0.588289	0	1.78844	0	1.59552
BT_0018	fig|226186.12.peg.18	AAO75125	hypothetical protein	0.405541	0.623751	0.580379	1.71905	0.849686	2.02028	4.56635	2.53417	2.66207	5.0426	5.91088	4.9777	13.1146	23.2634	23.5612	3.89763	11.0506	10.8097	1.2605	0.552888	1.09978	7.60705	6.6952	5.39609	10.9029	3.19329	7.71377	10.9956	5.70962	3.84178	0	0.178529	0	0.609086	1.33224	1.11374	1.79018	2.10652	2.31083	7.03051	0.211139	7.63771	3.50799	16.2574	0	0.835036
BT_0019	fig|226186.12.peg.19	AAO75126	hypothetical protein	0.08875	0	0	0	0	0	0	0	0	0	0	0	0	0	0	0	0	0	0	0	0	0	0	0	0	0	0	0	0	0	0	1.86838	0	0	0	0	0	0	0	0	0	0	0	0	0	1.61948
BT_0020		AAO75127		0	0	0	0	0	0	0	0	4.98456	0.064903	0.215148	0.233426	0	0	0	0	11.7368	0	0	0.141384	0	0.105947	0.052258	0	0	0	0	0	0	0	0	0	0	0	0.047284	0	0	0	0	0	0	0	0	0	0	0
BT_0021	fig|226186.12.peg.20	AAO75128	hypothetical protein	0.099287	0	0	0	0	0	0	0	0	0	0	0.041179	0	0	0	0	0	0	0	0	0.099393	0	0	0.166053	0	0.327791	0.397459	0	0	0	0	0	0	0	0.104894	0.136483	0.064077	0.06967	0.11459	0	0	0	0	0	0	0
BT_0022	fig|226186.12.peg.22	AAO75129	hypothetical protein	1.22325	1.20231	0.232736	1.28594	3.94713	4.71427	0	0	0	3.55065	4.90513	4.93292	0	0	0	15.0056	0	0	0.327512	0.32866	0.739304	2.29717	0.641709	0.891211	3.22339	2.63929	0	0	0	0	0	4.51455	0	2.80736	1.88419	1.70642	2.95797	1.56251	4.01235	7.63752	2.51064	0	0	0	0	13.0309
BT_0023	fig|226186.12.peg.24	AAO75130	Transposase	0	0.272779	0.070372	0	0	0	0	0	0	0	0	0	2.64206	0	0	1.22952	0	0	0	0.104633	0.146499	0.245453	0.079361	0	3.37185	0	0	0	0	0	0	2.45113	0	0	0	0	0.042765	0	0	1.20388	4.79828	6.58206	0	0	0	0
BT_0024		AAO75131		0.344201	0.328694	0.588186	2.50171	2.30038	4.46163	8.36848	10.7246	6.58035	3.67412	8.21933	3.9259	14.8371	7.93248	0	8.29152	13.0141	8.26098	1.77221	1.88308	1.37052	4.83909	6.66798	5.12786	5.24114	1.48752	4.86713	3.84799	0	5.71361	0	2.92219	6.78346	1.09624	0.401012	1.44585	1.41532	2.30247	2.0287	23.7312	37.7136	25.3365	17.5955	22.9488	18.0321	6.02654
BT_0025	fig|226186.12.peg.25	AAO75132	Transposase	0	0	1.13041	9.55609	3.64858	4.1827	0	0	0	5.26197	3.89046	3.05427	31.6055	110.754	0	0	0	0	0	0	1.2225	12.9048	2.19075	7.18656	61.2041	0	0	0	0	0	0	21.208	0	0	1.36288	0	2.85456	2.33318	1.83306	69.8232	0	14.8962	0	0	0	0
BT_0026	fig|226186.12.peg.28	AAO75133	ISNCY family transposase	0.718944	0.700469	0.368807	0.328059	0.320101	0	0	0.384505	0	0.379895	0	0.456478	0.976402	0	0	1.20476	8.38331	0	0.536657	0.40473	0.704956	0.614696	0.482563	0.34878	6.37422	5.35087	5.47164	0	0	0	0	0	0	1.03936	0.328181	1.09086	0.35999	0	0.235865	7.32159	8.63341	14.566	0	2.50749	0	3.7699
BT_0027	fig|226186.12.peg.29	AAO75134	ISNCY family transposase	5.74816	6.46432	7.85598	2.75301	0.222617	0.517291	3.86238	0.536228	0	2.00852	0.542277	0.878948	0.626919	17.5648	0	13.305	4.45218	0	1.31302	2.4923	2.74104	1.09794	1.41442	1.4651	4.81618	10.527	4.31404	0	0	9.32221	25.2919	0.265653	0	2.47846	2.22379	1.41526	3.27779	2.18996	3.23324	4.04876	7.84486	13.9131	0	0	0	3.48905
BT_0028	fig|226186.12.peg.31	AAO75135	Alkaline phosphatase	11.531	9.46685	12.7011	10.3118	9.48025	9.40497	0	6.50466	9.95837	7.39946	6.63384	6.99038	7.83708	0	0	13.4283	0	0	7.527	5.92195	5.83126	6.39693	9.44479	7.55841	9.09999	10.7718	3.98265	3.00511	18.8139	35.3342	0	21.2633	0	3.77401	9.95985	5.53308	6.49753	6.54759	9.47512	3.48519	0	0	0	36.7398	0	0
BT_0029	fig|226186.12.peg.32	AAO75136	Outer membrane TonB-dependent transporter, utilization system for glycans and polysaccharides (PUL), SusC family	2.0547	1.83354	1.93431	3.3466	4.23686	4.88223	0.271967	0.5167	0	1.76681	2.46312	2.99159	0.955041	2.98525	6.32541	0.526731	3.27138	1.15319	1.59292	3.17165	2.04067	2.51409	1.72367	1.71827	0.981562	1.09204	0.775338	0.286678	0.754321	0.25088	0	0.56929	3.48957	3.05067	2.47987	2.31546	1.08929	1.46864	1.31523	1.83977	2.25814	1.95766	0	1.53558	1.16216	0
BT_0030	fig|226186.12.peg.33	AAO75137	Cell surface glycan-binding lipoprotein, utilization system for glycans and polysaccharides (PUL), SusD family	1.25902	1.68056	1.58181	2.63316	3.52291	3.35519	0	0.660987	0.955219	1.2771	1.87252	2.12058	1.38129	3.15758	2.13716	0.481126	0	0	2.04572	3.08389	2.00016	1.89102	1.44994	1.44515	0.644401	0.584209	1.09392	2.45663	0	0	0	0.589265	0	3.02701	2.65533	2.6825	0.670452	1.19436	1.21582	1.78602	3.12426	1.82395	0	0	0	0.53588
BT_0031	fig|226186.12.peg.34	AAO75138	hypothetical protein	1.29462	0.913088	0.898802	1.96222	1.01054	2.00559	1.73633	0.777748	0	0.965725	0.872766	0.955176	1.5956	0	3.27095	0.354893	1.53992	0	1.1308	2.25936	0.948707	0.975549	1.25274	1.06349	1.2698	2.20916	1.03219	0	1.74181	0	0	1.52906	0	1.9615	1.33642	1.54967	0.787796	1.00333	1.38827	1.93594	1.70091	2.71259	0	0	0	0.628135
BT_0032		AAO75139		1.77345	3.49865	0.76611	0	0.936894	0	0	0	0	0	0	0	0	0	0	0	0	0	2.64306	1.92482	1.12969	0.641817	0.298054	0	0	0	0	0	0	0	0	13.5594	0	0.29524	0.28544	0.627845	2.76555	0.178691	0	0	0	0	0	0	0	0
BT_0033		AAO75140		4.95405	5.91734	4.30562	13.6632	5.40134	14.1405	6.27148	13.4616	23.8155	6.93598	7.54894	9.2521	13.6925	0	0	32.0574	11.3916	6.19961	6.44107	5.25856	6.77649	11.0884	14.5288	7.51163	11.5053	3.77042	14.4586	73.0151	12.321	11.9574	3.7054	41.3834	12.8264	5.21367	4.71048	4.39692	6.74812	9.17314	7.4272	0	38.3675	10.177	62.849	44.5595	0	10.0238
BT_0034	fig|226186.12.peg.35	AAO75141	Transposase, IS4	1.60265	1.55973	1.81529	1.62537	0.868449	1.44641	3.5603	2.00598	4.09092	1.41091	1.31346	1.68026	5.22542	5.08812	7.52806	8.20583	8.61515	2.35661	0.957919	1.36207	1.29009	1.20954	1.28834	1.35667	1.41558	6.41342	5.07069	1.8705	7.47755	4.25215	3.31467	5.34832	9.16644	1.98853	1.14224	1.51324	2.13729	2.38972	2.79325	19.3368	31.3312	16.7879	5.14151	5.50719	0	13.3346
BT_0035		AAO75142		0.954301	1.74634	1.68979	0.681983	0	0	0	0	15.4428	0	0	0	7.3789	0	0	26.0699	8.88331	0	2.22548	1.0782	1.86581	0.300557	0.279368	0.882689	6.18849	0	1.63047	0	0	0	0	0	0	0	0	1.16245	0.458677	0.500339	0	0	0	6.75495	0	47.9196	0	0
BT_0036	fig|226186.12.peg.36	AAO75143	Integrase	0.2306	0.136023	0.462263	0.481592	0.289483	0.746532	0	3.3433	3.27273	0.775224	0.760426	0.867828	1.99985	0	3.4414	0.241348	6.51145	0	0.556629	1.03594	0.538472	1.34394	0.949299	1.11349	1.17965	1.65994	1.80046	4.76127	5.08473	2.33868	3.7882	0.18766	2.78979	0.690929	0.340242	0.693566	0.59106	0.982077	0.674228	1.64049	0.162338	1.61278	3.6419	1.57348	3.16925	2.25827
BT_0037	fig|226186.12.peg.37	AAO75144	Capsular polysaccharide transcription antitermination protein, UpxY family	12.2917	12.972	9.1373	9.24995	9.12505	9.17015	5.53131	5.94808	2.88469	10.7023	7.59091	9.87474	9.2949	7.35374	0	4.16169	8.86472	16.8647	15.368	13.2434	12.8376	12.9275	13.8284	13.3202	7.53159	6.60836	5.25883	10.1961	8.44584	12.3735	7.23317	10.5913	11.0149	15.2765	10.8756	11.6677	4.77113	5.28103	6.39455	8.91297	8.87411	8.28109	0	6.84943	14.8578	3.04642
BT_0038	fig|226186.12.peg.38	AAO75145	hypothetical protein	2.89576	4.40776	2.41751	1.86078	2.32133	0.959913	0	0	9.8277	0.492887	0.235154	0.512325	0	9.57931	0	3.93331	4.65995	6.74619	0.810398	0.687061	1.52622	0.749102	0.850239	0.599727	2.39393	1.2954	0.311451	5.90479	7.00004	0	0	2.89937	0	0.778878	1.23247	0.969198	0.831575	0.800573	0.443497	2.55937	14.568	0.221544	0	0	0	2.21561
BT_0039	fig|226186.12.peg.39	AAO75146	hypothetical protein	3.20452	4.97869	3.07771	7.05433	8.65829	8.6512	13.0812	2.25572	3.23133	3.29733	3.5095	5.32501	7.48851	13.2579	0	0	7.04253	0	2.88297	6.00709	6.24727	6.85788	3.47006	3.72342	0.828369	1.00907	1.61625	10.856	3.01723	2.9675	0	0	9.56216	3.22074	4.34066	5.45267	1.48616	3.83192	2.07007	0.889516	1.36381	5.7909	0	0	0	1.37884
BT_0040	fig|226186.12.peg.40	AAO75147	putative flippase	1.87883	2.01511	1.4157	2.81981	3.86051	3.6792	3.49465	2.68798	3.1988	2.13017	2.06081	2.01705	2.13655	0.568269	1.94668	0.767434	1.71125	2.06623	2.02401	3.22713	2.33469	4.38266	4.28832	4.36497	1.70779	0.994224	3.59979	4.78042	1.47572	4.84601	0	5.77398	5.29684	1.44676	1.13228	1.53481	0.748427	1.19573	0.468831	0.311967	0.549311	2.29805	1.1181	5.89963	1.08736	2.68179
BT_0041	fig|226186.12.peg.41	AAO75148	Related to F420H2-dehydrogenase, beta subunit	2.53127	2.81546	2.03967	7.38798	6.95483	8.70599	4.63369	1.3489	1.41477	3.92747	5.05787	5.56913	1.36738	0.380283	0	0.487168	5.7645	3.49821	3.76068	4.08345	2.71392	9.4457	8.48329	8.01326	1.33306	1.8272	1.70544	6.68945	0.905142	2.35902	2.38815	5.01627	1.60805	2.12482	2.36626	2.68472	1.67416	2.36963	2.31065	1.33886	0.262312	0.899815	0	3.44051	5.41431	0.433973
BT_0042	fig|226186.12.peg.42	AAO75149	Polysaccharide pyruvyl transferase	1.08553	1.19681	1.08981	2.76388	2.84963	2.5984	0	0	0	0.801162	0.911078	0.394523	0.136153	1.5877	0	0	0	0.878132	0.62619	1.85668	0.819445	1.09	0.828161	1.70192	0.198765	0	0.232197	1.60902	3.14532	0.558825	0	1.57844	1.67621	1.16938	0.74223	0.59767	0.442747	0.370353	0.428112	0	0	0.448553	0	2.212	0	0.452767
BT_0043		AAO75150		0.634473	0	0.947929	0	2.44394	1.57393	0	0	0	0	0	0	0	0	0	0	0	0	0	0	0	0.815076	0	1.13901	0	0	1.096	0	0	0	0	0	0	0	0.370999	0	0	0.232692	0.617113	10.9265	0	4.93665	0	0	0	0
BT_0044	fig|226186.12.peg.43	AAO75151	Beta-1,3-glucosyltransferase	0.7983	0.82355	0.661403	0.998023	0.777549	1.12411	0	0.769065	0	0.425251	0.497	0.734951	0.355521	3.32925	0	1.82414	0	0	0.243877	0.362293	0.399519	1.07874	0.79123	0.678512	0	0.924462	1.24899	0	0	2.71408	0	0	0	0.498216	0.285396	0.291505	0.407809	0.664192	0.870226	0.531178	1.32762	2.00899	0	0	0	0
BT_0045	fig|226186.12.peg.44	AAO75152	putative polysaccharide biosynthesis protein	1.25483	1.47145	0.743776	1.42606	1.81503	1.63264	0	0	0	1.36322	0.832967	1.58276	2.16438	0.986146	3.92505	2.1577	2.73372	0	0.446512	1.0631	0.798121	1.77251	1.61291	2.18348	1.33333	1.83693	2.26906	0	0.312635	2.11078	8.9061	0	0	0.158502	0.644908	0.47516	1.27107	1.81134	1.76824	4.6191	3.80384	3.21865	0	3.84641	3.83747	0.674974
BT_0046	fig|226186.12.peg.46	AAO75153	Putative glycosyltransferase	2.86355	2.57382	1.82957	3.91783	3.91271	4.81958	2.6598	5.2071	1.91268	3.54853	4.66871	4.25802	8.04694	0.780886	10.5578	2.09825	6.9417	1.94966	0.920126	1.97178	2.23591	6.28169	4.15784	5.07511	5.21255	2.8968	8.37877	0	0	0	17.4276	1.79312	4.3543	1.51467	2.13087	1.74292	2.83818	3.65701	2.52148	19.4992	13.8324	16.3461	6.92481	13.1487	4.81946	5.17932
BT_0047		AAO75154		1.10201	1.96005	1.37801	2.01269	2.61525	2.35408	0	0	0	0.868059	0.767161	1.04552	2.60484	0	0	0	9.7144	0	0.480607	2.35923	1.54938	0.767379	0.545064	0.527374	0	0	0.562616	0	0	8.22542	0	9.41267	0	0.470541	0.742674	1.10699	1.51097	0.769058	0.63889	0	5.78779	9.10793	0	0	0	0
BT_0048		AAO75155		2.12605	1.63166	0.887992	2.64587	0.530502	2.68514	0.765895	0	9.00939	0.604131	1.00169	1.15815	1.29765	0	0	1.66928	0	0	0.574414	1.59516	1.59817	1.13908	0.440625	1.07875	0	0.696724	0.134355	0	0	0	0	0	8.09451	0.852557	0.796731	0.509325	1.3345	0.636201	0.958606	2.0232	6.84748	3.71054	0	0	0	2.68331
BT_0049	fig|226186.12.peg.47	AAO75156	Putative glycosyltransferase	1.85374	1.54871	0.887637	2.45612	4.39805	3.82188	0	1.42639	0	1.52878	2.10893	1.97624	2.34069	4.40695	0	3.44296	0	4.65883	1.07514	1.46642	1.54044	3.31305	2.62608	2.7121	0.648911	1.66375	1.61833	0	0	3.32399	24.4323	3.18948	3.52401	1.35179	1.30338	0.520736	1.28298	1.78128	2.40745	1.859	1.67116	2.09578	0	0	5.14095	2.35815
BT_0050	fig|226186.12.peg.48	AAO75157	Beta-1,3-glucosyltransferase	1.0515	0.988015	0.63547	3.3895	2.4594	3.38151	6.55234	0	5.15709	2.64359	3.6275	3.49248	5.89359	8.64938	4.22845	2.47668	5.22266	4.79661	0.538605	1.49134	1.59251	5.90966	4.13317	3.81082	3.15503	1.93239	1.73544	8.17014	0	0	3.68572	6.33682	4.66035	0.765984	1.27444	1.32363	1.1747	1.17576	0.994059	5.06705	3.81473	11.7086	3.13426	3.46233	9.76533	0.843537
BT_0051	fig|226186.12.peg.49	AAO75158	Putative glycosyltransferase	1.33493	1.25894	0.940742	1.70042	2.97272	2.15011	0	2.20554	5.85018	1.09343	1.24285	2.26836	1.70486	1.46564	0	0.631469	3.43835	2.55114	1.01528	0.601496	1.3976	1.63902	1.54975	1.82532	0.3669	1.0774	1.57242	0	4.61462	3.82253	0	0.843583	1.53621	1.19036	1.32274	0.834054	1.05481	0.792558	1.63322	0.413239	0.74702	1.79504	0	5.13186	4.17911	1.1119
BT_0052	fig|226186.12.peg.50	AAO75159	hypothetical protein	8.01744	9.15119	6.2651	20.5553	16.2052	28.8826	5.29285	3.56404	0.641437	20.526	18.5924	19.5915	3.20953	3.11316	5.21044	1.33319	5.77273	1.07381	7.8762	8.89734	8.1617	40.3149	44.0704	35.0184	4.83258	7.23309	4.0878	8.58715	1.4782	7.70237	19.2277	0.206025	1.094	6.53075	5.07161	6.02846	8.22024	13.502	13.9914	2.62712	1.11994	1.03531	11.377	2.6051	1.62037	0.473262
BT_0053	fig|226186.12.peg.51	AAO75160	Glycosyl transferase, group 1	2.35148	2.45154	1.63008	5.12298	6.48744	6.00008	6.01124	10.0003	2.80467	3.21395	2.864	3.04394	6.58815	2.68055	6.58848	3.77409	14.883	11.8835	2.72659	3.16344	2.15252	3.75087	6.88227	6.41214	0.980894	1.40413	1.93008	6.30722	3.75382	9.97348	0	0.51183	6.30534	2.94155	1.42254	1.31101	2.05867	2.00339	2.31689	0.383696	0.573861	0.794434	5.41433	0	0	3.87933
BT_0054	fig|226186.12.peg.52	AAO75161	Putative glycosyltransferase	1.06289	0.965898	0.743387	2.1962	2.39004	3.18788	2.01002	1.67194	0	1.80876	1.8821	2.90632	2.2035	0	0	0.398611	3.31884	2.14025	0.90701	1.261	1.46859	3.36468	2.96124	1.89685	1.81279	1.32587	0.32273	4.28007	3.2745	0	0	2.87527	0.872442	0.700815	0.826956	1.02454	0.664783	0.358897	1.27958	1.42455	1.04389	1.78201	3.77937	2.59641	2.42213	0
BT_0055	fig|226186.12.peg.53	AAO75162	Glycosyltransferase	1.14987	1.17272	0.935401	3.5141	3.39038	4.00334	0	0.946395	3.73208	1.52856	1.64593	2.44337	3.2205	0	0	0	1.56141	0	0.484914	1.71326	0.969075	4.1444	3.10039	3.50746	0.521335	0.166826	0	0	3.78963	0	6.777	2.89348	3.07292	0.890846	0.684695	0.808294	0.966489	1.30941	1.52421	0.271375	0	0.330577	0	1.16171	0	0.712196
BT_0056	fig|226186.12.peg.54	AAO75163	Putative glycosyltransferase	2.06515	2.0315	1.34851	6.98506	7.64557	6.53561	1.82112	6.17657	3.85168	4.58439	5.88086	4.7699	2.88171	0	1.58665	0.822195	5.99659	0	2.26254	3.45218	2.83064	9.42886	8.82632	7.36753	1.50872	1.11492	1.08503	1.66113	2.37616	0	0	2.86469	0	1.91386	1.65867	2.24989	1.5087	2.35347	2.43092	1.47644	1.0221	0.742195	0	6.80767	0	1.18773
BT_0057		AAO75164		6.4227	5.87422	4.52321	17.7177	22.0478	18.9352	13.7158	3.05321	0	15.2275	27.9466	21.64	5.88159	0	30.0533	2.09087	0	0	7.81196	7.55572	9.06969	17.4427	20.9497	31.4372	5.18044	7.71702	18.1371	0	8.81001	0	0	5.37554	24.554	8.45685	6.02468	7.33143	7.24017	11.1762	7.49524	2.8677	0.877085	0	0	0	0	0
BT_0058	fig|226186.12.peg.55	AAO75165	hypothetical protein	16.6792	13.7515	11.707	47.799	46.9267	64.6931	55.8817	50.8303	38.2611	62.903	88.3009	62.4899	51.2252	61.2548	47.2251	16.1138	76.9684	104.41	40.025	26.3553	20.1366	72.9454	83.7031	70.5719	34.2125	37.9939	48.2997	62.1261	109.477	60.0441	15.3965	8.13822	22.6871	14.8718	17.8322	21.1559	15.1867	15.4631	15.9284	20.1214	18.2675	12.9014	33.9027	35.704	22.6404	12.8485
BT_0059	fig|226186.12.peg.56	AAO75166	hypothetical protein	16.7376	17.6855	13.8075	40.863	44.8466	57.54	31.8582	24.705	13.2335	46.3094	60.2887	47.343	20.7974	27.5132	32.5545	11.2408	36.3479	24.8252	47.4267	29.825	21.8029	59.2149	71.2442	60.9817	21.0477	29.8065	23.5763	96.3375	58.1817	27.2461	22.3298	9.87396	24.2074	21.2108	16.3594	22.1927	14.332	16.3597	12.5669	11.009	9.47426	11.4544	0.297234	16.2302	4.41659	2.92414
BT_0060	fig|226186.12.peg.58	AAO75167	Polysaccharide export outer membrane protein	6.24448	6.07969	4.37998	16.5906	19.8091	21.1575	7.73477	1.93127	14.1961	22.9424	23.786	20.3299	1.37593	7.16567	7.05394	2.13351	12.8657	19.3512	16.9342	10.6161	9.31856	28.2632	36.9873	35.5469	3.34203	10.077	4.38652	30.4525	3.80072	12.9322	15.9633	8.24603	0	7.51779	7.03132	6.76498	7.13827	7.41235	8.14898	2.56494	0	1.54173	0	6.90677	0	4.06005
BT_0061	fig|226186.12.peg.59	AAO75168	Tyrosine-protein kinase (EC 2.7.10.2)	9.06453	8.35554	6.89337	25.3691	23.9245	31.762	24.9594	16.6543	10.7423	33.4361	35.2649	29.7517	8.33907	14.7841	17.0939	7.35114	31.1888	18.0283	21.7643	15.0882	10.959	37.5081	42.0741	40.9638	15.8394	19.8994	15.2004	24.0282	43.3936	26.7194	2.50785	5.50049	10.8122	10.0337	9.15266	10.1405	9.62992	10.1493	10.1719	7.21849	2.73887	3.64297	4.74677	11.0285	0	0.613043
BT_0062		AAO75169		0.437239	0	0.668893	0.92859	0	1.01675	0	0	0	0	0	0	0	0	0	0	0	0	0	0.32559	0.488302	0.547451	1.52856	0	0	0	0	0	0	11.5594	0	0	0	0	0	0	0	0	0.808459	0	0	0	0	0	0	0
BT_0063	fig|226186.12.peg.60	AAO75170	hypothetical protein	0.491338	0.599143	1.48878	0	0	2.70594	0	0	0	0.712175	2.093	1.30122	0	0	0	0	0	0	0.254814	1.48715	0	0.931539	0	0	0	0	0	0	0	0	0	0	0	0	0.826506	0.601876	0	0.86255	0.461181	0	0	0	0	0	0	0
BT_0064	fig|226186.12.peg.61	AAO75171	hypothetical protein	3.42943	3.89007	2.43221	15.1885	16.6162	21.3761	7.00604	9.40864	9.73781	12.973	12.6218	13.0435	2.88676	2.89518	0.771732	5.29654	10.1128	4.37221	6.11452	5.00203	4.04135	18.7059	19.3063	20.678	4.10944	7.18903	4.70091	15.0362	9.08326	9.67567	16.0354	3.41557	4.14229	2.89217	2.98207	4.01348	5.29094	6.5758	7.67966	7.12121	6.89316	6.14686	8.05086	5.31579	3.64338	0.940711
BT_0065	fig|226186.12.peg.62	AAO75172	hypothetical protein	6.4591	7.02795	4.36519	24.1936	23.7252	25.9468	33.5316	33.1452	13.918	26.1105	30.8536	23.9142	19.9952	21.5199	17.4163	6.69444	8.25044	11.6812	21.4953	12.1924	8.28674	42.8401	55.6486	51.1991	29.6284	37.4447	24.7741	39.023	51.6572	33.9914	13.7918	8.30497	10.2588	7.02077	6.36854	7.47666	8.61506	10.8242	9.83363	16.8599	4.59594	8.13744	4.15621	10.8698	4.18721	3.88247
BT_0066	fig|226186.12.peg.63	AAO75173	major outer membrane protein OmpA	1.72173	2.02214	1.57004	6.15328	7.1141	6.14125	0	2.69781	0	2.95734	3.71493	3.11203	0.976697	0	0	0.487168	4.1464	0	2.35043	2.59328	2.2982	5.03093	4.10482	4.61023	0.380876	0.951665	1.29761	2.74439	1.81028	1.60842	0	3.02869	7.03524	1.64886	1.37318	1.89584	1.2606	1.84946	1.55483	0.986529	0.295101	0	2.5949	0	0	0.433973
BT_0067		AAO75174		1.97783	3.34741	3.98355	3.44426	4.71707	5.42429	0	0	0	5.04327	2.06679	3.90916	0	0	0	0	0	0	1.04773	3.79748	3.91577	4.67561	1.7577	3.1659	0	0	1.00842	0	0	0	0	9.0398	0	1.06647	1.79237	2.27666	2.2736	2.25966	2.3508	0	0	0	0	0	0	0
BT_0068		AAO75175		4.70291	4.41456	2.88583	11.9608	8.75816	15.3542	25.4167	19.2801	5.43221	11.1682	8.84665	16.7427	10.514	13.6279	31.756	3.06403	61.1591	39.6325	6.56335	7.43629	4.5697	18.5682	20.2513	14.802	8.34228	7.30613	8.10894	3.41074	39.8623	16.3466	0	8.7924	20.7109	5.17928	3.81025	4.21435	4.86085	5.69621	5.91993	5.85284	3.22265	0.549343	11.2681	6.96162	21.3296	6.06999
BT_0069	fig|226186.12.peg.64	AAO75176	Transposase	6.76259	6.33816	6.12525	16.6677	21.9519	13.5868	4.11543	6.85011	0	7.36143	10.7054	12.1448	3.31297	11.6337	0	3.49475	0	6.92513	4.60243	10.7659	6.59085	9.99904	5.54042	7.39255	1.33774	0.820951	4.29555	7.50179	2.93996	1.73708	0	5.21426	0.97794	12.9714	10.2732	9.47889	10.5462	14.2355	16.1133	3.67291	4.87856	2.3714	38.324	1.77582	0	3.38685
BT_0070	fig|226186.12.peg.65	AAO75177	ISPsy6, transposase	15.4419	14.5121	15.7431	25.488	32.0616	33.1146	20.1183	1.08784	0	17.0937	16.9345	24.4287	3.9007	0	0	2.55864	0	16.6546	10.5519	20.2342	15.9348	20.291	15.6381	17.7002	1.91516	3.72051	3.25381	6.22962	1.37691	0	0	1.93476	7.77414	16.2469	16.2126	14.6218	22.1599	28.7685	30.4481	1.2508	2.06844	2.67835	13.6259	2.57881	5.04536	5.57871
BT_0071		AAO75178		53.1127	55.0275	53.9554	72.5117	80.6193	90.3864	10.7745	17.9533	15.7914	59.0455	73.7777	71.3087	10.7736	5.76456	20.3912	12.7831	19.0529	0	63.4419	70.5691	71.1173	61.2542	66.6518	72.3408	6.0822	7.77014	8.37418	0	13.3535	17.8128	17.8315	9.80023	12.6372	59.8039	59.1367	56.1228	58.4989	66.5585	66.9875	5.1871	3.39674	5.77362	0	7.45476	0	7.14549
BT_0072	fig|226186.12.peg.66	AAO75179	Efflux ABC transporter, permease/ATP-binding protein	129.618	95.2953	118.595	241.631	264.222	247.632	201.017	128.038	52.6328	169.321	175.048	189.242	64.7215	118.934	40.7134	44.3071	59.6575	88.7431	375.385	272.49	172.777	183.9	200.686	190.24	30.5622	63.328	38.8423	286.583	173.12	168.652	118.482	66.2919	94.6715	274.08	184.521	181.808	87.3133	92.1751	76.8122	10.5756	6.47054	4.78718	46.6841	68.8959	0	12.4678
BT_0073	fig|226186.12.peg.67	AAO75180	Efflux ABC transporter, permease/ATP-binding protein	387.602	294.507	322.41	730.592	742.646	825.857	573.642	510.764	428.841	1532.39	1807.51	1436.97	1248.08	1352.18	1172.83	342.155	1070.55	1285.59	790.321	551.477	552.861	1464.65	1723.43	1421.06	743.329	764.549	821.759	757.395	751.804	509.627	256.521	171.977	175.693	619.012	660.776	708.595	585.82	654.229	599.858	678.445	370.182	495.786	454.301	457.525	416.109	101.485
BT_0074	fig|226186.12.peg.70	AAO75181	hypothetical protein	332.825	278.315	323.606	460.719	415.484	455.008	842.639	810.835	667.1	1116.45	1145.6	1012.97	1942.74	2760.89	2551.69	695.348	3091.21	2597.09	546.853	413.438	531.874	912.828	1049.2	1002.47	1295.96	1343.18	1348.9	1027.41	956.474	734.518	456.939	209.117	333.325	472.485	636.447	652.908	430.495	449.472	430.64	1071.1	889.831	814.495	1358.5	1458.37	1377.64	212.344
BT_0075	fig|226186.12.peg.71	AAO75182	hypothetical protein	8.02431	4.53572	7.79667	3.69709	1.45421	2.35601	6.27148	7.47869	0	5.41538	5.8521	7.40322	46.8426	25.7368	0	12.9594	36.7063	0	3.49346	2.30062	4.18905	5.54582	2.1869	4.71068	53.3828	24.5077	51.3281	0	0	4.2705	33.3486	10.5339	0	2.13894	3.41509	3.94676	5.99362	5.07496	6.32551	8.44147	34.1325	11.7839	15.0838	108.614	120.571	10.0238
BT_0076	fig|226186.12.peg.73	AAO75183	Transposase	5.18486	5.01893	5.99625	0.865487	0.567565	1.21233	3.26524	2.6221	6.98958	0.440253	0.25385	0.59659	5.24341	5.16917	10.1145	9.74684	3.33253	5.83394	1.90327	8.4043	5.67921	1.76411	1.10279	1.30396	2.49621	3.65849	3.59952	1.66692	0.439769	5.21035	0	11.2214	6.83667	5.36883	4.3451	4.34833	1.48078	1.79638	1.10101	2.32283	4.8882	6.0206	0	6.67671	7.63353	5.90067
BT_0077	fig|226186.12.peg.74	AAO75184	hypothetical protein	1.65941	1.2927	1.21807	2.90794	1.93675	2.24574	2.09897	1.45711	0	1.46122	2.15519	2.59119	2.54093	0	0	2.13381	0	0	2.25288	2.47749	1.62814	2.50124	3.18834	3.17449	1.39865	0.251378	1.09213	12.0386	10.2124	3.27213	0	8.09531	12.919	2.12591	1.75941	0.960847	0.435461	0.996531	2.74206	0.771529	0	0	0	1.80682	0	6.94307
BT_0078	fig|226186.12.peg.75	AAO75185	UPF0758 family protein	0.546123	0.436942	0.324593	0	0	0.082887	0	0	0	0.199614	0	0.079791	1.42966	0	0	0.789284	0	0	0.527494	0.505545	0.427617	0	0.053454	0.102645	0	0	0	0	0	0	0	0	0	0	0.145139	0.405436	0.610689	0.630032	0.460187	0	1.04503	0	0	0	0	0
BT_0079	fig|226186.12.peg.76	AAO75186	Antirestriction protein ArdA	0	0.027637	0.139667	0	0	0.195521	0	0	0	0	0	0	0	6.86015	0	0.778813	0	0	0	0	0	0.16413	0	0	0	0	0.223207	0	0	0	0	0	0	0	0	0	0	0	0.159881	0.934847	0	0	0	0	0	0
BT_0080		AAO75187		0	0	0	0	0	0	0	0	42.07	0	0	0	0	0	0	0	0	0	0	0	0	0	0	0	0	0	0	0	0	0	0	0	30.93	0	0	0	0.138537	0	0	0	0	0	0	0	0	0
BT_0081	fig|226186.12.peg.77	AAO75188	FIG00404869: hypothetical protein	0	0	0	0	0	0	0	0	0	0	0	0	0	0	0	0	0	0	0	0	0	0	0	0	0	0	0	0	0	0	0	0	0	0	0	0	0	0	0	0	0	0	0	0	0	0
BT_0082	fig|226186.12.peg.78	AAO75189	hypothetical protein	17.8786	19.7684	14.7804	15.4289	17.395	8.92085	3.49658	8.99239	14.2492	4.97127	6.56051	6.71257	121.8	82.8307	89.3379	47.079	131.109	74.81	12.0815	14.7205	12.5794	16.1497	11.9576	11.0208	13.7783	8.28091	14.5076	19.3334	7.06136	6.33825	0	6.24589	12.9951	23.1347	13.1141	11.8371	10.4125	6.88093	8.53045	16.9542	32.4155	25.2951	4.2899	17.4612	34.6952	5.71572
BT_0083	fig|226186.12.peg.79	AAO75190	hypothetical protein	29.0938	31.0094	35.7437	22.6626	24.7457	19.9594	6.16051	2.84797	0	5.62843	6.6589	8.36041	25.6885	35.7615	22.5097	43.8728	122.662	36.0228	10.9478	20.3437	16.684	18.8281	6.10095	6.12303	17.8305	9.53158	13.7329	3.04788	5.59584	1.58793	0	6.72885	9.53332	48.8391	25.5791	20.7519	19.2818	15.255	20.7408	20.6632	36.3541	34.1005	23.9766	1.61055	15.2566	8.60888
BT_0084	fig|226186.12.peg.80	AAO75191	Conjugative transposon protein TraQ	0.235618	1.09423	0.721627	4.85571	3.06224	4.18755	11.9659	1.78069	10.0578	13.2724	16.6478	13.4962	12.4485	7.01379	9.74182	8.47992	12.5772	0	1.28795	0.447826	0.789594	8.53784	14.3898	10.3199	19.6689	12.9559	17.331	12.8395	0	6.01802	0	4.61012	0	0.508196	2.10509	0.840523	4.75391	6.1268	5.67378	22.2582	14.5013	20.6695	23.203	2.28936	24.8982	0
BT_0085	fig|226186.12.peg.81	AAO75192	Conjugative transposon protein TraO	0.030659	0.121764	0.214725	0.765737	0.266714	0.407722	1.7368	1.92874	0	0.691569	1.10152	1.22791	1.10222	0	0	0	0	0	0.264858	0.594977	0.155309	1.16031	0.899878	1.33659	0.504031	0.61469	0.59033	0	3.82271	0	0	1.66962	2.03002	0.428094	0.194611	0.033817	0.256522	0.685377	0.791222	0	2.07416	0	0	2.1748	0	0.565879
BT_0086	fig|226186.12.peg.82	AAO75193	Conjugative transposon protein TraN	0.246687	0.324205	0.210285	1.83861	0.407625	1.14515	5.16774	3.76239	2.30352	1.07438	0.946473	0.707004	2.71581	0	0	1.6591	9.40169	0	0.785672	0.271557	0.436649	0.749494	0.908544	1.04216	0.673638	2.48089	0	0	0.21107	8.23841	0	1.32232	6.18162	0.189977	0.46836	0.504604	1.13968	1.34821	1.27961	0.458289	2.42288	3.74321	2.8076	0	0	2.14099
BT_0087	fig|226186.12.peg.83	AAO75194	Conjugative transposon protein TraM	0.226339	0.123724	0.07683	1.04899	0.947585	0.841196	7.97928	15.8928	14.9321	1.7264	1.82261	1.49047	13.7377	20.9005	14.5004	20.3948	7.87752	16.0914	0.288302	0.04925	0.276657	1.5357	1.8292	1.31015	14.373	9.48788	13.1006	12.5345	19.2163	15.6716	10.1516	8.76563	11.4406	0.519969	0.259207	0.268892	1.14378	1.05632	0.822656	13.8357	13.5927	21.2279	9.6229	11.3742	17.1185	7.35012
BT_0088	fig|226186.12.peg.84	AAO75195	Conjugative transposon protein TraL	0.295449	0	0	0.291533	0.565684	0.160622	7.31861	0	0	0.453992	0.336858	0.551628	0	0	0	0	0	0	0	0.2964	0	0.241374	0	0.113667	0	0	0	0	0	0	0	0	0	0	0.632107	0.448586	0.432132	0.066852	0	0	0	0	0	0	0	0
BT_0089	fig|226186.12.peg.85	AAO75196	Conjugative transposon protein TraK	0.082307	0.08703	0.136723	0	0	0.052646	0	0	0	0.038371	0.255289	0.320836	0	0	0	0	0	0	0.119231	0.311982	0.027614	0.580665	0.322148	0.122493	1.12657	0	0.439704	0	0	0	0	0	0	0	0.087006	0.181262	0.141484	0.23055	0.227792	0	0	0.334794	0	0	0	0
BT_0090	fig|226186.12.peg.86	AAO75197	Conjugative transposon protein TraJ	0.211816	0.189063	0.124659	0.512886	1.12042	1.84065	0	0.348401	2.27452	0.630617	1.25562	1.02465	1.67459	3.46419	0	0.893553	0	0	0.268028	0.25741	0.234878	0.609814	0.913182	0.768694	1.21416	0.231425	1.35135	2.48298	1.27497	0	0	0.913492	0.970295	0.594706	0.253108	0.200979	0.540082	0.730007	0.693918	0.389313	0.732895	0.633662	0	4.52149	0	0.394487
BT_0091	fig|226186.12.peg.88	AAO75198	Conjugative transposon protein TraI	0.081168	0	0.053908	0.227044	0.415487	0.31188	0	0	0	0.113415	0.335394	0.180614	1.12045	0	0	0.741287	3.60206	2.09295	0.058834	0	0.02721	0.159026	0.095309	0.120778	0	0	1.56079	0	0	0	0	1.90961	0	0.190455	0.028598	0.029786	0.087219	0.094761	0.099851	0.615683	0.706877	0	0	6.98909	12.4151	0
BT_0092	fig|226186.12.peg.89	AAO75199	Conjugative transposon protein TraH	0.142096	0	0.074165	0	0	0	0	0	0	0	0	0.13071	0	0	0	0	0	0	0	0	0	0	0	0	0	0	0	0	0	0	0	0	0	0	0.075987	0	0	0	0.065103	0	0	0	0	0	0	0
BT_0093	fig|226186.12.peg.90	AAO75200	Conjugative transposon protein TraG	0.030401	0.023829	0.049171	0.017916	0.258836	0.146815	0	0	0	0.147569	0.172347	0.11169	0.304849	1.15755	0	0	1.12558	0	0.167288	0.076645	0.048621	0.094183	0.161048	0.08981	0.144982	0.330136	0.51547	0	0	0	0	0.335215	0	0.067737	0.053342	0.088441	0.131846	0.126604	0.179202	0	0.026963	0	1.19173	1.1368	0	0.664215
BT_0094	fig|226186.12.peg.91	AAO75201	Conjugative transposon protein TraF	0.511723	0.06918	0.71788	1.79943	2.82938	2.55792	7.17887	9.5767	0	4.05339	1.30652	1.58649	6.20155	0	0	0	11.526	0	1.20177	0.648776	0.942064	1.24878	1.79904	2.35437	0	4.37017	3.61802	10.9412	20.5274	0	0	0	0	2.14392	0.91253	0.484168	0.751278	1.8008	2.96358	2.8554	7.31895	6.77881	31.2597	19.3256	0	0
BT_0095	fig|226186.12.peg.92	AAO75202	Conjugative transposon protein TraE	0	0	0.222367	0	0	0	5.16629	0	0	0.32347	0	0.196613	0	0	0	0	0	0	0	0.315066	0	0	0	0	0	0	0	0	0	0	0	0	0	0	0	0	0	0	0	0	0	0	0	0	0	0
BT_0096	fig|226186.12.peg.93	AAO75203	Conjugative transposon protein TraD	0.072619	0.306633	0.312421	1.5946	1.33693	1.361	2.79058	0	0	3.42549	2.64648	2.60587	3.82757	9.52677	5.8781	2.76203	0	0	0.476386	0.513567	0.677637	2.75541	1.70573	1.61897	2.58217	2.23669	1.16255	6.22959	6.41929	0	0	0.573213	0	0.411683	0.843807	0.691918	1.14073	2.26021	2.07895	4.97135	0.614995	8.67994	16.1297	0	0	1.34455
BT_0097	fig|226186.12.peg.94	AAO75204	Conjugative transposon protein TraB	0.096525	0.038665	0.296022	0	0.40371	0.087265	3.49232	0	0	0.141914	0	0	0	0	0	0	0	0	0	0	0.151963	0.057623	0.056683	0.054521	0	0	1.09008	0	0	0	0	0	0	0.259626	0.051353	0.053844	0	0.200143	0.221748	0	0	0	0	0	0	0
BT_0098	fig|226186.12.peg.95	AAO75205	Conjugative transposon protein TraA	0.062199	0.098311	0.286969	0.529521	0.785483	0.284601	0	1.84136	0	0.741457	0.982305	0.578383	3.23746	0	0	1.56093	2.65795	8.04898	0.319602	0.136045	0.102881	0.388522	0.925576	0.438559	0.934955	1.02388	0.795581	5.97794	1.84587	0	0	0	0	0.444416	0.043771	0.182073	0.455743	0.437928	0.555963	0.523806	0	0.080798	0	5.28969	3.22244	0.961529
BT_0099		AAO75206		0	0	0	0	0	0	0	0	0	0	0	0	0	0	0	0	0	0	0	0	0.397077	0	0	0.27323	0	0	5.05102	0	0	0	0	0	0	0	0	0.539895	0	0.079927	0	0	0	0	0	0	0	0
BT_0100	fig|226186.12.peg.96	AAO75207	hypothetical protein clusted with conjugative transposons, BF0131	0	0	0.098674	0	0	0	0	0	0	0	0	0	0	0	0	0	0	0	0	0	0.050654	0	0	0	1.79545	0	0.778627	0	0	0	0	0.861325	0	0	0	0.215377	0	0	0.04435	0	0	0	0	0	0	0
BT_0101	fig|226186.12.peg.97	AAO75208	Putative conjugative transposon mobilization protein BF0132	0.044923	0.105978	0.021957	0.058679	0.230887	0	0	0	0	0.181094	0.134588	0.071885	0	0	0	0	0	1.88794	0.201874	0.018695	0.06552	0.183241	0.171731	0.074793	0	0.110219	0	0	0	0	0	0.880188	0	0.032854	0.071014	0.012282	0.094751	0.119607	0.145959	0	0	0	0	0	0	0
BT_0102	fig|226186.12.peg.98	AAO75209	Putative mobilization protein BF0133	0.058062	0.065783	0.08152	0.250069	0.164169	0.186017	0	0	0.729372	0.145671	0.15309	0.275247	1.13459	0	0	0.465695	0	0.986617	0.102517	0.086555	0.062088	0.397504	0.159454	0.207346	0	0.126219	0.102601	0	0	0	0	0.584828	1.46697	0.248285	0.033966	0.04225	0.260058	0.248395	0.222031	0.419961	0.208439	0.668176	1.29117	1.74195	0	0.241424
BT_0103	fig|226186.12.peg.99	AAO75210	Hypothetical protein BF1253	0.008737	0.013723	0.017031	0	0	0.035702	0	0	0	0.093357	0	0.041669	0.677682	0	0	0	1.27078	0	0	0.058404	0.0169	0.061018	0	0.00969	0.107216	0.656295	0	0	0	0.811211	0	0	0	0	0.009204	0	0.034054	0.018651	0.048716	0	0	1.07536	0	0	0	0.326515
BT_0104		AAO75211		0	0	0	0	0	0	0	0	0	0	0	0	0	0	0	0	0	0	0	0	0.309349	0	0	0	0	0	0	0	0	0	110.252	0	0	0	0	0.348714	0	0.597192	0	0	0	0	0	0	0	0
BT_0105	fig|226186.12.peg.100	AAO75212	DNA topoisomerase III, Bacteroidales-type (EC 5.99.1.2)	0.186142	0.121655	0.108527	0.623517	0.459632	0.754619	0.75339	0.469754	0.382891	0.774228	0.892176	0.774072	0.613287	0.202556	0	1.53455	0.052358	2.40624	0.570769	0.166558	0.208893	0.641911	0.847155	0.632597	0.811775	0.910308	1.71687	0	3.17521	1.15953	0	0.051165	0	0.211372	0.189466	0.074491	0.580974	0.774384	0.467538	0.568521	0.616808	0.132767	0.225558	2.93038	0	0.754749
BT_0106	fig|226186.12.peg.101	AAO75213	Bifunctional deaminase-reductase domain protein	102.091	98.4959	92.3229	80.3936	69.4938	72.9124	88.8084	54.2741	77.4602	134.451	91.6885	119.934	54.7831	37.7444	35.8909	57.507	28.2862	37.0111	88.8814	94.0409	94.4242	92.858	100.982	115.524	82.7642	95.6994	82.3456	42.5544	51.9372	72.2429	28.0265	36.8399	67.1612	106.412	129.066	132.24	166.513	173.464	179.367	97.1073	61.7589	78.5999	124.557	115.373	94.8873	44.4879
BT_0107	fig|226186.12.peg.103	AAO75214	hypothetical protein	1.08911	0.493065	0.127779	1.39821	0.67716	0.383876	0	11.3832	0	1.29905	2.07307	1.57845	10.1882	0	0	23.8726	0	0	0.358429	0	0.135611	0.892594	0.422901	1.95959	0	0.56315	3.18612	0	9.40697	4.64924	0	39.2553	0	1.30639	0.5174	0.414981	2.03992	0.081845	0.440707	5.66344	0	0	0	0	0	29.7204
BT_0108	fig|226186.12.peg.104	AAO75215	Toprim domain protein	0.181539	0.116969	0.157557	0.148494	0.074989	0.240331	0.786591	0.653956	0	0.355526	0.461593	0.50206	0.285097	0.846689	0	0.367765	0	0	0.095663	0.163093	0.162252	0.195979	0.129726	0.244312	0.079527	0.668948	0.391837	0	0	0.605388	0	0.854836	1.24739	0.143945	0.197989	0.113231	0.278215	0.545483	0.337721	0	0.34923	0.694799	0.825864	0.875385	0	1.09181
BT_0109	fig|226186.12.peg.105	AAO75216	hypothetical protein	0.209569	0.169284	0.291467	0	0.699652	0	0	0	0	0.925907	0.352436	0	0	0	0	0	0	0	0.214031	0.215796	0.987247	0.5928	1.55852	0.39957	0.87202	0	1.81365	0	0	0	0	0	0	0	0.373523	0.315635	0.309207	0.191298	0.384161	0	0	0	0	0	0	0
BT_0110	fig|226186.12.peg.106	AAO75217	Tetracycline resistance element mobilization regulatory protein RteC	0.317466	0.528812	0.382184	0.151245	0.118855	0.279574	0	0	0	0.192597	0.160672	0.143531	0	0	0	3.94693	3.33104	2.39593	0.058637	0.174415	0.260821	0.288712	0.08291	0.117691	0	0	0.450667	3.33046	0	2.88302	0	4.66617	0	0.228536	0.297709	0.29004	0.559443	0.460691	0.751116	0.878551	1.41903	0	3.36249	0	0	0.819433
BT_0111	fig|226186.12.peg.107	AAO75218	hypothetical protein	22.9732	19.9642	26.7695	14.8534	6.10444	7.78268	14.3584	0	0	52.9544	50.3779	36.5791	0	12.6526	0	1.83485	0	0	5.98701	0.893524	17.3656	33.2903	47.806	52.589	0.636713	0	3.02527	0	0	0	0	0	0	6.93204	18.5754	14.0043	263.359	186.011	226.506	0	0	0	0	0	0	8.31184
BT_0112	fig|226186.12.peg.108	AAO75219	Uncharacterized membrane protein, YraQ family	0.677137	0.481876	0.893512	1.7893	1.52549	1.74102	0	1.48406	0	1.30394	0.800527	0.45562	0.94069	2.16211	0	1.57877	1.18066	0	0.733848	0.845305	0.893376	1.3124	1.20397	0.661013	1.75891	1.40973	0.474567	2.16509	0	3.91036	0	0.39831	1.9749	0.858373	0.766498	0.670257	0.67385	1.2488	1.48386	0.358073	0.925205	0.940176	0	8.7324	0	2.45712
BT_0113		AAO75220		1.49943	1.62496	0.85448	1.76347	4.27101	1.57071	0	0.296577	0	2.29464	0.550215	1.80431	0	0	0	5.01443	0	0	1.96626	1.53864	1.60557	1.5946	2.3024	2.71973	0	0.641016	0	0	4.7261	1.99846	0	2.64882	0	1.53055	0.983973	1.10784	4.75839	4.11536	5.69632	0.526033	0.97799	0	0	0	0	2.47686
BT_0114	fig|226186.12.peg.111	AAO75221	Arsenical-resistance protein ACR3	1.64092	1.81097	2.30895	3.14672	3.15611	4.75582	0.40885	1.36046	4.30185	5.39048	3.62947	5.03028	1.16508	1.57648	0	1.16072	3.75603	4.34718	3.2468	3.28034	1.72927	2.97309	2.93106	3.83975	0	0	0.175699	2.62562	0	0	0	0	0.710294	2.82239	2.66619	3.30149	3.16073	3.33644	3.76735	1.93747	1.54366	0.513884	2.84126	0.629474	7.66077	0
BT_0115	fig|226186.12.peg.112	AAO75222	Arsenate reductase (EC 1.20.4.4) thioredoxin-coupled, LMWP family	1.5446	1.16389	1.84663	0.240488	0.417267	0.180233	0	2.25572	0	0.960613	0.620035	0.532501	0	0	0	0	0	0	1.72978	1.76589	1.10761	0.777501	0.117629	0.341051	0	0.672713	0	0	1.81034	0	0	6.74591	0	2.14716	0.972327	1.11865	0.606643	1.07195	0.782028	1.24532	0	0	15.13	7.32302	0	0.459615
BT_0116	fig|226186.12.peg.113	AAO75223	Arsenite/antimonite pump-driving ATPase ArsA (EC 3.6.3.16)	0.941389	0.805593	0.64599	0.894547	1.10303	0.47465	0.077728	0.646283	2.68719	0.349535	0.509495	0.464879	1.78904	4.53593	3.02184	0.798651	1.24734	1.64276	0.716234	1.49817	0.789315	0.619507	0.390457	0.496012	0.410237	0.554022	0.49111	4.82577	0.302749	0.287303	0	0.507126	0	1.09302	0.593271	0.817383	0.265768	0.439652	0.416074	0.780679	1.89047	1.13833	2.96361	0	0	0.721349
BT_0117	fig|226186.12.peg.114	AAO75224	Asenic metallochaperone ArsD, transfers trivalent metalloids to ArsAB pump	1.70574	3.04393	1.29984	1.79943	0.499303	1.42107	0	0	0	0.261509	1.01618	0.793246	0.563778	0	0	2.94886	0	13.6452	0.858408	2.20584	3.0146	0.20813	0.29984	0.098099	2.13785	0	0	0	9.77493	0	0	0	19.172	0.857567	2.82884	1.21972	0.231362	0.871354	0.467934	0	0.348522	0	0	12.8837	0	1.55706
BT_0118	fig|226186.12.peg.115	AAO75225	Cytochrome c biogenesis protein	2.15515	2.15069	3.2508	0.582588	0.50812	0.267812	0	1.65604	0	0.285362	0.176029	0.378416	2.27205	0	0	3.89595	0	0	0.502625	1.64943	1.2306	0.080654	0.161572	0.17881	1.03439	1.13389	0	0	0	0	0	1.08905	0	1.66216	0.847399	0.71551	0.276749	0.112787	0.148275	1.60905	0	3.17117	0	3.20464	0	1.48675
BT_0119	fig|226186.12.peg.116	AAO75226	hypothetical protein	6.52186	6.12252	8.2701	0.151741	0	0	0	0	0	0	0	0.248798	0	0	0.88562	0.283046	0	0	0.247682	2.31377	2.12339	0	0	0	0	0	0	0	0	0	0	0	0	0.825818	0.801939	1.52345	0.240705	0.195536	0.043311	0	0	0	22.1942	0	0	0
BT_0120	fig|226186.12.peg.117	AAO75227	Redox-active disulfide protein 2	7.27342	10.6664	12.5346	0	0	0	0	0	0	1.06242	0.60479	0.648227	12.2898	0	0	9.48316	0	0	0	3.15971	8.4299	0	0	0	0	0	0	0	0	0	0	0	0	2.06965	1.73952	1.4622	0	0.121633	0	9.00434	0	12.3955	0	0	0	0
BT_0121	fig|226186.12.peg.118	AAO75228	Arsenical resistance operon repressor	566.812	464.728	602.722	100.845	101.709	85.4304	5.19794	18.2451	63.7975	64.3618	55.7408	53.7886	56.9123	78.1004	91.8273	38.4646	44.7904	26.3983	379.268	329.934	532.053	104.289	93.8589	138.104	38.6187	104.725	64.8423	16.0857	56.1289	20.8828	0	14.8456	0	283.773	266.572	277.655	80.0002	88.9585	102.386	92.9861	50.3297	42.6465	0	32.8623	0	21.3301
BT_0122	fig|226186.12.peg.119	AAO75229	3-oxoacyl-[acyl-carrier-protein] synthase, KASIII (EC 2.3.1.180)	330.523	249.975	287.007	951.018	927.612	878.181	474.34	544.421	431.086	1219.37	1158.33	1046.78	464.019	231.848	281.737	297.594	408.046	412.691	1152.47	628.678	475.166	1033.77	1087.67	1077.83	510.613	477.641	476.36	787.065	783.324	581.765	169.363	221.84	200.458	558.651	509.591	496.176	262.957	318.012	297.711	663.043	529.673	579.988	497.382	525.282	676.57	165.438
BT_0123	fig|226186.12.peg.120	AAO75230	HoxE-like protein	0.500247	0.199795	0.295997	0.271371	0.530502	0.383591	0	0	0	0.362591	0.333896	0.361923	2.59529	3.44359	0	0	7.36543	17.7681	0.220929	1.39577	1.07984	0.148575	0.440625	0.375217	0.516214	0.696724	2.28404	6.3135	0	5.02294	0	1.26816	0	0.39786	0.929519	0.416721	0.16014	0.028918	0	2.89029	1.40062	2.41185	0	0	0	1.14999
BT_0124	fig|226186.12.peg.121	AAO75231	Periplasmic [FeFe] hydrogenase large subunit (EC 1.12.7.2)	0.372534	0.263125	0.32628	0.628591	0.584478	0.458738	0	3.99688	3.51299	0.426549	0.498295	0.495781	0.616376	0	0	0.308226	2.53193	0	0.303794	0.336849	0.510956	0.398651	0.263043	0.429521	0.213282	0.364674	0.284495	4.32973	0.974989	0	0	0.918737	0.780091	0.473046	0.792536	0.577635	0.392231	0.483003	0.311738	1.08508	1.37563	0.749459	0	2.01604	0	1.25393
BT_0125	fig|226186.12.peg.122	AAO75232	HoxF-like protein	8.66831	7.99125	9.30702	6.34172	5.9245	5.68046	4.76394	3.04232	4.3517	2.69021	3.46014	3.76306	12.5281	7.25419	6.37375	4.86972	6.83038	1.85272	4.34947	7.3102	5.35264	6.39107	4.56188	5.70574	9.30833	11.2156	12.7224	7.34556	10.2119	2.35968	7.68097	7.7109	9.19895	8.57273	7.73172	8.51521	4.39962	4.19536	3.5731	13.4544	14.2388	17.4229	2.36698	6.15793	2.2572	6.13841
BT_0126	fig|226186.12.peg.123	AAO75233	hypothetical protein	17.9244	13.5618	17.2135	32.3822	37.2576	38.3185	26.8922	25.1724	34.3553	29.7037	36.083	35.0223	51.1287	49.5624	38.5777	9.15917	17.6522	17.2195	18.0391	25.9543	21.3732	29.9326	25.6244	24.6041	29.9843	33.5902	46.0115	33.1165	32.3622	29.6157	28.5056	21.067	28.4117	26.4273	25.286	28.0244	17.0867	19.9849	18.961	37.7992	37.7342	45.0998	24.8252	18.223	17.6118	13.4343
BT_0127	fig|226186.12.peg.124	AAO75234	COG5434 Endopygalactorunase	3.20911	2.77425	3.64185	4.94827	6.16676	6.06799	3.42473	3.87009	4.72992	3.32838	3.83679	4.77617	5.71511	6.83642	5.63065	4.23052	3.45916	2.89852	2.32763	3.75165	3.63144	4.19038	2.23151	2.5297	2.19096	2.06456	2.4834	4.08854	1.64356	3.12364	11.5693	11.715	7.11151	3.57278	3.02544	3.62724	3.89605	4.04496	4.15571	5.88448	9.26017	8.36381	5.84374	5.23756	4.06576	9.30487
BT_0128	fig|226186.12.peg.125	AAO75235	hypothetical protein	71.8203	83.0211	77.9739	5.87161	9.74342	6.67313	4.0565	5.91912	3.11424	14.3594	18.2217	17.3927	15.7512	10.43	23.7089	52.9888	29.9163	22.7977	5.39549	10.5658	47.5293	25.5024	19.0756	16.3049	32.2288	20.4411	21.0722	0	10.9014	12.8988	0	12.6732	37.6982	13.827	43.9826	38.5019	35.0537	23.7293	26.037	25.1887	7.28669	20.3521	25.1254	50.6043	35.5779	33.5443
BT_0129	fig|226186.12.peg.126	AAO75236	Mannonate dehydratase (EC 4.2.1.8)	0.389717	0.390159	0.392767	1.80744	1.23901	2.24395	3.99627	1.95523	0	0.937587	0.779323	1.40054	3.57164	2.50942	6.60926	1.97923	6.78251	3.26963	0.821552	1.08024	0.781806	1.62454	1.83345	1.42902	1.15998	0.772963	2.44654	13.2276	4.89872	9.4661	10.1772	3.07326	1.42778	0.431215	0.49787	0.439196	0.827537	0.838049	1.13987	1.68241	3.00052	1.00152	4.6133	2.4189	7.00186	3.30377
BT_0130	fig|226186.12.peg.127	AAO75237	D-mannonate oxidoreductase (EC 1.1.1.57)	0.510884	0.627468	0.46665	0.970617	0.974357	1.41854	1.29141	3.8384	0	0.388647	0.547335	0.494431	3.04397	0	0	1.21446	6.85769	5.40555	0.606467	0.653624	0.336707	0.619897	0.822644	0.48421	1.00803	0.622186	2.41859	1.91789	9.90438	1.02777	0	1.0586	4.50013	0.624622	0.539099	0.643404	0.403998	0.493666	0.385192	1.4222	4.16673	2.18694	0	1.74892	0	1.93257
BT_0131	fig|226186.12.peg.128	AAO75238	Transposase, Gmet_2093 family	0	0	0	0	0	0	0	0	0	0	0	0	0	0	5.34386	0	0	0	0	0	0	0	0	0	0	0	0	0	0	0	0	0	0	0	0	0	0	0	0	0	0	0	0	0	0.344247	0
BT_0132	fig|226186.12.peg.129	AAO75239	Putative alpha-glucosidase	2.34875	1.87425	2.03509	5.9011	6.62747	5.77425	10.4705	10.3445	9.74556	5.62638	5.02351	5.60851	18.8819	23.7308	14.808	8.57794	20.9583	16.5663	1.66428	2.76403	2.30717	7.61381	5.34645	4.856	14.7496	10.3819	15.4785	10.85	8.55596	10.6761	5.32269	5.76405	17.0577	3.66338	3.47969	3.19577	2.94885	3.61241	3.2423	11.8433	17.6552	11.9893	18.5107	14.3945	13.8806	5.22499
BT_0133	fig|226186.12.peg.130	AAO75240	N-acetylmuramic acid 6-phosphate etherase (EC 4.2.1.126)	50.2809	39.8136	46.8145	211.947	210.214	222.793	155.301	164.203	170.927	528.157	485.178	465.452	96.6968	96.3236	66.2357	94.0598	147.971	150.549	95.2888	93.6781	86.4031	354.027	278.557	276.743	63.007	100.929	76.781	134.089	148.284	148.498	94.0984	85.6339	66.6101	105.101	99.8381	108.56	177.623	234.002	226.293	72.6147	60.9302	89.8056	116.352	103.97	116.919	52.084
BT_0134	fig|226186.12.peg.131	AAO75241	hypothetical protein	17.842	16.1427	17.0319	60.1731	73.1894	49.6241	16.7564	15.3231	42.0461	31.6964	32.5495	54.5104	19.7851	0	41.7763	5.52966	22.2245	40.7352	4.75743	20.9084	23.7052	35.56	11.2851	16.569	12.68	24.8163	22.8676	25.3287	13.1024	13.2565	29.1475	58.6099	30.651	29.367	23.0899	18.4517	53.2449	45.6297	55.4657	88.5999	79.3766	89.8706	21.9708	9.11247	78.9894	34.9328
BT_0135	fig|226186.12.peg.132	AAO75242	hypothetical protein	49.216	43.2663	62.9688	266.393	344.847	278.918	60.2345	42.5321	39.8233	142.983	201.211	183.389	204.411	163.695	147.402	10.8328	57.5894	45.6549	32.7564	77.3414	63.1506	222.151	95.1376	107.788	299.463	229.334	335.29	20.2083	31.8283	23.8247	19.2489	28.524	29.1319	75.0297	71.2195	67.5218	118.34	131.854	135.883	381.038	605.316	417.265	21.9379	16.6647	30.0602	25.9676
BT_0136	fig|226186.12.peg.133	AAO75243	hypothetical protein	4.40147	4.22156	4.0457	9.15751	11.9806	13.24	23.0473	23.9376	16.7534	14.8014	12.7482	15.4087	90.1039	57.4235	80.8502	20.5849	29.3712	43.6486	3.49838	4.05388	3.75697	14.6625	16.2872	17.6701	50.4871	45.5949	65.1766	16.854	12.3202	14.9194	23.3169	20.0906	25.6482	4.23019	4.22659	4.10281	8.52717	10.4598	10.166	72.1733	90.8842	101.757	35.0337	54.3823	24.4237	19.5612
BT_0137	fig|226186.12.peg.134	AAO75244	Putative glycosyl hydrolase of unknown function (DUF1680)	0.933572	1.1416	0.578869	0.845632	0.625481	1.01598	2.52849	3.63622	8.8228	0.719385	1.10438	0.716816	8.33743	1.87745	8.95637	2.37408	1.48874	4.62199	0.759674	1.47419	0.775293	1.66759	1.07486	1.13223	2.24057	1.80924	3.20656	2.01954	0	1.19932	0	9.19173	8.86817	0.750437	0.541417	0.760652	0.545338	0.588308	0.843099	7.81135	9.77571	9.14959	6.40869	5.63589	5.72173	5.63177
BT_0138	fig|226186.12.peg.135	AAO75245	DNA-binding response regulator, AraC family	47.5255	39.3221	43.3174	77.4531	82.9814	90.5783	150.636	173.876	155.517	136.027	125.371	121.513	354.178	419.067	379.362	102.31	634.134	529.089	88.7812	68.1515	57.9389	146.929	165.217	142.203	179.492	147.362	154.769	274.388	283.102	173.024	90.9982	61.5619	59.6797	75.6862	69.9927	75.3623	45.5317	53.0376	48.9157	136.742	89.7499	108.308	140.878	155.139	147.108	41.0458
BT_0139	fig|226186.12.peg.136	AAO75246	RNA polymerase ECF-type sigma factor	0.476604	0.525755	0.221734	0	0	0.136855	0	1.98814	0	0	0.058057	0.251178	1.34625	0	0	0	0	0	0.430945	0.705869	0.263238	0	0.043046	0.205606	1.35913	2.93018	2.83	0	0	0	0	0	0	0	0.077717	0.405839	0.282353	0.178566	0.101245	5.97253	2.88641	0.316462	0	0	0	0
BT_0140	fig|226186.12.peg.137	AAO75247	Outer membrane TonB-dependent transporter, utilization system for glycans and polysaccharides (PUL), SusC family	1.58571	1.26566	1.74866	1.90163	2.26965	2.11948	3.27081	2.07898	3.43994	2.60449	3.02377	3.1756	19.3861	14.7199	10.2759	1.91243	4.49691	8.03679	0.931051	1.62142	1.40649	3.61179	2.436	2.71753	10.3222	7.18909	14.4445	4.6564	4.33301	2.02327	3.16967	3.47693	5.05116	1.93549	1.87564	1.43672	2.3123	2.15066	2.38373	23.6004	22.5643	24.2551	7.54251	11.4044	5.44659	2.58272
BT_0141	fig|226186.12.peg.138	AAO75248	Cell surface glycan-binding lipoprotein, utilization system for glycans and polysaccharides (PUL), SusD family	1.26605	1.47568	1.17323	1.81162	1.83598	2.17727	5.19503	4.12887	3.18485	3.00171	2.65977	4.21732	10.5413	6.8083	6.64464	3.961	13.7284	18.6398	0.85841	1.64993	1.40213	2.91899	2.98871	2.89359	3.31735	2.10286	3.30502	3.04899	0.099178	1.27066	0	5.54484	1.85152	1.45471	1.80449	1.73023	2.39941	3.37503	2.55154	8.05627	9.11096	15.0454	18.9846	23.426	4.86844	3.18948
BT_0142	fig|226186.12.peg.139	AAO75249	Protein containing cell adhesion domain	0.806946	0.804079	1.00839	2.23041	2.79763	2.1831	3.25082	6.88144	4.91057	1.26515	2.22297	1.88465	7.33406	2.89391	5.32294	1.84475	6.60695	5.16804	0.554426	1.31333	1.31651	1.63777	0.856713	1.1762	1.40912	0.868382	3.19594	5.97577	4.35569	5.2846	6.09097	6.11181	12.4651	1.18437	1.36861	1.54882	1.47954	1.61596	1.44422	3.57718	5.22722	3.7018	18.7011	13.1584	8.45614	4.96133
BT_0143	fig|226186.12.peg.140	AAO75250	Putative transmembrane protein	3.22268	2.66503	3.52275	8.71951	9.11445	9.98718	23.8176	15.9282	22.5141	6.50806	5.90685	7.14512	26.1479	24.6246	13.6865	8.0051	13.8326	10.1816	2.39068	4.05232	3.78803	8.58153	5.20281	6.23787	22.4344	13.8389	24.7291	5.72659	9.809	10.5561	29.8628	29.8145	22.1916	4.56906	3.44771	4.36777	4.70942	5.68104	6.12473	24.2268	33.0667	29.4159	20.4968	19.1048	29.1065	15.7376
BT_0144	fig|226186.12.peg.141	AAO75251	putative beta-xylosidase	1.84179	1.04926	0.761941	3.36861	7.66574	1.98525	0	0	17.631	0.817841	2.4852	6.31875	0	27.594	0	11.9173	0	0	3.11103	2.98039	1.84952	3.64188	0.639245	3.42468	34.9519	3.77526	3.6969	56.2665	0	0	0	0	0	0.212607	3.98481	3.66393	1.26863	2.25603	0.673352	17.8116	41.468	47.4963	0	0	0	0
BT_0145	fig|226186.12.peg.142	AAO75252	putative beta-xylosidase	0.440349	0.216396	0.376541	1.24691	0.578712	0.781014	0	1.55277	0	0.665311	0.988982	0.827452	4.67255	1.61915	0	1.26546	3.81483	0	0.210348	0.531617	0.492152	0.641415	0.492069	0.867486	1.80193	1.65635	1.96426	2.92626	2.71606	0.711408	0	2.60139	0	0.322217	0.626458	0.794488	0.835959	0.711401	0.776751	2.959	4.10364	1.53503	2.4492	1.50068	0	0.616245
BT_0146	fig|226186.12.peg.143	AAO75253	Glucuronyl hydrolase	1.01714	0.683082	0.882758	2.22819	3.18323	3.21534	0.569358	2.17832	8.92325	3.1343	3.13418	3.27517	1.40625	0	0	1.13597	0	1.64813	1.54005	2.43434	1.23399	2.14458	2.5137	2.54983	1.5434	1.90696	1.60245	0	6.07896	4.21579	0	3.44202	5.13666	1.21967	1.24057	1.18739	1.9653	2.10119	2.40808	3.70015	2.66865	3.53154	0	7.53661	12.8003	2.02534
BT_0147	fig|226186.12.peg.144	AAO75254	hypothetical protein	516.686	585.081	511.647	2287.62	3085.26	2988.76	155.959	185.229	292.804	1544.62	2085.83	2406.93	91.0105	106.944	154.604	68.1439	165.324	80.5236	328.115	793.863	604.014	1821.41	907.834	1280.66	96.6983	139.784	95.0776	171.274	155.341	272.499	311.243	310.448	371.311	909.071	1006.99	922.512	2436.97	2635.39	2721.24	90.6445	76.5435	84.3061	239.166	210.996	308.303	290.33
BT_0148	fig|226186.12.peg.145	AAO75255	Hemolysins and related proteins containing CBS domains	178.257	160.389	168.188	413.776	407.701	588.445	14.7522	12.8914	14.6844	538.199	579.562	636.752	12.6621	15.9203	28.1585	3.46523	27.871	15.6479	91.2844	173.975	187.255	391.988	293.524	397.995	20.5021	25.9432	26.4339	11.7085	9.04236	8.80314	67.8685	38.2389	16.6853	201.722	252.081	256.538	503.768	730.95	749.06	29.4801	20.8878	15.8817	3.96483	4.61858	6.76191	12.5878
BT_0149	fig|226186.12.peg.146	AAO75256	putative lipoprotein	54.878	40.24	48.5381	31.9116	40.8218	35.6408	44.1072	40.9149	52.8996	26.0032	33.1551	30.3695	16.3713	10.4765	28.734	12.4416	12.5749	25.6965	49.377	68.0133	75.299	43.9013	31.4229	33.461	4.42435	6.38021	9.52128	30.0237	35.6477	29.4199	121.108	96.7266	111.446	68.534	66.3628	69.8255	22.2475	27.6584	28.0102	16.2937	17.2408	15.5838	14.6253	17.1276	33.5966	39.5079
BT_0150	fig|226186.12.peg.147	AAO75257	putative ferric aerobactin receptor	64.0744	53.9914	55.3266	38.9443	41.6378	38.9948	24.4658	27.7054	38.234	23.9738	24.634	27.5512	16.8732	22.5663	17.1878	10.551	24.0418	19.6442	97.6106	102.783	82.8216	47.6526	45.8421	47.1936	13.2772	28.7109	20.5174	24.5678	25.0828	15.9596	34.2675	38.9313	58.9339	102.516	86.8273	86.8435	16.2387	16.1732	16.7338	15.0723	11.9514	15.4824	4.85419	13.5964	9.00163	24.5362
BT_0151	fig|226186.12.peg.148	AAO75258	hypothetical protein	70.2568	55.0368	79.7392	157.938	153.754	153.281	411.277	385.441	312.038	157.758	176.094	147.207	258.081	311.784	313.179	49.1124	95.4635	77.7981	94.0933	67.0949	69.7818	186.723	263.746	205.046	379.06	277.909	332.958	384.109	309.689	216.809	85.9357	230.329	225.296	74.732	86.7342	85.8443	89.424	76.0009	67.7936	271.593	138.731	137.572	92.691	70.1408	45.7052	121.268
BT_0152	fig|226186.12.peg.149	AAO75259	acetyl esterase (acetylxylosidase)	39.1645	39.7566	38.5899	44.0309	46.264	42.0292	118.999	132.354	137.597	38.0021	36.0317	37.1657	94.8879	119.681	94.5527	149.075	80.3727	73.6961	22.4009	31.0754	43.6	42.5904	38.3514	39.8223	51.0166	43.7102	63.6546	118.907	127.198	142.031	363.042	395.816	366.309	45.0397	54.1588	54.8071	28.8606	27.9195	32.0756	50.5162	57.3657	68.7438	106.356	145.3	138.649	235.103
BT_0153	fig|226186.12.peg.150	AAO75260	hypothetical protein	14.8553	11.0564	15.0949	62.2117	77.6502	54.8865	132.131	111.495	122.815	46.4738	53.1447	44.4974	450.464	380.445	324.786	37.743	91.7555	117.524	14.27	27.2548	21.6194	47.2483	23.3735	34.6368	143.216	98.5302	194.066	89.7727	88.1672	70.3912	232.163	229.132	232.545	24.3326	20.7015	17.3477	10.6011	12.1066	11.4647	627.916	850.614	718.139	156.347	110.393	92.0903	130.371
BT_0154	fig|226186.12.peg.151	AAO75261	putative periplasmic protease	28.5875	23.5428	27.6653	234.938	287.943	194.367	121.597	124.147	155.815	188.049	191.985	206.098	805.005	788.376	579.541	68.4106	129.87	171.136	19.5779	48.4915	35.207	113.139	69.9649	87.3928	598.886	681.471	1018.96	80.2784	99.8825	105.457	197.556	224.39	250.513	60.9905	47.9438	47.1092	47.6795	51.7524	57.8331	1635.67	2145.65	1911.98	55.7662	60.4241	74.641	152.5
BT_0155	fig|226186.12.peg.152	AAO75262	tRNA-specific 2-thiouridylase MnmA (EC 2.8.1.13)	541.595	441.645	533.786	939.999	955.905	1158.52	282.084	250.158	249.934	704.477	1093.53	1192.46	175.563	187.451	256.008	83.8786	210.304	318.681	423.079	717.188	857.115	2141.35	1603.91	1592.9	143.597	123.414	150.905	221.52	251.369	227.151	266.268	335.923	381.063	528.211	676.37	790.965	688.463	831.025	806.97	120.45	114.829	156.693	283.674	325.64	319.171	129.704
BT_0156	fig|226186.12.peg.153	AAO75263	Transcriptional regulator	69.0877	56.9954	73.5176	135.562	140.863	154.832	82.6344	88.0575	103.773	123.122	148.771	148.449	259.125	310.122	284.174	31.233	63.0998	82.8912	79.6779	108.585	96.6335	159.879	150.635	146.904	184.164	131.007	170.955	59.8982	86.1945	42.1615	55.7235	71.2889	68.2296	114.803	98.9265	118.462	82.3379	94.3069	102.846	198.593	253.008	191.362	35.123	78.2338	47.978	26.753
BT_0157	fig|226186.12.peg.154	AAO75264	hypothetical protein	200.033	215.603	174.27	737.104	862.332	798.948	523.364	544.121	828.654	559.634	538.08	839.073	133.35	185.602	348.591	122.532	234.182	271.616	83.7747	218.007	159.263	450.39	230.722	365.713	181.636	211.114	190.265	721.857	624.944	855.675	1103.58	1287.15	1464.94	293.834	338.493	289.587	696.175	740.101	757.325	134.54	158.433	165.218	419.764	397.875	494.325	772.62
BT_0158	fig|226186.12.peg.155	AAO75265	Na(+)/H(+) antiporter	34.1704	31.3807	29.2948	101.151	100.938	93.1012	39.048	29.8584	26.3601	112.892	109.297	103.449	10.3964	6.83183	5.31825	16.057	4.16467	9.51552	95.7924	65.3013	43.7059	98.8399	120.262	121.88	8.20433	15.0409	12.4397	30.7143	29.5938	18.6819	105.993	67.009	74.9342	55.9072	55.8791	57.0703	55.3931	74.829	67.0304	15.2393	9.62133	10.8786	8.40571	13.5609	8.5508	25.7394
BT_0159	fig|226186.12.peg.156	AAO75266	nodulin 21-related protein	61.8521	68.7352	69.4552	189.133	168.95	208.717	119.963	139.64	113.777	146.897	156.921	154.376	112.515	72.3026	78.244	25.3601	114.929	143.566	91.0777	111.546	82.9178	267.856	253.614	221.542	55.1433	58.6098	63.9005	124.403	138.92	114.144	53.2106	109.246	86.8397	83.0433	69.6121	74.5948	69.7551	89.4602	86.4027	76.6352	118.375	95.0172	166.895	130.05	155.615	51.5207
BT_0160	fig|226186.12.peg.157	AAO75267	hypothetical protein	260.125	323.233	167.189	305.643	220.803	137.847	41.039	26.8486	27.546	71.8374	54.8881	68.9776	6.1621	17.7781	11.9394	48.4159	18.917	0	341.112	162.867	164.748	63.6692	83.9999	125.203	9.89629	17.5433	20.1784	25.8726	5.89884	34.8221	49.3673	18.3227	12.4683	131.569	130.665	101.06	240.315	210.226	168.101	1.21091	3.59505	3.37263	0	0	0	18.8366
BT_0161	fig|226186.12.peg.158	AAO75268	Uncharacterized MFS-type transporter	54.2737	45.9601	54.4226	33.8778	37.9665	42.6053	10.7037	11.9694	12.8312	30.06	31.1167	34.1344	3.14843	8.59796	3.79127	7.39114	14.4714	1.72792	112.223	109.445	74.8935	36.9895	38.9743	38.8863	6.55623	12.2857	16.1176	15.8507	17.9702	15.7445	5.39418	13.8972	15.4801	87.1545	73.9094	78.9392	18.2964	20.5437	20.3182	5.98276	5.13648	5.99995	0	8.7088	0	7.46833
BT_0162	fig|226186.12.peg.159	AAO75269	Multimodular transpeptidase-transglycosylase (EC 2.4.1.129) (EC 3.4.-.-)	62.0319	55.5495	57.9254	100.142	100.441	111.506	21.5143	22.3448	18.0028	253.042	231.525	202.653	14.6727	18.2587	14.7971	23.2105	54.442	38.2947	131.688	89.2704	82.3704	151.484	165.348	161.495	12.0536	23.6426	17.6644	21.5394	47.9465	29.0438	23.4813	13.8855	10.7246	98.1113	93.2159	99.4568	82.7685	97.4165	90.998	14.7458	5.88781	9.455	7.29213	8.91116	11.7487	4.0757
BT_0163		AAO75270		67.277	56.478	55.6006	164.481	133.617	177.685	65.9331	97.7675	61.9902	231.748	328.31	233.081	233.791	191.297	94.1994	156.635	187.415	222.475	114.852	88.8633	85.8374	324.664	305.338	283.508	95.9254	71.0734	57.74	116.92	73.6768	176.026	0	26.7883	51.5079	84.8471	91.7053	95.3941	122.666	135.047	112.983	95.4086	111.289	98.7314	265.071	286.291	100.328	8.50594
BT_0164	fig|226186.12.peg.161	AAO75271	Large extracellular alpha-helical protein	65.9466	56.8714	58.6855	291.309	294.504	313.23	260.91	254.446	213.739	277.008	272.637	257.668	262.017	305.006	287.588	87.3968	318.296	295.459	151.199	114.423	76.4708	263.507	306.988	295.972	242.237	280.755	223.081	332.997	344.546	259.963	92.5028	91.95	86.6244	100.579	91.8487	98.5245	126.98	148.777	142.449	354.468	220.105	257.626	151.3	130.148	156.627	45.9026
BT_0165	fig|226186.12.peg.162	AAO75272	Peptidyl-prolyl cis-trans isomerase	234.462	169.881	262.839	195.361	210.084	234.05	77.1277	120.687	56.3927	244.508	276.48	268.012	724.125	355.179	475.93	38.4489	189.034	198.793	172.069	270.322	353.443	352.676	274.266	263.646	593.853	455.586	659.853	142.037	88.7886	50.4784	60.2355	67.1586	58.5037	282.81	306.369	357.385	135.164	148.169	168.759	907.574	806.656	889.377	184.197	272.767	166.305	57.8933
BT_0166	fig|226186.12.peg.163	AAO75273	putative thiol-disulfide isomerase	88.8808	67.3729	80.2401	162.417	169.358	194.955	334.082	273.702	205.604	223.359	335.083	253.438	1876	1135.65	1115.69	192.153	892.256	1225.98	213.375	136.723	160.212	431.278	478.25	360.96	512.98	309.165	449.91	361.843	346.62	229.073	52.9303	52.7859	89.3222	152.1	137.355	144.489	56.8997	80.0139	71.7729	1016.01	953.684	1085.2	923.447	658.663	754.849	29.3106
BT_0167	fig|226186.12.peg.164	AAO75274	Protein of unknown function DUF86, BT0167 group	263.659	245.096	275.425	135.466	154.225	140.363	60.4853	67.2463	39.1853	53.019	54.1892	58.9899	153.438	245.555	232.306	124.031	346.388	169.248	145.834	177.39	182.204	82.773	40.8563	55.5209	153.601	119.033	113.038	54.1799	31.0402	44.5794	52.9678	51.7794	20.32	176.401	144.264	141.646	96.7106	106.704	118.116	106.805	420.527	241.201	37.8055	55.5051	76.4756	65.7162
BT_0168	fig|226186.12.peg.165	AAO75275	Nucleotidyltransferase domain protein, BT0168 group	699.601	693.207	793.052	334.486	319.829	214.026	148.652	55.6729	139.913	158.256	110.246	144.235	564.669	924.498	507.031	205.297	563.315	323.34	431.441	392.796	430.416	129.868	114.09	149.187	399.801	284.198	341.05	110.081	133.197	98.8951	153.742	109.877	67.9164	482.619	302.794	284.598	342.176	309.279	333.857	466.607	1386.25	810.51	99.3527	41.7313	133.769	75.9516
BT_0169	fig|226186.12.peg.166	AAO75276	endonuclease/exonuclease/phosphatase family precursor (38.1 kD) (5F605)	155.71	170.298	146.565	57.2223	60.5965	60.8789	7.68987	18.8543	13.1872	37.893	40.5749	54.574	23.8902	59.9441	12.2043	9.97371	14.2554	9.58973	74.6162	202.049	157.635	56.2577	37.5933	44.3423	19.3032	23.7544	30.5534	12.3952	21.2906	14.6232	12.7972	31.7739	38.9037	212.805	196.529	210.606	42.9568	48.2705	52.6233	22.8239	38.0575	32.5655	27.0756	20.5483	6.40926	12.6934
BT_0170	fig|226186.12.peg.167	AAO75277	hypothetical protein	902.618	1207.15	731.788	1375.47	1120.14	655.61	0	12.965	3.81822	558.449	254.676	403.834	13.7298	18.0631	13.6851	11.4981	44.4638	9.4474	572.895	441.155	581.057	329.444	425.559	652.356	22.8714	31.2096	25.5911	6.60718	0	40.0135	0	16.1283	2.20955	456.559	519.029	401.701	1946.13	1870.97	1512.1	8.54395	18.5254	24.1309	0	18.0316	0	5.94972
BT_0171	fig|226186.12.peg.168	AAO75278	hypothetical protein	0.592095	1.11717	0.778293	0.131391	0.073863	0.02184	0	0	1.31229	0.130044	0.128884	0.086026	12.1942	10.9069	2.0081	0.337256	2.14215	3.7411	0.060531	0.268998	0.313709	0.163061	0	0.011947	1.18936	0.492883	1.64628	1.74981	0	0	0	0	0	0.567513	0.294948	0.329573	0.356371	0.183514	0.149933	11.8539	13.5199	11.9912	0	0	0	0
BT_0172	fig|226186.12.peg.169	AAO75279	hypothetical protein	8.93206	9.84693	7.36937	3.8424	6.06263	5.73168	0	1.28426	23.6503	4.77433	4.79476	4.07753	6.69817	0	13.1199	13.1168	13.6002	24.8101	7.38933	8.4388	6.1975	6.41808	3.81507	5.60335	4.32795	5.08791	2.438	9.30004	18.6352	36.7725	0	13.2633	0	4.43793	5.19872	4.81865	3.53789	2.75309	4.57871	1.8881	5.55628	3.03598	3.83105	17.123	24.1137	4.78399
BT_0173	fig|226186.12.peg.170	AAO75280	no significant homology.	569.111	540.683	476.888	119.873	154.249	160.955	124.31	119.254	116.76	75.2528	103.297	102.379	172.759	98.3235	115.122	40.4682	127.474	194.891	312.391	873.713	522.057	120.741	71.2107	75.0979	31.1037	24.7054	23.8093	110.142	125.885	121.916	133.018	153.062	137.405	1100.64	891.763	915.96	30.1454	37.451	39.4527	55.3886	82.1315	79.5991	195.253	109.264	162.065	32.4042
BT_0174	fig|226186.12.peg.171	AAO75281	NifU-related domain containing protein	652.772	599.455	629.597	117.899	168.974	161.285	94.3145	53.3983	89.1585	76.7598	135.373	112.94	72.9379	87.0914	122.188	13.4208	63.3732	79.2749	426.92	934.488	615.502	154.324	106.258	108.658	46.895	36.6462	52.5753	31.2537	62.8229	59.8697	57.219	79.2934	68.4931	984.564	862.962	951.226	41.7724	48.558	50.2786	64.7102	91.8591	86.4469	37.1263	21.6277	29.7453	21.2738
BT_0175		AAO75282		25.0252	30.0391	24.357	16.0349	6.9862	12.5355	0	4.95047	6.58398	105.863	88.6427	99.2816	7.45783	10.1377	20.9497	7.90038	8.6171	0.789343	4.96904	4.53589	20.0601	76.3232	84.7842	71.4431	17.0466	19.2991	12.2183	0	3.32092	8.85276	45.1373	5.35562	0	7.00161	25.0249	20.261	176.429	147.293	152.151	2.80174	8.15463	13.6517	0	19.0956	0	26.0026
BT_0176	fig|226186.12.peg.173	AAO75283	hypothetical protein	218.179	176.169	205.222	59.1834	49.5655	44.6	4.7967	11.682	11.3208	95.1833	107.95	96.1823	104.019	91.7901	210.952	82.7035	93.0915	101.074	113.045	105.199	275.766	243.763	228.118	190.736	118.303	98.1055	116.989	12.71	9.31659	2.76364	36.6465	20.4521	11.0411	140.336	249.564	249.028	122.872	109.362	118.216	98.8148	73.0466	83.4378	15.8922	37.5248	18.6019	59.2453
BT_0177	fig|226186.12.peg.174	AAO75284	hypothetical protein	361.71	300.242	375.259	204.379	271.244	191.1	94.9964	112.06	152.512	123.885	184.961	197.863	7854.78	4933.46	4443.86	368.419	1824.09	1352.19	144.936	262.284	262.079	356.032	148.754	150.131	606.819	408.573	647.255	104.136	56.4587	84.1399	174.708	137.263	160.577	264.728	224.68	224.005	134.679	124.076	134.015	1917.81	2281.53	2329.91	254.778	230.54	276.005	139.404
BT_0178	fig|226186.12.peg.175	AAO75285	hypothetical protein	104.022	86.3291	95.2756	129.749	202.219	155.211	32.0623	21.209	20.8839	83.0107	126.792	133.003	370.531	614.984	525.423	33.7349	90.2769	65.0572	55.429	114.939	126.661	160.096	72.549	67.0513	22.5287	24.5128	42.4532	19.2524	30.78	9.10084	27.2967	52.6247	52.977	142.723	164.572	164.471	70.0963	82.2805	86.8926	100.334	110.654	128.019	10.2498	18.3385	10.4227	37.3372
BT_0179	fig|226186.12.peg.176	AAO75286	tmRNA-binding protein SmpB	123.559	101.947	122.899	176.022	208.407	176.053	9.52867	15.5351	5.93464	103.27	157.137	179.336	156.829	263.942	242.29	33.413	40.0555	7.59781	52.4945	113.223	106.19	126.496	57.0066	66.8035	19.9339	10.6732	34.2092	3.7314	10.5	3.10958	41.1747	35.755	44.5754	123.37	100.991	107.888	158.139	185.176	197.328	65.0531	86.6331	78.226	55.3493	36.4367	27.2704	25.6023
BT_0180	fig|226186.12.peg.177	AAO75287	5-methyltetrahydrofolate--homocysteine methyltransferase (EC 2.1.1.13)	113.942	98.1439	115.328	239.527	245.367	304.64	71.0767	57.61	51.1444	200.929	238.637	225.785	100.911	156.243	168.615	29.5505	106.795	88.0656	175.923	216.857	146.539	201.112	199.822	208.367	29.3969	29.2007	32.8858	57.6572	64.4676	38.2778	45.4991	39.6243	40.3502	167.714	157.659	182.513	102.297	127.925	119.275	59.3337	58.0333	57.8348	79.4614	62.6721	70.7951	21.7251
BT_0181	fig|226186.12.peg.178	AAO75288	putative NADH dehydrogenase/NAD(P)H nitroreductase	38.6589	28.9654	36.5559	35.7233	34.9404	49.3302	7.99237	5.2787	6.19298	18.6362	28.0424	31.0211	19.5698	24.8265	11.4136	1.76245	6.71547	0	28.5873	56.3959	38.8672	28.3078	13.2281	12.6035	3.22389	0.96242	2.23732	0	0	2.05552	10.2498	18.3809	47.3125	38.6925	32.7896	38.1652	12.8713	15.5561	17.722	1.88634	2.88387	13.7026	6.39546	0	0	3.2212
BT_0182	fig|226186.12.peg.179	AAO75289	Sodium/proline symporter	34.1038	28.1624	29.1853	5.76945	6.93554	7.31093	5.03438	5.84631	10.3285	6.39175	6.92581	6.93467	8.51779	3.528	5.31773	6.59079	4.50691	1.12858	14.876	33.1858	31.0015	7.21039	6.20165	5.59621	2.79201	2.25731	3.16317	2.05376	1.91718	10.993	6.43926	15.4387	12.0282	23.6207	22.6787	24.8589	2.32379	3.24654	3.0272	2.53012	5.19295	5.5017	18.0836	15.6257	6.47883	8.07284
BT_0183	fig|226186.12.peg.180	AAO75290	Transglycosylase	58.3322	43.0602	44.7829	225.614	201.637	212.744	348.165	269.762	266.419	83.123	62.2825	58.9056	240.083	458.168	342.555	136.516	269.828	138.936	85.6133	59.0516	36.3843	112.684	138.133	140.63	80.7597	117.416	84.6467	252.256	265.425	268.671	136.222	126.589	129.113	54.3823	36.4219	33.7583	73.1859	90.3257	83.0119	118.139	104.496	102.249	212.676	219.114	191.096	112.633
BT_0184	fig|226186.12.peg.181	AAO75291	Uridine kinase (EC 2.7.1.48)	81.9046	63.6615	88.2368	281.31	299.219	230.546	127.329	89.7187	88.6683	86.2338	90.9925	110.429	516.006	431.271	427.566	7.18291	49.9821	61.2054	63.1375	81.817	58.962	157.761	114.173	122.14	292.767	303.885	342.13	80.0899	104.658	98.422	98.1155	113.932	110.756	82.9257	65.0815	66.6369	70.958	75.9272	78.0412	856.303	1291.1	1051.85	128.22	87.684	133.946	70.7127
BT_0185	fig|226186.12.peg.182	AAO75292	Stress responsive alpha-beta barrel domain protein Dabb	350.445	438.016	368.309	282.816	223.236	398.034	133.449	107.117	133.004	188.599	164.581	179.686	157.377	152.985	107.671	130.661	270.324	95.5355	162.588	220.603	229.764	218.827	185.218	215.641	236.493	167.434	211.553	89.3596	66.0196	68.3422	0	84.3572	104.139	158.086	220.726	227.972	558.068	589.382	699.796	326.69	311.809	359.613	160.857	279.078	144.368	132.395
BT_0186	fig|226186.12.peg.184	AAO75293	Cytochrome c-type biogenesis protein DsbD, protein-disulfide reductase (EC 1.8.1.8)	176.401	161.09	151.377	380.748	416.558	552.055	208.015	196.051	243.249	460.925	526.778	538.32	188.659	170.634	161.458	72.9515	97.7274	134.613	241.033	323.009	212.25	470.08	438.29	410.973	144.357	110.576	131.577	139.537	155.751	123.277	273.82	219.194	307.332	246.242	265.87	275.583	281.513	401.415	382.782	219.395	195.84	191.181	231.588	166.681	182.829	83.6498
BT_0187	fig|226186.12.peg.185	AAO75294	Pirin	143.011	162.9	125.067	284.098	299.16	316.265	143.134	139.139	166.905	420.79	396.119	496.469	73.4397	78.634	76.2365	47.7032	170.857	132.818	106.727	173.086	148.45	246.712	170.11	202.001	77.7564	89.6591	70.6358	169.943	101.002	149.665	101.873	135.614	167.281	174.552	193.186	195.164	299.24	376.252	421.698	77.7404	87.7762	81.9149	244.257	106.399	216.69	143.134
BT_0188	fig|226186.12.peg.186	AAO75295	RNA polymerase ECF-type sigma factor	198.756	173.287	163.198	178.743	169.905	203.115	24.0876	43.3098	42.2158	155.663	115.923	131.651	46.0353	65.8684	97.064	46.8867	192.507	86.2661	206.171	158.665	162.06	147.84	171.884	195.378	24.6513	55.6874	41.4527	77.9491	55.9554	53.0751	14.7042	19.1556	18.2188	185.958	178.573	193.746	102.963	105.232	109.138	22.8825	49.7605	42.0446	0	25.8355	10.0208	17.3214
BT_0189	fig|226186.12.peg.187	AAO75296	hypothetical protein	8.40029	5.78881	6.1923	1.54094	2.35598	1.45796	12.3262	13.429	11.8069	1.63365	1.36976	2.13915	44.3067	70.811	54.9828	16.2741	30.4219	46.0967	5.15715	9.33216	8.81576	2.84856	2.95566	2.76053	17.3001	14.9767	27.1032	0	16.0915	5.44068	0.605291	12.4871	14.2851	7.54713	7.6237	8.32541	2.64148	2.47399	2.99207	21.4465	22.7421	33.0289	15.1366	19.0834	9.60435	14.2615
BT_0190	fig|226186.12.peg.188	AAO75297	Outer membrane TonB-dependent transporter, utilization system for glycans and polysaccharides (PUL), SusC family	2.01122	1.57671	1.96236	0.415677	0.445315	0.479912	4.48406	3.23825	1.00807	0.470723	0.611147	0.491858	10.5918	11.9942	13.6399	3.04139	3.02939	9.92935	1.38316	2.89629	2.47216	0.564862	0.471065	0.383144	1.73806	0.609991	4.30614	2.82021	2.23555	1.08485	3.78432	4.5174	5.01458	2.22471	2.33683	3.4032	0.31437	0.566831	0.352452	6.98265	12.1949	12.7122	4.66742	2.33793	2.56101	5.60738
BT_0191	fig|226186.12.peg.189	AAO75298	Cell surface glycan-binding lipoprotein, utilization system for glycans and polysaccharides (PUL), SusD family	1.40995	0.826757	1.22924	0.496253	0.493924	0.657731	4.21523	1.30435	0	0.393325	0.643414	0.639941	2.72236	11.1974	6.39191	2.90576	2.02214	3.85573	0.805479	1.3395	1.21041	0.273662	0.414687	0.315023	1.0415	1.02399	3.18067	1.45036	0.509913	0	10.9102	5.2816	10.8746	1.66724	1.77437	1.64802	0.298819	0.452441	0.372889	2.44089	3.25746	6.56275	3.25106	0	1.84642	3.38245
BT_0192	fig|226186.12.peg.190	AAO75299	Cell surface protein	1.65771	1.40399	1.58816	4.75757	3.39048	3.82017	6.40777	7.21411	3.46044	7.09938	7.23154	6.74284	14.1636	18.8673	16.5022	5.14435	5.64104	3.96501	1.44634	2.02646	2.3272	8.61547	13.5641	9.95296	15.3113	7.36599	9.60089	8.67861	7.18653	6.41148	2.75015	4.08054	6.12045	2.37467	2.21158	2.08956	7.62088	8.00364	8.34816	10.3057	4.54045	5.71327	6.25248	11.1492	7.0788	2.71843
BT_0193	fig|226186.12.peg.191	AAO75300	hypothetical protein	1.52148	1.09228	1.58179	1.29174	2.53805	1.66285	0	3.62501	2.04888	0.978773	2.20271	2.31064	3.80539	4.19687	4.14778	3.81963	4.13832	0	0.929378	2.36879	1.52275	1.49875	0.703229	0.8039	1.05048	0.898324	1.58318	10.1948	0	0	0	2.05855	7.58262	2.02094	2.18208	2.43886	1.64141	2.34244	2.3746	4.19416	4.88954	5.59975	0	7.47629	9.30691	1.90686
BT_0194	fig|226186.12.peg.192	AAO75301	hypothetical protein	0.814779	1.23036	0.998349	1.10531	2.21964	0.927609	2.42025	0.335555	0	1.15762	1.12433	1.48684	0.688829	0.444122	0	0.214479	2.14819	0	0.576815	1.10361	1.11477	0.934862	0.862264	1.0106	1.0563	0.934374	1.73236	3.38725	1.92895	1.24564	0	4.17826	3.26996	1.95497	1.11669	0.995886	1.35581	1.52016	1.95202	2.36522	3.02036	1.92327	0	3.10221	0	1.39145
BT_0195	fig|226186.12.peg.193	AAO75302	Glycerophosphoryl diester phosphodiesterase (EC 3.1.4.46)	2.43189	2.10079	2.42533	3.60798	3.82618	4.37111	62.77	50.4612	56.1287	3.08298	3.23045	3.54231	100.996	128.115	116.263	27.6992	50.499	59.8052	2.66364	3.65684	3.1299	3.25089	2.87798	2.55566	77.9873	53.2672	73.978	28.6195	17.0945	21.2284	42.4892	21.6852	8.81786	3.02895	2.60033	2.86591	2.45956	2.23616	2.79236	51.2632	66.6348	51.1221	60.402	34.0899	32.2073	13.0091
BT_0196	fig|226186.12.peg.194	AAO75303	Uncharacterized MFS-type transporter	0.345947	0.239901	0.178806	0.142128	0.256376	0.124106	0	0.33849	4.55508	0.272744	0.152081	0.178598	1.13314	0	1.32851	0.636417	1.75484	0.486472	0.103111	0.322339	0.236909	0.106665	0.131667	0.101608	1.08238	1.16416	1.52324	0	1.98543	1.60018	7.96972	4.98482	4.58674	0.149216	0.503883	0.378159	0.079271	0.33985	0.292939	2.87765	2.66071	1.59743	0	0.23076	5.12689	2.75432
BT_0197	fig|226186.12.peg.195	AAO75304	hypothetical protein	39.6763	36.6839	41.1606	15.5411	15.0391	12.3747	3.85839	0.918034	4.78549	12.8982	10.7674	13.9484	36.5414	16.2327	28.8059	4.96689	7.2751	8.32094	13.7257	33.4475	47.8181	24.7944	15.5276	18.7982	18.5075	39.1705	44.1871	0	6.90712	7.45125	0	6.58082	6.27615	33.2378	40.7887	39.5283	15.0331	14.4541	14.2854	59.4045	69.5939	82.0822	25.5818	20.5573	12.8018	19.8641
BT_0198	fig|226186.12.peg.196	AAO75305	hypothetical protein	11.7926	9.56344	12.5271	7.41347	12.3062	9.84517	1.03742	1.20752	4.28889	6.63739	9.90189	9.33783	3.06212	7.04336	6.76805	2.54528	2.43558	0.968383	6.15107	18.0318	17.2136	8.90606	5.27915	5.7082	3.69628	2.39003	2.91932	0.817583	2.06386	4.15254	0	3.38287	8.85584	43.6466	37.7568	34.7436	6.91818	7.02889	6.75748	9.29709	6.67921	9.31573	6.36495	5.55202	10.1759	8.26292
BT_0199	fig|226186.12.peg.197	AAO75306	hypothetical protein	167.599	141.828	199.218	67.7644	77.1628	72.0582	51.5558	32.596	54.9684	85.1404	101.839	122.743	420.852	370.598	309.12	96.4271	107.399	146.338	36.9777	85.7753	110.605	154.998	86.9648	86.6852	463.164	336.134	497.368	45.9919	3.88632	26.355	7.56522	33.8738	84.2965	73.5371	88.561	100.048	61.9326	70.1693	69.1592	446.539	549.265	645.863	114.918	176.087	163.483	68.1321
BT_0200	fig|226186.12.peg.198	AAO75307	ATP phosphoribosyltransferase (EC 2.4.2.17) => HisGl	69.019	63.1328	69.9684	93.0559	108.034	94.8687	9.79162	22.4074	26.1961	47.9368	54.7076	58.0103	19.1049	36.0004	11.6804	17.1498	17.9311	18.0815	54.3633	73.5259	72.677	49.0256	32.6521	45.5562	18.9427	20.5631	24.8063	26.2157	10.7524	24.0169	29.5827	25.0708	15.2235	59.8279	61.0296	64.4196	33.5234	32.0716	36.1923	18.6245	28.2326	23.1251	15.0141	4.94681	20.7231	18.1074
BT_0201	fig|226186.12.peg.199	AAO75308	Histidinol dehydrogenase (EC 1.1.1.23)	40.0105	36.5124	39.827	65.8599	82.5684	75.541	31.6197	37.9831	51.5214	42.8095	46.9936	49.3942	13.6759	18.7712	16.8215	7.59648	30.9841	20.7356	73.985	65.8305	52.8209	46.9224	46.0556	47.11	10.2539	18.818	11.6062	33.6331	40.1724	39.4724	25.6292	36.6782	30.3	53.4875	54.95	58.7361	17.7966	17.3939	18.7093	7.8947	5.14583	5.75591	9.7418	8.28812	9.04211	13.5235
BT_0202	fig|226186.12.peg.200	AAO75309	Histidinol-phosphate aminotransferase (EC 2.6.1.9)	10.7684	8.73576	10.3352	20.5826	25.3553	32.8206	8.09567	12.5461	24.2565	4.71389	6.09234	8.73476	3.05185	12.0215	7.76359	1.79662	1.95348	6.40157	3.22557	18.2871	12.1221	7.41319	3.09982	3.94542	1.58998	1.22724	2.27073	4.06718	4.65383	5.46672	27.1642	23.2302	23.8396	11.4164	9.31012	12.4958	3.99843	5.17363	4.62311	1.82483	3.50678	1.48813	3.12292	6.65793	5.64105	5.68369
BT_0203	fig|226186.12.peg.201	AAO75310	Histidinol-phosphatase (EC 3.1.3.15) / Imidazoleglycerol-phosphate dehydratase (EC 4.2.1.19)	25.5781	21.4391	25.402	52.2588	64.1914	68.5687	60.9891	53.4393	52.2688	39.8375	49.6387	44.202	30.7447	41.033	36.7072	14.8977	50.051	32.7559	33.1146	40.009	33.5431	55.9216	46.129	43.5111	11.2545	6.56639	7.88116	48.0462	65.2839	38.1543	36.666	51.3877	65.445	31.0517	31.5449	36.17	14.0367	16.4833	17.5288	6.90653	3.94529	4.39275	29.6611	25.3027	26.8196	17.986
BT_0204	fig|226186.12.peg.202	AAO75311	Protein tyrosine/serine phosphatase	8.18129	7.07158	7.38699	9.50635	19.3432	12.1775	1.38728	4.33366	0	4.78348	3.86627	5.09163	9.62581	0	11.2056	5.27839	10.2216	9.08318	5.46259	11.0935	12.637	5.89179	2.45648	4.28337	0.923504	1.9915	0	0	3.22063	5.51409	0	5.15862	0	6.93907	7.20783	8.43974	3.30752	2.49423	1.54725	0.763049	1.74862	0	0	10.7313	0	1.03172
BT_0205	fig|226186.12.peg.203	AAO75312	NAD synthetase (EC 6.3.1.5) / Glutamine amidotransferase chain of NAD synthetase	50.9809	45.5621	51.0918	47.5817	60.8124	49.0036	13.3258	5.90885	13.6163	28.2003	35.2499	39.706	18.2753	16.897	12.3623	3.80551	13.1697	27.0148	28.6221	55.3953	54.6424	43.3573	27.8189	33.5396	12.3093	12.6868	13.9453	9.89574	7.71329	5.49161	14.9234	10.5844	12.7702	80.847	75.0032	79.4844	27.4384	29.5649	31.5218	19.6443	27.3045	24.641	7.39464	11.5764	6.69861	6.51766
BT_0206	fig|226186.12.peg.205	AAO75313	Outer membrane TonB-dependent transporter, utilization system for glycans and polysaccharides (PUL), SusC family	1.39247	1.33117	1.39542	0.482767	0.812557	0.645218	1.34349	2.37758	3.12619	1.21528	1.57176	1.38497	3.11225	2.08422	5.47772	1.3309	0.3556	1.68754	0.947026	1.16092	1.12178	0.806036	0.566514	0.570659	3.02829	0.67939	2.58495	1.15143	1.68343	0	2.32057	0.952738	1.57239	3.10572	2.68045	3.1022	0.545889	0.967423	0.745352	3.73111	2.86934	3.96408	5.37531	5.62722	6.24482	0.757957
BT_0207	fig|226186.12.peg.206	AAO75314	Cell surface glycan-binding lipoprotein, utilization system for glycans and polysaccharides (PUL), SusD family	0.541714	0.391113	0.349173	0.137782	0	0.517685	0	1.02152	0	0.245061	0.195304	0.069448	0.822899	0	0	0.725613	0.074752	1.76446	0.47369	0.715445	0.312654	0.081357	0.215891	0.251948	0.178694	0.285346	0.556305	0	0	1.5413	0	0	0	0.745841	0.699499	0.887727	0.283787	0.335727	0.162388	1.48875	0	0.094885	0	0	0.364153	0.244887
BT_0208	fig|226186.12.peg.207	AAO75315	hypothetical protein	0.316478	0.59112	0.327747	0.400887	0.037512	0.29803	0	0.408042	0	0.317546	0.025238	0.459689	0.379685	1.09034	4.35209	3.09736	1.93654	0	0.351453	0.357436	0.426062	0.058399	0.215359	0.222232	0.136461	0.875025	1.22322	0	1.28209	1.06142	0	0	0	0.408667	0.579803	0.784932	0.194164	0.31777	0.169702	0.56787	0	2.02464	0	0	0	1.08409
BT_0209	fig|226186.12.peg.208	AAO75316	hypothetical protein	0.679411	0.480721	0.401515	0.668611	0.554425	0.315293	0.538455	0.391709	0	0.398327	0.494161	0.716126	0.549519	0.761152	2.60828	0.44675	1.5777	1.88229	0.181371	0.27918	0.410457	0.542118	0.266543	0.228861	1.14388	1.49888	2.52144	0.497247	0	0	0	0.60351	0	0.522285	0.624261	0.63258	0.636567	0.660033	0.762014	0.927197	2.3177	3.62038	0	1.04961	3.57068	0.124617
BT_0210	fig|226186.12.peg.209	AAO75317	Leucine-rich repeat (LRR) protein	0.455122	0.531331	0.536038	0.85476	1.0148	1.08776	0.424893	1.29504	0	0.761572	0.699932	0.803455	1.57255	0	1.12557	0.643171	3.653	1.73498	0.529208	0.671719	0.569905	0.722805	0.585002	0.617289	1.04401	0.544505	0.930005	0	0.85605	0.21783	0	0.80737	1.30534	0.766532	0.679537	0.871266	0.438132	0.732986	0.72196	1.02242	2.14228	2.92141	3.27124	4.16406	1.42164	2.21831
BT_0211	fig|226186.12.peg.210	AAO75318	hypothetical protein	0.707284	0.56508	0.496575	0.842128	0.939073	1.28091	1.05916	1.43093	0	1.04407	1.02006	1.2939	2.77236	2.56573	6.10574	0.709312	1.82707	0	0.401321	0.867532	0.630408	1.00504	0.685997	0.704052	1.63339	1.72985	3.10389	2.73855	0.601072	0	0	0.755403	0.572623	0.920693	0.751678	1.13661	1.05593	1.33534	1.35838	2.63654	3.64752	4.37571	0.119202	3.38995	1.61938	1.5929
BT_0212	fig|226186.12.peg.211	AAO75319	Subtilisin-like serine proteases	1.13186	0.970143	1.06377	1.84289	2.41985	1.91257	2.31571	1.4569	4.51673	1.69124	1.8978	1.62128	3.26025	1.81721	2.19119	2.93171	3.67536	1.59894	1.64372	1.53582	1.19578	2.37254	2.08933	2.41267	2.85747	1.00823	1.71141	1.57176	2.35366	1.09811	0	1.47916	3.24764	1.9697	1.53694	1.64096	2.3648	3.02374	2.45863	2.13871	2.00709	2.34888	7.08193	2.64276	0	1.85197
BT_0213	fig|226186.12.peg.212	AAO75320	hypothetical protein	0.756865	0.746985	0.37332	0.776493	0.338907	1.60519	1.4759	3.37779	7.89896	1.09006	1.52678	1.20518	0.652278	0	0	1.9229	0.441084	0	0.648292	0.622499	0.448943	0.664175	0.844878	0.736842	0	2.23987	2.11626	0	0	0	7.61407	2.41966	8.03595	0.380204	0.878595	0.599962	1.23648	1.60805	1.97315	1.36295	0.200446	1.93348	0	0	0	4.04083
BT_0214	fig|226186.12.peg.213	AAO75321	hypothetical protein	3.25161	4.69518	2.95998	2.57803	1.85676	1.38093	5.74421	3.50969	6.2674	20.4153	21.1022	18.82	24.3958	14.4631	0	51.2708	15.5974	18.9144	0.839528	0.531722	3.58507	14.4118	18.4573	15.9467	33.3818	16.3033	21.8999	0	0	4.66416	0	11.0964	10.1181	1.30725	4.33776	4.58393	26.61	23.1056	21.0893	16.6192	14.3175	11.3171	30.7127	30.174	1.02855	28.3664
BT_0215		AAO75322		3790.57	3551.7	4131.4	3286.91	3532.37	3800.85	947.262	728.973	1043.7	799.782	944.119	1178.57	4939.48	3336.01	2618.01	425.046	1564.52	1772.98	903.574	2077.11	2197.68	2370.8	1716.65	1914.15	6043.64	3560.48	5368.85	538.052	619.74	546.868	1613.22	1811.28	1823.98	1329.29	1224.87	1530.62	707.504	1164.15	1385.94	9755.41	13516.6	12080.5	1804.31	1006.91	1895.19	989.551
BT_0216	fig|226186.12.peg.215	AAO75323	Reverse rubrerythrin	1714.18	1638.18	1623.33	661.265	790.947	804.949	2277.11	1985.4	2453.89	250.437	313.181	404.96	2494.7	1976.31	1826.45	1616.17	1174.21	2366.16	673.182	1956.07	2217.28	1351.78	618.926	557.265	1588.19	1185.64	1706.55	1604.37	1504.58	1718.93	2696.56	3187.36	3214.94	1800.74	2130.39	2107.83	266.096	406.223	454.124	2410.93	3375.77	3040.08	2471.91	1769.46	3388.56	1885.03
BT_0217	fig|226186.12.peg.216	AAO75324	NADH oxidase	114.168	116.347	116.898	231.797	323.298	272.235	519.527	569.41	579.559	218.923	258.768	213.903	400.404	359.196	306.958	377.954	317.054	567.856	110.385	151.602	148.34	283.703	218.741	200.596	288.823	272.324	328.013	871.316	966.765	941.318	990.836	762.842	794.438	139.038	169.333	177.185	124.619	127.513	122.361	312.607	351.784	300.477	614.656	601.173	879.154	312.585
BT_0218	fig|226186.12.peg.217	AAO75325	Thioredoxin	29.8995	39.5349	25.0377	46.2873	53.2254	46.775	8.75647	23.2153	21.9878	24.1328	25.478	33.7828	10.6249	0	0	7.75665	0	22.2891	42.36	69.2244	37.1637	35.6194	21.7621	30.1939	8.08878	10.9227	14.0331	13.7314	11.1347	19.7765	0	59.3564	29.4628	30.3202	32.0862	25.3587	57.0813	58.3677	59.9411	17.17	10.7101	8.61063	11.9923	3.15935	0	7.59962
BT_0219	fig|226186.12.peg.218	AAO75326	Thioredoxin	45.7694	61.8691	29.7837	48.7671	60.9111	47.0237	17.7369	0	0	18.8242	22.2043	23.8411	0.679188	0	0	1.27475	17.9418	0	26.6147	60.0296	43.8511	22.975	9.04996	17.7107	17.2308	21.5021	21.2565	15.5408	0	0	0	11.3421	19.6203	16.0116	19.5915	17.5852	85.2822	92.8297	92.1891	4.55846	4.11228	0	0	0	0	14.0651
BT_0220		AAO75327		0	0.23324	0	0	0	1.39232	0	0	0	0	0	0	0	0	0	0	61.4113	0	0	0	0	0	0	0	0	0	3.95659	0	0	0	0	0	0	0	0	0	0	0	0	17.1525	3.46651	0	0	0	0	0
BT_0221	fig|226186.12.peg.220	AAO75328	ATPase	8.61227	8.32091	7.40559	9.66919	10.2997	12.1283	8.01712	5.48037	7.5994	6.91331	10.0579	6.76667	25.2078	27.8854	19.9193	7.30517	9.15559	12.883	6.67289	9.22186	10.1811	11.7657	8.59313	10.5753	21.8831	18.2559	23.1852	0	5.43212	3.45541	0	1.70436	3.80989	7.09893	8.19037	8.41456	5.07327	6.14463	4.84897	36.9786	35.4516	32.5985	7.5517	6.50293	9.28529	3.69747
BT_0222	fig|226186.12.peg.221	AAO75329	hypothetical protein	10.6994	11.2736	11.8653	13.4805	15.6749	22.7812	10.47	4.06467	4.9755	8.66429	7.97644	11.476	0.956013	2.30946	0	0.81909	5.72615	6.60106	14.3112	21.7615	13.8716	9.50709	6.56489	8.74521	1.74776	2.49939	3.55856	1.65532	3.09637	1.68163	15.546	6.05188	10.9158	16.9465	10.9581	12.6266	8.531	8.70008	10.4292	4.57509	4.39764	3.48592	0	5.81335	6.35631	4.73384
BT_0223	fig|226186.12.peg.222	AAO75330	Two-component transcriptional response regulator, LuxR family	14.834	11.0114	11.764	6.91149	6.68913	5.13882	2.27286	5.67663	2.3193	8.1479	6.97453	9.90736	6.62584	0	0	5.76527	8.14075	8.09293	12.6951	16.3975	18.1238	9.47662	10.5142	11.3193	2.61622	3.19462	0.756127	0.338184	1.19455	5.92047	5.63158	12.1355	8.73462	14.6159	16.6652	18.4063	6.63468	6.40399	7.91986	0.453562	1.93918	1.68766	0	0	0	3.28105
BT_0224	fig|226186.12.peg.223	AAO75331	hypothetical protein	168.277	151.739	153.505	146.949	174.083	150.525	32.1594	20.6269	30.3876	201.795	250.415	203.554	35.1583	35.0211	24.0922	30.1159	182.487	104.983	318.204	260.537	235.093	251.36	202.266	172.65	6.9108	11.2422	11.6792	35.067	31.2167	20.0352	0	15.2429	10.5071	247.169	233.946	220.396	116.625	129.906	125.498	3.20199	3.24202	2.3628	12.1678	36.8272	27.2812	6.62812
BT_0225	fig|226186.12.peg.224	AAO75332	hypothetical protein	151.971	131.948	142.893	183.316	147.221	299.54	316.868	375.116	216.924	362.155	630.295	827.765	1158.15	485.19	484.989	123.201	664.271	1217.93	103.029	222.006	265.303	602.086	408.462	346.416	865.031	485.689	746.835	198.779	199.831	167.278	135.108	80.5429	104.774	155.166	174.414	185.912	119.858	174.913	176.729	501.474	397.106	648.371	1011.58	976.742	1102.83	143.024
BT_0226	fig|226186.12.peg.225	AAO75333	hypothetical protein	77.0497	83.4296	67.8471	83.1711	78.4058	57.8646	1.25734	6.28416	20.8839	19.8286	21.5206	24.6646	3.24779	0	15.0708	9.74435	19.5821	0	51.6295	71.1011	76.0823	27.9609	21.8987	23.8923	0	1.67133	0.861994	0	3.32757	0	0	7.00216	12.1406	92.569	76.1695	55.8719	73.6364	58.7337	58.2647	0	0.816543	0	0	0	10.3377	0
BT_0227	fig|226186.12.peg.226	AAO75334	hypothetical protein	2849.58	2696.5	2715.91	1743.45	1941.32	2044.74	48.4892	38.2295	62.6777	1091.75	1341.15	1641.29	55.0622	17.7638	46.0155	21.2008	90.0514	99.0663	2978.74	5944.44	4182.78	1654.48	921.925	1133.24	32.4374	41.2426	28.6146	19.9833	4.41633	22.8265	1.06557	29.4929	13.992	4566.49	3902.47	4244.25	920.947	1087.33	1199.22	46.704	51.3369	63.2355	49.3718	12.7074	22.3471	11.2551
BT_0228	fig|226186.12.peg.227	AAO75335	hypothetical protein	0.350184	0.454444	0.389853	0.258071	0.486179	0.367279	0.579538	0	0	0.372026	0.358772	0.513001	0	0	0	1.83798	0	2.09649	0.41201	0.533969	0.312454	0.229452	0.412163	0.303417	0.13016	0.498247	0.567038	0	1.92084	0	2.65306	0	0.891128	0.348783	0.368738	0.416964	0.480214	0.730957	0.538957	0	0.582432	0.750027	0	0	2.8837	1.01269
BT_0229	fig|226186.12.peg.228	AAO75336	hypothetical protein	0.804902	0.91195	1.17733	0.586156	0.768291	1.18934	0.837597	0	2.41667	1.22301	1.36203	1.16127	0.31897	0	0	0.446776	0	0	1.3559	2.1413	1.25203	0.889999	0.614322	1.30207	0.289084	0.416564	1.03604	3.31064	0	0	0	3.08303	0	0.943327	1.25065	1.29863	1.45547	1.58001	1.46639	1.42748	0.855044	0.844882	2.38716	0	0	0
BT_0230	fig|226186.12.peg.229	AAO75337	hypothetical protein	2.02614	2.47696	2.42227	1.54764	1.3382	1.90446	0	0	3.0745	2.50379	1.94113	2.10437	1.40126	0	0	1.10188	3.03745	1.9249	3.3569	3.13173	2.83698	1.95865	1.83615	1.87701	0.782778	0.658311	0	0	1.17921	2.88858	0	0	1.39706	3.19057	2.6415	2.75172	1.17023	1.15224	1.38415	0.333107	0	0.440908	0	0	0	0
BT_0231	fig|226186.12.peg.230	AAO75338	excisionase	10.652	9.23801	10.379	4.3793	5.28649	5.56113	0	3.80548	17.5158	5.98078	5.47054	7.88395	0	0	0	0.395202	0	0	15.3818	10.7635	11.6614	11.5503	5.91724	6.57152	0	2.88179	1.48415	0	11.5476	0	0	0	0	10.8086	13.9897	13.5709	5.55367	5.38462	4.68049	0	0	0	14.6177	0	0	0.598969
BT_0232	fig|226186.12.peg.231	AAO75339	putative protein involved in transposition	6.07237	8.85113	8.11067	4.12382	4.8946	1.77138	0	0	0	1.38192	1.19089	1.58132	0.592753	0	0	0	0	0	2.93783	7.13685	6.75629	0.86487	1.27738	1.25606	0	1.21554	1.24632	0	0	0	0	0	2.77792	8.21275	5.71671	5.7645	1.73762	2.88933	1.59356	0.647214	1.50822	2.3951	0	0	0	0.761226
BT_0233	fig|226186.12.peg.232	AAO75340	Integrase	1.79679	1.47374	1.99475	1.69108	1.72774	1.81072	6.15567	8.15072	14.0673	0.973887	0.988576	1.09749	1.77702	2.89615	4.01315	2.92315	0	2.59888	2.23918	2.24878	2.50497	1.22486	1.25196	1.53153	2.17535	1.28443	1.25058	9.67668	6.22156	7.09646	15.0232	23.1048	15.4859	1.82581	1.88066	2.4229	0.492432	0.592181	0.223046	0	1.33186	2.15716	3.54316	3.17339	0	7.42985
BT_0234	fig|226186.12.peg.233	AAO75341	Transposase	3.16775	2.74145	2.89876	5.40684	5.29599	2.54116	5.19809	5.34241	4.36061	5.48083	4.78826	7.41419	6.87431	5.58902	2.31818	3.3712	2.06971	7.21941	2.47183	3.15824	3.26159	5.87635	4.72543	4.78058	8.14006	6.97951	14.5704	2.04064	1.39779	1.41752	16.398	14.6406	10.9007	3.50572	4.04491	4.08236	3.90349	3.76711	3.05045	16.8047	14.6973	21.3787	0	0	4.69474	7.07927
BT_0235	fig|226186.12.peg.234	AAO75342	hypothetical protein	0.13829	0.138502	0.27079	0.76386	0.77263	0.68433	4.49442	1.86923	1.14379	1.03386	1.22754	1.25168	4.02428	0	0	1.51778	5.38333	0	0.168996	0.062651	0.147112	2.05261	1.71503	1.03302	1.08064	0.946764	0.961912	2.58897	0	1.27169	14.9296	5.10229	8.88652	0.201599	0.172273	0.371394	0.513733	1.03416	0.816472	0	0.250161	1.90933	1.87685	0	6.1473	1.52333
BT_0236	fig|226186.12.peg.236	AAO75343	hypothetical protein	69.8096	60.1926	65.5553	57.1711	63.5193	70.245	7.7296	8.12562	7.98681	35.5477	44.3097	50.2063	9.78326	4.43273	8.12527	7.06339	9.81161	16.8551	84.8266	125.668	88.1496	54.2757	43.0632	42.1124	6.53267	4.01531	6.60857	7.833	10.6045	7.19724	11.5805	6.9765	11.1607	104.197	89.9494	98.5829	24.9264	32.2463	31.2783	5.04241	4.21202	7.17426	10.91	15.6269	8.83869	3.36807
BT_0237	fig|226186.12.peg.238	AAO75344	hypothetical protein	76.3482	64.1723	69.4036	99.104	116.939	120.887	8.94992	6.66011	12.3415	41.3726	50.5453	69.76	9.30531	10.3985	6.80423	4.14263	15.2385	12.1374	58.3522	125.32	80.1901	57.6959	32.0103	35.9326	3.12289	5.34361	4.36704	7.76633	9.00883	9.30503	26.5593	13.2104	11.908	94.221	76.7076	82.682	31.9899	39.7775	43.5148	7.83441	11.0986	8.59417	5.05853	3.19914	11.8309	6.65551
BT_0238	fig|226186.12.peg.239	AAO75345	Putative arylsulfatase regulatory protein	62.2885	51.0603	57.8525	86.6529	114.367	95.9403	13.0275	7.87159	17.4496	36.6432	50.5228	61.4132	29.2641	37.0456	32.0782	7.93864	18.5898	22.251	24.3277	81.0885	75.5676	67.5988	43.4429	51.3052	25.9779	26.4095	35.5808	4.94503	17.6839	9.06801	4.59061	17.2811	13.3275	69.8499	74.8642	80.2064	41.7085	47.5481	50.3071	36.394	38.2048	39.8649	11.1867	4.82187	8.01221	11.7711
BT_0239	fig|226186.12.peg.240	AAO75346	hypothetical protein	245.032	234.791	275.104	272.478	281.19	257.186	143.634	190.562	141.142	144.24	155.33	178.259	520.866	541.282	319.994	140.364	59.7849	120.557	70.267	190.608	259.653	369.611	202.302	196.449	823.227	524.341	929.638	78.909	111.092	73.4163	73.0402	160.644	201.402	232.782	231.339	245.109	249.527	248.633	311.965	719.791	922.966	1095.24	309.237	289.495	218.291	266.755
BT_0240	fig|226186.12.peg.241	AAO75347	TPR-repeat-containing protein	38.1114	39.1874	41.7042	13.0886	11.5389	8.42981	78.175	79.345	86.4105	13.6051	13.6296	13.7066	150.49	65.2191	104.729	714.93	92.7741	115.695	15.297	25.4128	31.8681	21.1222	15.807	10.8483	28.6776	26.7525	43.1009	131.098	90.9686	76.6374	96.0494	120.564	119.996	36.1616	31.3659	28.729	40.2329	34.5356	39.4826	131.84	193.225	168.112	369.796	336.776	435.018	228.525
BT_0241	fig|226186.12.peg.242	AAO75348	hypothetical protein	974.274	840.675	1010.09	1339	1265	1353.63	219.995	342.633	294.323	685.16	729.524	994.017	485.217	282.924	351.617	506.015	511.628	867.028	313.15	554.389	712.008	1490.97	1019.8	1312.36	104.48	102.294	116.08	330.091	303.54	382.39	849.762	958.393	750.95	961.527	947.906	952.667	2068.66	1992.85	2250.61	249.314	470.922	348.305	693.919	503.682	946.261	1144.06
BT_0242	fig|226186.12.peg.243	AAO75349	Putative polysaccharide deacetylase	994.031	822.172	827.008	1979.66	1998.37	1406.09	3169.28	3732.96	2960.17	6014.51	9959.61	8664.21	22836.9	7575.2	9340.74	5461.98	14271.8	27483.8	591.706	561.379	1480.63	19446.6	16584.5	11287.6	4155.3	1912.79	3670.83	6838.09	4386.46	2816.44	1561.34	1694.65	1434.75	1544.86	2021.86	1831.02	4234.7	4463.63	4053.38	2419.07	1899.23	2528.84	14872	15377	13129.5	1768.83
BT_0243	fig|226186.12.peg.244	AAO75350	Acyl-CoA:1-acyl-sn-glycerol-3-phosphate acyltransferase (EC 2.3.1.51)	114.898	114.962	121.996	91.9264	97.2902	106.36	27.3549	23.368	32.1314	63.6112	54.9208	74.4994	21.7265	24.6153	8.31516	6.34687	33.0617	27.1605	84.7262	115.749	102.458	92.0859	78.1705	94.7587	43.9614	59.9813	70.5132	12.9121	23.4777	40.5313	23.9243	41.5733	31.5575	125.771	110.205	116.114	50.7699	47.9592	54.625	32.208	56.9694	51.8699	15.6308	6.85716	16.2955	11.0383
BT_0244	fig|226186.12.peg.245	AAO75351	Exonuclease SbcD	29.6779	21.5638	30.0695	111.395	101.481	134.809	357.553	284.668	254.776	282.448	316.897	300.598	486.665	468.861	464.551	110.661	340.195	363.75	29.4575	31.5757	44.1534	259.639	244.57	204.818	311.769	294.284	397.108	287.026	291.746	208.843	249.72	227.751	265.071	29.9879	47.6271	53.883	114.371	151.558	147.385	336.464	379.839	344.74	475.688	502.837	375.708	224.871
BT_0245	fig|226186.12.peg.246	AAO75352	Exonuclease SbcC	9.93139	6.88532	8.51243	48.3387	49.7039	53.2947	58.9474	57.8943	71.5337	43.1955	48.4862	52.7322	77.4141	69.4345	81.22	24.4187	46.1835	47.9943	7.74073	11.6589	11.0828	45.7283	40.2528	38.8103	37.3136	31.0127	63.7031	49.6929	50.9844	51.6341	87.2392	101.842	88.0599	8.98669	10.1872	11.1232	22.2165	24.9564	25.8737	64.1762	67.7883	80.3605	49.5807	46.4448	45.11	75.995
BT_0246	fig|226186.12.peg.247	AAO75353	Putative phosphoesterase	15.534	10.6217	14.3915	16.6094	15.0427	21.273	2.03993	1.1977	1.58778	28.2845	23.0665	29.9919	5.00513	0	8.55342	1.07507	0	4.21664	30.3628	24.0302	19.6273	25.9406	32.7089	29.1889	1.23457	1.18478	1.46143	0	1.40686	2.22187	0	5.78551	7.28929	13.8073	13.9888	14.0302	10.9823	14.3125	13.3464	2.19687	6.2478	5.16863	4.94305	1.92321	7.4191	0.337487
BT_0247	fig|226186.12.peg.248	AAO75354	hypothetical protein	59.2796	55.5487	63.3993	116.903	102.551	156.157	19.9732	10.3669	2.07028	149.984	134.96	165.719	11.9407	14.109	5.73511	5.94305	8.94121	0	119.914	127.474	94.8317	147.42	127.747	144.443	2.89818	5.48803	5.21458	7.77455	1.52908	4.05079	27.52	12.8799	22.8378	83.3499	76.4624	88.4646	66.9519	101.693	100.683	13.0681	22.9195	20.8813	4.321	30.4471	10.0292	6.22466
BT_0248	fig|226186.12.peg.249	AAO75355	RNA polymerase ECF-type sigma factor	42.0361	43.0118	55.1827	53.5422	62.8878	56.2947	0.346821	1.73347	15.2467	66.901	64.4083	109.284	10.5426	33.2541	18.2091	13.0904	3.02862	14.634	13.5568	65.5707	71.6775	106.817	46.8033	63.5348	10.0046	14.4384	20.6718	0	0	0	0	14.6161	25.6123	40.5634	45.5829	43.1588	122.565	115.725	116.013	40.0601	70.8342	50.0376	21.6495	23.2511	0	24.0734
BT_0249	fig|226186.12.peg.250	AAO75356	5-methyltetrahydrofolate--homocysteine methyltransferase (EC 2.1.1.13)	267.325	258.505	258.869	797.323	684.261	899.813	167.522	153.749	102.511	968.699	923.848	916.924	39.3411	60.5265	46.7402	40.967	39.8848	16.1062	472.992	354.847	280.312	737.951	921.601	1053.99	87.7772	117.783	76.118	100.484	124.49	83.3589	77.9163	69.3224	57.5064	337.377	334.885	344.391	723.696	917.039	845.777	138.716	44.9603	65.3661	45.646	60.2523	43.2244	34.853
BT_0250	fig|226186.12.peg.251	AAO75357	Dihydroorotase (EC 3.5.2.3)	82.2306	63.1028	73.7724	167.022	189.331	147.582	44.2945	53.3798	55.0806	135.252	155.492	171.189	118.774	108.412	120.319	24.9152	68.2305	117.839	96.4774	105.927	104.542	181.244	170.147	160.385	34.5903	32.2467	53.5039	39.6017	28.5442	28.0764	51.9892	46.3807	60.4426	99.7854	116.005	122.673	78.3462	90.6792	89.0182	88.9089	102.501	103.358	57.4296	55.1314	86.6101	38.0016
BT_0251	fig|226186.12.peg.252	AAO75358	Dolichol-phosphate mannosyltransferase (EC 2.4.1.83)	141.203	124.874	145.058	293.538	308.215	294.865	45.6158	49.1882	81.2104	222.264	222.165	242.879	113.274	134.745	132.761	38.0831	73.7988	83.6703	107.038	168.908	179.828	222.225	224.932	242.02	73.2875	107.867	117.665	20.0355	17.6798	48.1791	67.6255	43.7287	58.9668	171.366	171.094	194.161	171.547	165.571	165.181	141.066	156.071	149.7	55.1753	7.46124	39.5664	44.4787
BT_0252	fig|226186.12.peg.253	AAO75359	Transcription-repair coupling factor	58.8204	50.6459	55.1827	64.5636	71.2129	76.8217	55.6586	39.9199	49.9662	66.7797	86.9029	80.2264	34.2482	44.8859	56.9722	25.578	38.5124	51.999	81.4546	87.6371	73.5899	85.1196	82.5629	73.3168	24.9785	34.4498	29.3424	54.6442	58.9138	44.0252	33.8916	25.9407	30.4919	86.5461	80.1383	87.3332	27.3337	36.3551	36.0211	20.0527	16.7559	16.1032	31.9451	32.0901	23.0221	15.1627
BT_0253	fig|226186.12.peg.254	AAO75360	hypothetical protein	57.3143	60.9029	66.4549	17.9024	15.5088	12.0331	7.23184	7.19235	19.2361	9.93868	11.7897	13.0703	41.9599	37.2216	20.5461	36.0041	14.6409	27.0147	12.8877	28.5941	29.5014	23.5524	13.678	16.6619	46.8763	39.021	58.2797	13.3548	7.38596	14.243	47.3124	35.9881	19.659	27.8498	23.5159	22.9727	19.698	16.7335	18.8954	70.696	96.7361	104.749	28.949	28.3017	24.0933	40.5688
BT_0254	fig|226186.12.peg.255	AAO75361	UPF0313 [4Fe-4S] protein YgiQ	27.2345	22.0516	23.9552	37.8877	36.8791	33.6103	21.4028	26.3384	23.5602	25.8129	27.6689	31.0777	39.6305	37.597	25.9227	11.0234	14.5202	23.5139	29.6252	41.4575	34.578	32.5692	31.6966	34.9907	34.796	36.6905	44.3615	23.1454	29.1521	25.8601	25.1135	35.1295	35.5663	38.4602	36.1854	38.0501	17.0734	19.5144	19.1828	60.1915	48.8988	58.8472	22.2794	26.8891	18.1282	21.2748
BT_0255	fig|226186.12.peg.256	AAO75362	hypothetical protein	47.3277	36.0543	36.484	25.2365	20.4544	19.817	142.809	132.646	116.603	27.4059	41.859	38.7394	52.077	22.7504	64.0545	105.116	0	100.525	11.877	22.1375	58.8974	42.8101	26.368	54.5235	75.2363	201.799	133.613	95.5067	149.073	106.714	0	141.595	79.4338	27.0513	45.1931	38.7508	42.1863	24.3371	34.1455	85.7764	23.1961	72.4576	28.6145	87.94	88.594	282.485
BT_0256	fig|226186.12.peg.257	AAO75363	hypothetical protein	89.4854	86.361	99.85	21.4025	20.1623	25.5703	55.1967	27.5439	39.4272	40.0988	28.1654	40.8936	106.834	173.993	56.7879	19.808	60.6278	55.2501	11.982	21.394	62.4703	56.9873	29.5038	45.1521	235.929	395.422	263.464	0	12.3805	41.6549	103.383	76.6919	2.69567	15.3052	39.8795	39.2468	56.2022	40.5192	43.0773	241.18	77.8777	219.017	8.33092	25.1542	62.0573	149.525
BT_0257	fig|226186.12.peg.258	AAO75364	Xanthan lyase	14.9491	12.8081	13.1783	105.807	128.033	93.4668	59.1452	55.1718	76.6935	73.8834	82.4151	90.6298	47.5596	31.9604	40.3732	38.0793	21.3614	22.2853	10.3791	17.9383	15.5789	76.6315	56.0477	60.0196	34.6122	36.2806	53.708	53.5446	55.9913	41.5955	175.401	152.535	217.849	20.6193	20.5976	18.3168	36.7315	43.3797	41.6269	74.5033	91.926	82.8827	59.0167	62.1074	62.8024	84.4959
BT_0258	fig|226186.12.peg.259	AAO75365	Glucosamine-6-phosphate deaminase (EC 3.5.99.6) / domain similar to N-acetylglucosaminyl-phosphatidylinositol de-N-acetylase	269.759	293.527	226.756	515.328	585.174	635.652	313.945	255.586	308.151	258.521	338.9	359.802	125.549	218.586	212.993	71.5767	125.964	168.458	321.688	555.632	274.793	340.735	259.525	277.092	116.613	102.163	160.943	312.017	283.242	233.373	358.795	359.622	383.586	337.047	321.669	319.966	216.463	263.156	262.168	102.757	116.945	118.871	166.261	125.817	173.852	129.172
BT_0259	fig|226186.12.peg.260	AAO75366	putative amidohydrolase	155.297	147.965	151.041	185.076	198.01	222.408	151.215	176.389	162.86	463.082	355.607	344.275	155.824	150.805	98.7552	106.142	393.219	196.242	353.951	261.784	207.08	266.188	316.099	331.203	102.136	142.387	103.051	306.536	303.297	189.133	27.1376	67.8712	46.1817	270.781	231.009	235.608	129.348	155.218	154.941	168.66	130.427	144.229	199.028	234.37	236.484	41.1541
BT_0260	fig|226186.12.peg.261	AAO75367	Acyltransferase family protein	837.417	643.881	871.568	598.287	564.072	728.809	343.39	412.672	486.242	521.576	420.264	590.628	450.631	384.611	403.996	279.246	723.447	616.925	1640.89	1730.47	1176.23	659.374	545.325	643.055	138.784	207.72	180.736	451.789	493.927	459.973	601.94	777.161	839.781	1457.29	1208.83	1353.58	319.631	412.249	375.514	247.019	291.538	302.74	353.838	250.72	404.21	479.155
BT_0261	fig|226186.12.peg.262	AAO75368	hypothetical protein	533.66	545.655	546.839	181.231	207.016	142.179	209.997	161.6	129.722	153.953	155.046	220.432	553.734	590.092	531.109	382.039	212.393	394.19	129.246	228.581	487.322	279.223	175.515	218.534	387.369	263.692	394.261	312.063	184.218	176.012	257.684	179.02	257.339	301.5	413.232	390.675	346.271	273.34	283.945	473.337	405.12	549.622	233.52	115.018	411.461	498.888
BT_0262	fig|226186.12.peg.263	AAO75369	hypothetical protein	0.213493	0.190401	0.13287	0	0.410182	0.307982	0	0	0	0.596071	0.495816	0.444923	1.89211	0	0	0	0	3.09129	0	0.216993	0.160908	0.345	0.689414	0.357332	1.53382	2.38192	3.93375	0	0	0	0	0.628375	0	0	0.141028	0.176245	1.54878	1.23411	1.79761	5.88926	1.04206	3.02489	0	0	0	1.48046
BT_0263	fig|226186.12.peg.264	AAO75370	hypothetical protein	0.654301	0.65772	0.600819	0.891631	0.750476	0.725134	2.69869	4.24801	2.25506	0.97882	1.01993	0.705255	3.04801	5.50168	7.35811	17.9258	9.34759	2.06526	0.141013	0.305087	0.410233	0.873949	0.996177	1.02475	4.17259	3.52159	6.77188	7.8424	7.39391	5.61566	23.4397	14.1613	9.52158	0.310865	0.43591	0.273408	1.84326	1.4572	2.02005	6.06435	5.6735	5.46235	0	6.10303	8.8631	13.4769
BT_0264	fig|226186.12.peg.265	AAO75371	hypothetical protein	0.361784	0.325346	0.286087	0.357611	0.869304	0.185569	2.12699	3.15802	0	0.441647	0.537781	0.50165	4.53236	0.123067	6.60605	3.04085	3.01097	0.623543	0.324333	0.290237	0.40716	0.271787	0.133047	0.142054	1.10963	1.84464	2.42237	0	0.591673	0	5.3215	10.2832	14.3332	0.255906	0.219507	0.246912	0.46045	0.311397	0.595652	6.60858	7.12897	3.83215	0	1.35988	4.68299	7.4696
BT_0265	fig|226186.12.peg.266	AAO75372	hypothetical protein	0.327775	0.450556	0.292966	0.270961	0.104575	0.148626	1.18742	0.759551	1.39359	0.316454	0.16294	0.304244	0.101015	0	3.73586	2.64932	0.780535	0	0.318541	0.410573	0.237938	0.264985	0.385648	0.242378	1.93673	0.7733	1.21755	0.945705	0.356152	1.68911	0	4.09972	4.11475	0.240984	0.396595	0.368092	0.656416	0.582892	0.406063	3.7651	6.2723	4.93961	1.17233	2.6783	0	0.850437
BT_0266	fig|226186.12.peg.267	AAO75373	hypothetical protein	0.32397	0.247221	0.270811	0.145782	0.233798	0.037755	1.76354	0.771849	0	0.284701	0.09666	0.19155	0	0	0	1.01046	0	1.10202	0.062658	0.170012	0.035848	0.226307	0.065342	0.195083	0.113596	1.23984	1.35576	0	0	2.14569	0	0.606013	3.05585	0.054422	0.087763	0.101145	0.25249	0.250169	0.111797	1.74727	2.83501	0.57138	0	1.04758	0	2.2477
BT_0267	fig|226186.12.peg.269	AAO75374	Periplasmic ligand-binding sensor domain COG3292 / BaeS-type histidine kinase / OmpR-type DNA-binding response regulator	10.5076	11.8498	9.96373	7.31074	8.94436	5.32247	9.39454	7.27573	15.118	7.75514	7.32889	8.51418	18.5473	10.4207	15.8615	65.2334	16.344	14.1573	4.79055	8.53848	7.99216	9.54208	6.47576	7.96915	11.1016	7.81886	19.4429	15.1187	6.54927	13.6131	19.2183	18.8629	19.7992	10.0889	9.35694	7.45584	23.7656	20.0343	17.2991	29.9293	26.8418	28.562	21.961	17.0067	23.142	20.0418
BT_0268	fig|226186.12.peg.270	AAO75375	Outer membrane TonB-dependent transporter, utilization system for glycans and polysaccharides (PUL), SusC family	1.46544	1.27069	1.43317	0.82489	1.08362	0.496566	1.65221	1.95161	1.76696	0.519341	0.857875	0.879394	2.58666	4.73979	2.30981	3.10849	1.9267	2.78879	1.17424	2.55999	1.79913	0.704506	0.397361	0.4921	1.0826	2.184	2.79714	0.834294	1.57633	1.92558	2.14902	6.37226	7.13634	3.12219	2.32951	2.36693	1.12847	1.19035	1.07397	4.04896	7.52649	6.56882	3.54417	2.20094	0	2.16126
BT_0269	fig|226186.12.peg.271	AAO75376	Cell surface glycan-binding lipoprotein, utilization system for glycans and polysaccharides (PUL), SusD family	0.880494	0.974748	0.926111	0.717953	1.00232	0.641249	0	0	0.979546	0.978004	0.831397	0.914611	1.88347	1.56625	3.08915	0.542961	2.90849	0	0.334794	1.32477	0.6526	0.710272	0.656482	0.47376	2.17518	1.36658	1.85944	1.68328	0	0	2.88688	3.64343	3.94342	1.50125	1.27648	1.26669	0.708407	0.744403	1.11798	4.88873	7.43091	5.45883	2.72168	0	0	1.62894
BT_0270	fig|226186.12.peg.272	AAO75377	hypothetical protein	1.12535	0.911807	0.734849	0.03344	0.087558	0.347015	1.1437	0.63458	0	0.107462	0.029863	0.320457	1.35372	0	1.46263	4.72381	2.31612	2.92826	0.432366	0.289685	0.504181	0.18341	0.11507	0.087192	0.561953	0.451054	1.31475	0	0	0	0	3.75117	3.65462	1.9928	0.702829	1.24647	0.608132	0.3175	0.525475	1.83225	7.4928	2.57655	0	4.53233	0	1.63617
BT_0271	fig|226186.12.peg.273	AAO75378	hypothetical protein	0.751034	0.926013	0.865959	0.177642	1.12464	0.342185	1.01379	0	1.72182	0.141115	0.130822	0.420627	1.77286	0	0	0.458947	2.4762	0	0.076515	0.881729	0.730522	0.262104	0.324316	0.153429	1.34243	1.07631	1.48713	0	0	1.88128	0	2.49122	1.17647	0.820201	1.34634	1.58803	0.457817	0.669884	0.479094	6.26206	7.68054	3.465	0	0	7.1417	2.24416
BT_0272	fig|226186.12.peg.274	AAO75379	Outer membrane TonB-dependent transporter, utilization system for glycans and polysaccharides (PUL), SusC family	1.00259	0.686805	0.723967	0.529741	0.476177	0.939571	1.40188	1.39829	0.366212	0.778607	0.678708	0.790051	2.89172	0	0.366482	2.75723	2.42538	0.823752	0.466673	1.11215	0.869415	0.543231	0.564748	0.431048	0.305295	1.1007	1.84915	2.24623	0.829564	1.1085	0	0.880387	3.04422	1.13038	1.12153	1.08039	0.690876	0.792335	0.823739	4.65247	3.40864	5.80216	3.04469	1.49602	2.71828	1.98937
BT_0273	fig|226186.12.peg.275	AAO75380	Cell surface glycan-binding lipoprotein, utilization system for glycans and polysaccharides (PUL), SusD family	1.12991	0.83851	0.650467	0.467483	0.593011	0.436013	0	0	0	0.653805	0.809014	0.863103	0.345225	0	0	0.739213	0.076184	0	0.452042	1.07021	0.731632	0.600662	0.38732	0.256564	0.363928	0.203413	1.89778	0	0	1.23855	0	1.02026	0	1.89791	1.33087	1.17617	0.895055	1.04442	1.20701	0.931513	2.4716	0.838156	0	0	0	0.748009
BT_0274	fig|226186.12.peg.276	AAO75381	hypothetical protein	0.552565	0.352313	0.485335	0.113362	0.395541	0	0	0	0	0.184512	0.512296	0.110095	0.259057	0	0	0.120318	0	0	0.097786	0.291618	0.465717	0.313294	0.156969	0.248091	0.365348	0.220206	1.49648	0	0	0	0	3.00214	0.750993	0.63421	1.03475	0.318037	0.433439	0.548137	0.370968	0.21251	5.34401	5.0838	6.06236	0	0	0.619212
BT_0275	fig|226186.12.peg.277	AAO75382	hypothetical protein	0.488594	0.629026	0.420701	3.69707	3.89299	5.02348	2.13586	1.3155	3.37842	3.80082	3.93818	4.63521	1.43189	1.41118	1.17208	0.081348	1.27095	0.557857	0.524533	1.10433	0.697702	4.38724	3.30047	3.58887	3.02024	2.82065	3.42534	4.20995	0.6163	0.657933	0	5.74217	2.87621	1.182	0.877117	0.694983	7.41787	9.01864	9.66229	2.54978	4.02557	3.73446	8.6261	0	1.95572	1.32188
BT_0276	fig|226186.12.peg.278	AAO75383	hypothetical protein	0.974171	0.536384	0.789556	2.45797	3.22646	3.18005	2.31786	2.48337	0.820089	3.52232	3.68325	3.59407	3.67071	1.63359	2.71135	2.63837	4.42697	6.79994	0.650741	1.47959	0.973744	2.84599	2.89533	2.19495	2.9436	1.14021	2.49714	3.468	3.23582	1.35494	2.41727	5.91923	1.77682	1.38322	0.81392	1.37641	1.53464	2.10797	2.22404	4.30366	4.76013	4.445	2.52163	4.42437	8.11939	0.679806
BT_0277	fig|226186.12.peg.279	AAO75384	hypothetical protein	0.554042	0.649246	0.635167	2.30545	3.36585	1.89587	0.82523	0.935913	0.501107	2.87596	2.76083	3.55597	3.08763	1.01734	5.22204	1.90266	4.01782	4.48868	0.456465	1.12659	0.988547	1.87117	1.93909	1.37753	0.995294	0.951288	1.35629	2.36688	2.55709	0	6.09352	2.05904	8.31383	1.57133	1.22247	1.14686	1.92895	1.77626	2.64694	3.01529	3.73456	2.24844	3.20773	1.36891	2.87877	1.70919
BT_0278	fig|226186.12.peg.280	AAO75385	hypothetical protein	0.779341	0.669859	0.722279	1.25248	1.33585	0.639851	0	1.74212	0	1.17592	1.46704	1.57386	4.50242	4.48397	0	1.4242	0	0	0.428762	0.661444	0.731795	1.30361	0.856004	0.793823	2.24609	1.93748	4.48729	0	1.457	0	6.16717	1.46448	2.46104	0.920634	1.07874	1.0617	1.33141	1.15799	1.31593	3.59573	4.67582	3.99899	5.83008	0	1.68993	0.55519
BT_0279	fig|226186.12.peg.281	AAO75386	hypothetical protein	0.505657	0.266458	0.208386	0.107537	0	0	0	0	0	0.116016	0	0.138419	0.365993	0	0	0.113416	0	0	0	0.310907	0.251098	0.074043	0.024751	0.023459	0	1.11009	0.875964	0	0	0	0	3.85319	0	0.120335	0.248792	0.231312	0.177053	0.237279	0.311671	0.133282	0.258625	0.411414	6.92792	0	0	0
BT_0280	fig|226186.12.peg.282	AAO75387	Transposase	4.7568	4.47121	4.84163	3.23215	4.5268	3.59558	36.0857	25.1695	30.9137	2.97426	3.09209	2.88134	17.1191	10.4909	41.4812	13.5532	13.8373	18.4609	5.71453	7.70558	5.74049	3.36667	2.99295	3.16881	6.52016	8.85054	8.32815	10.8207	21.2631	24.4158	83.8073	64.2793	48.7522	5.37854	6.07398	7.03296	2.22395	1.9934	2.72368	12.4183	14.8712	9.91099	9.15508	19.0287	27.3762	40.3045
BT_0281	fig|226186.12.peg.283	AAO75388	Putative DNA-binding protein	11.1892	8.8058	9.45988	4.33724	4.10797	6.13436	0	4.39719	9.49896	2.12973	2.64737	4.38509	3.26238	11.2324	0	4.46242	0	7.78072	3.15313	9.55239	7.61396	4.48545	1.88585	1.90919	2.37761	6.09063	3.71163	3.37107	0	5.62072	30.1257	27.9191	4.83882	11.1383	8.84788	8.57606	3.66395	2.69397	5.1264	6.14165	10.927	6.06069	0	3.08695	0	11.4428
BT_0282	fig|226186.12.peg.284	AAO75389	Putative helicase	0.362021	0.552443	0.270427	0.928513	1.65644	1.01567	7.86873	7.51696	10.3868	1.01439	1.29036	1.32692	24.5274	18.2689	18.0738	10.0592	12.0597	17.5989	0.203607	0.283846	0.299861	1.10407	1.21493	1.3943	13.9418	10.341	22.0148	8.49857	12.4533	9.34661	21.0416	10.8548	6.82294	0.421105	0.493677	0.18626	0.60822	0.741236	0.66241	31.109	40.1571	36.9197	11.2353	30.2155	36.9759	16.3945
BT_0283		AAO75390		0	0	0	0	0	0	0	0	0	0	0	0	0	0	0	0	0	0	0	0	0	0	0	0	0	0	0	0	0	0	0	0	0	0	0	0.362412	0	0	0	0	0	0	0	0	0	0
BT_0284	fig|226186.12.peg.285	AAO75391	hypothetical protein	4.98767	4.797	5.44643	6.32894	5.67183	5.36036	48.4153	49.8212	61.0369	8.22964	10.8912	8.92064	257.626	231.176	213.349	337.027	353.275	319.085	1.34611	2.39701	3.34925	9.05247	6.13138	6.16352	94.7335	48.3376	87.0087	86.4111	66.5824	85.9107	104.787	107.635	91.5092	4.6446	3.64381	3.00528	8.68238	9.41499	9.33688	140.083	229.207	160.42	295.559	174.118	265.406	128.598
BT_0285	fig|226186.12.peg.286	AAO75392	MotA/TolQ/ExbB proton channel family protein	3.94773	3.3461	3.51882	6.87251	9.40191	7.21487	9.11254	8.77446	13.1728	13.852	16.2645	15.3365	49.5987	37.8173	48.7532	16.1414	23.4538	37.6693	5.66651	5.57684	6.45577	17.1181	16.1256	13.2775	17.4699	18.3343	27.746	17.8801	12.4717	14.371	15.0245	10.57	14.2969	6.84478	5.52106	6.25103	2.89125	3.67076	3.90469	58.9428	66.2087	80.8565	41.8213	39.4696	40.8805	8.94072
BT_0286		AAO75393		2.08289	1.75954	2.48509	4.99296	8.92942	5.84512	2.53738	3.87672	12.5494	4.82254	5.01908	5.9911	18.752	30.2163	0	0	38.2112	0	0.738735	3.76459	2.66619	3.64441	3.26667	3.25811	1.34732	6.71301	9.16621	0	3.95174	13.8929	0	30.1736	22.3871	2.90749	3.17589	3.50616	2.05241	2.75089	1.99164	17.5515	33.7952	52.8044	9.96454	4.52442	0	15.3997
BT_0287		AAO75394		2.73659	1.87084	2.33908	3.32423	2.91612	8.29091	6.84161	6.08289	4.20102	2.43159	1.46675	2.64921	3.37733	0	0	5.93844	0	32.0874	2.9169	5.43872	2.46577	3.70031	2.60622	1.37647	3.14628	0.681491	0.982136	10.2945	0	3.00145	17.0145	18.9534	0.805945	2.30717	3.43177	3.8559	0.985283	1.94299	1.18665	6.67725	11.9867	5.92095	0	28.4518	0	1.39663
BT_0288	fig|226186.12.peg.287	AAO75395	hypothetical protein	0.943355	0.997062	0.962479	2.02326	2.22947	2.41305	10.8882	7.21373	20.0774	2.29525	2.73039	2.88774	5.15336	4.17601	5.59055	4.89759	8.30073	2.09534	0.846274	1.26689	0.906281	2.12425	1.75311	2.16107	6.70769	1.90043	3.08747	0	5.17627	7.9384	7.66168	12.6403	13.8015	1.49191	1.56028	1.89754	1.25717	1.41097	0.958538	3.79645	3.28613	3.19297	10.2045	4.78498	16.3582	14.9901
BT_0289	fig|226186.12.peg.288	AAO75396	hypothetical protein	4.99828	5.08534	4.62545	9.15996	10.5388	7.50175	48.8023	49.8769	79.3199	2.39999	1.94699	2.58873	65.8739	58.4503	41.1731	170.035	21.5064	30.3317	1.86988	3.20933	3.18744	7.96768	7.62301	7.66587	86.9703	66.1397	117.64	45.5216	34.63	42.3092	122.694	164.136	215.949	4.59415	3.69696	2.90496	4.21903	3.76369	4.57852	186.161	257.982	217.709	37.0143	45.304	35.7955	250.002
BT_0290	fig|226186.12.peg.289	AAO75397	beta-galactosidase precursor	1.52804	1.68993	1.65837	6.01456	7.30393	5.96666	13.0054	10.9035	22.6095	6.29116	9.07917	8.66144	15.9608	16.2091	3.96824	10.4094	8.43933	7.28804	1.01807	2.63998	2.13834	7.0514	4.54172	4.28079	9.43669	5.58393	13.899	8.09114	13.6995	14.6625	16.415	32.5521	34.1588	3.81426	3.37838	3.53093	5.40596	5.99766	6.50027	14.871	18.9973	24.28	13.9436	11.3961	6.82165	15.888
BT_0291	fig|226186.12.peg.290	AAO75398	hypothetical protein	2.78613	3.05938	3.0953	7.85251	7.36475	9.24638	0	0.374464	1.98662	9.56519	10.2573	12.0401	11.2211	8.71724	0	1.53036	2.70103	0	0.864894	2.69499	1.91129	7.04077	4.25981	4.87284	8.47936	5.09384	6.51044	0	0	2.22538	0	0	8.34752	3.50593	2.63308	3.38512	10.5754	11.9021	10.3423	18.7502	15.3897	10.9481	0	3.14124	7.54996	1.55846
BT_0292	fig|226186.12.peg.291	AAO75399	hypothetical protein	5.76191	5.0235	6.45404	1.22505	2.78215	1.74211	9.23516	3.58729	0	0.758418	1.23147	1.49654	5.39931	6.5942	3.95525	5.01912	0	1.32915	6.22195	8.47337	6.60768	2.705	2.04061	2.02851	5.73215	3.62767	5.08129	4.5759	4.57592	1.71656	19.4867	6.06221	10.3825	26.4593	21.2224	22.9678	1.68421	2.53454	2.15428	6.36866	13.619	7.69949	7.7888	0	5.6578	1.57147
BT_0293	fig|226186.12.peg.292	AAO75400	hypothetical protein	1.16989	1.0482	1.19263	0.570434	0.64496	1.3267	0.900757	0	0	0.592064	0.727703	0.650825	1.76819	2.39997	1.68574	1.18144	0	2.03509	1.61144	1.01528	1.53789	0.724075	0.916774	0.739746	0.462262	1.03472	1.65578	0.333384	1.4659	0	0	2.57541	2.53933	6.55813	6.65625	6.92371	0.681744	0.70572	0.912269	5.08972	2.84018	3.40475	0	5.13593	9.78046	4.21477
BT_0294	fig|226186.12.peg.293	AAO75401	hypothetical protein	0.866929	0.931131	1.16539	0.248748	0.435172	0.289823	4.37063	2.37037	1.25646	0.444027	0.481142	0.770211	3.63402	0	0	5.03071	3.17659	3.05081	0.523907	1.01288	1.01948	0.430563	0.423894	0.410209	0.349095	0.86746	1.2983	5.2006	2.96467	4.2176	9.00761	16.2859	13.0082	3.13398	4.19404	4.12391	0.40639	0.451732	0.713469	1.9338	4.77104	2.82694	8.90848	6.22684	14.6778	7.26043
BT_0295	fig|226186.12.peg.294	AAO75402	ATPase component of general energizing module of ECF transporters	269.761	278.089	335.156	175.43	177.91	169.589	21.5895	35.2429	18.304	108.84	101.774	101.837	68.1322	51.9646	97.0609	19.6454	79.0962	36.1743	162.286	302.901	219.649	155.237	117.53	130.248	72.9021	78.498	89.8225	40.1051	22.8386	21.2511	60.5183	31.8521	31.5485	331.986	249.997	264.577	129.834	134.744	160.713	67.7623	74.9107	86.6787	28.0864	36.7133	13.15	33.5812
BT_0296	fig|226186.12.peg.295	AAO75403	putative xanthan lyase XalB precursor	14.5734	12.0487	11.4531	2.31353	2.68162	2.60418	3.60332	3.82345	4.63397	2.33844	2.40238	3.0837	13.2229	4.78541	5.85032	8.42802	2.41188	7.56783	3.33637	12.98	10.1432	2.2712	1.50137	1.59139	2.10094	1.48194	4.11833	1.97989	1.58765	1.20225	16.5772	6.58401	10.2623	12.3987	11.323	12.8138	0.927719	0.969506	1.17701	10.6174	13.15	11.9798	14.349	10.8551	6.26567	9.69194
BT_0297	fig|226186.12.peg.296	AAO75404	putative outer membrane lipoprotein silC precursor	9.20956	7.87674	7.22922	0.40973	0.579018	0.551113	1.08376	2.02771	0	0.829909	0.711184	1.17395	1.24674	3.08702	2.51774	1.21546	2.39033	1.49973	1.67054	6.65972	6.65005	0.722872	0.381199	0.499106	0.257697	0.79371	1.43267	3.60655	1.2911	0.918524	0	0.958082	2.97294	5.78449	6.47565	7.18342	0.192905	0.230485	0.367942	2.9619	4.22765	3.62182	0	3.46117	4.88277	1.59727
BT_0298	fig|226186.12.peg.297	AAO75405	CzcABC family efflux RND transporter, membrane fusion protein	4.60906	4.21833	4.508	0.398449	0.952478	0.734191	0	0	2.72893	0.731465	0.549974	0.697173	1.83156	0	1.76741	1.28223	1.90237	2.62395	1.29441	6.91172	5.88996	0.189476	0.194619	0.195403	0.609411	0.177352	0.863159	0	3.3206	0	0	0.767095	12.5703	5.44889	4.77327	5.17283	0.166713	0.143824	0.125502	3.39142	9.36283	2.26899	2.02844	0	0	0.378179
BT_0299	fig|226186.12.peg.298	AAO75406	RND efflux system, inner membrane transporter	4.75765	3.20395	4.56123	1.42669	1.3521	1.56401	0.77493	2.6443	0.87013	1.79476	2.38729	2.28871	4.32074	3.07042	2.6875	2.58331	3.30608	3.82325	3.9416	8.09724	6.36426	1.34838	1.06915	1.24171	1.70203	1.13416	2.43061	3.19027	1.16157	1.27931	2.35179	1.79302	1.90227	6.88348	6.01412	6.67429	0.826124	1.22131	1.18199	4.29011	5.86127	6.34483	4.47256	2.24107	5.2948	1.61336
BT_0300	fig|226186.12.peg.299	AAO75407	RND efflux system, inner membrane transporter	3.8413	2.37269	2.82721	1.47981	2.38018	1.79946	0.437102	2.47717	1.93766	3.46293	4.09628	3.31831	3.25068	3.62669	4.36255	0.8584	2.6331	4.13063	6.22838	7.78222	5.74231	2.46341	3.02155	2.45091	1.8649	2.17103	3.44554	6.62662	2.16031	3.88564	0	0.905753	1.9905	5.01443	5.1816	5.83802	1.06864	1.53911	1.27839	2.57635	1.82893	2.90956	1.12369	6.28491	0.47578	0.328912
BT_0301	fig|226186.12.peg.300	AAO75408	FIG00898163: hypothetical protein	1.07749	0.844128	1.04075	0.623311	0.961087	1.03553	1.51825	1.03971	0	1.1293	1.31446	1.30173	1.47954	2.90638	0	0.462008	0.761841	0	1.5298	2.54174	1.99692	0.911349	0.722299	0.661145	0.946213	2.06319	2.80419	0	1.16059	0	2.94473	2.25915	4.64165	1.40053	2.18376	1.88847	0.508559	0.715273	0.661375	6.28712	6.87644	9.60656	1.30808	2.0123	0	1.08046
BT_0302	fig|226186.12.peg.301	AAO75409	hypothetical protein	2.87676	2.84544	2.46147	2.27803	2.00386	2.84293	2.23494	0	0	6.90262	6.9865	5.4797	1.75984	0	1.29985	2.26211	11.2089	0	8.6923	5.23263	5.69358	3.4555	6.34885	5.7647	2.37899	0.765057	1.78206	10.3071	2.64209	1.0394	0	0	0	4.44928	5.83116	5.65945	5.30392	6.24303	4.37211	0.666918	1.31314	2.75521	0	0	8.87142	1.50421
BT_0303	fig|226186.12.peg.302	AAO75410	putative patatin-like phospholipase	40.8146	48.2857	36.4281	50.9863	53.5773	57.7894	3.22609	4.87628	10.4923	35.8024	34.2666	37.1722	3.58741	3.11835	1.40338	0.715103	6.5322	4.48277	37.2957	48.3217	30.0252	45.4053	49.6885	48.7772	4.9233	8.20888	7.21733	5.80455	9.35291	5.03651	10.8742	4.92271	7.506	44.2873	44.0208	41.8775	44.0431	51.3688	52.1462	5.34651	5.27008	4.57278	2.20623	3.51259	1.54498	4.00997
BT_0304	fig|226186.12.peg.303	AAO75411	RND efflux system, membrane fusion protein	35.7961	41.5598	35.8879	78.8712	88.3433	92.2918	243.647	243.453	257.09	150.213	162.512	180.779	206.463	147.447	174.81	376.73	280.522	330.848	15.082	42.7646	41.7533	101.748	87.6884	93.7583	381.97	402.421	641.369	143.964	131.559	172.809	237.477	192.232	238.026	46.3435	60.7476	67.07	113.292	139.72	136.667	656.136	832.527	715.856	285.168	295.303	383.183	247.699
BT_0305	fig|226186.12.peg.304	AAO75412	RND efflux system, inner membrane transporter	14.4164	12.7113	12.5494	54.1434	57.9471	71.9085	131.948	123.678	158.278	73.91	82.3297	84.1618	98.8883	76.0938	90.4032	105.077	84.5487	135.734	13.0168	22.7055	15.4677	56.1763	51.952	47.0021	51.287	49.7385	87.0324	109.572	116.42	103.707	137.466	136.465	176.078	22.5691	24.0918	25.6025	36.8472	47.8367	46.1466	104.999	152.939	136.877	244.07	194.492	261.663	154.204
BT_0306	fig|226186.12.peg.305	AAO75413	Efflux transport system, outer membrane factor (OMF) lipoprotein	7.60491	5.90105	7.03027	26.9748	32.2874	38.3145	41.2865	61.94	72.7296	29.38	34.459	39.4541	74.5027	61.2316	77.6929	58.8647	83.3048	83.3313	5.26366	10.4107	7.69231	25.5976	21.3939	22.8473	21.963	16.9574	29.4775	34.0034	75.692	45.0901	123.028	72.2039	83.2965	9.87344	11.3107	11.4034	16.8004	20.2756	19.3313	34.7229	49.3376	52.4081	124.655	123.716	158.087	104.447
BT_0307	fig|226186.12.peg.306	AAO75414	Pyrophosphate-dependent fructose 6-phosphate-1-kinase (EC 2.7.1.90)	559.537	512.245	528.985	296.632	340.477	387.162	196.143	197.383	184.762	265.461	324.187	330.566	201.065	139.26	194.692	122.743	211.337	288.799	400.694	935.426	597.705	288.693	214.957	230.651	120.107	95.2849	104.97	185.802	193.681	184.878	186.02	116.946	152.95	943.332	781.997	860.423	135.136	159.448	168.585	107.622	112.777	95.2975	243.853	194.727	289.294	129.244
BT_0308	fig|226186.12.peg.307	AAO75415	Lysozyme M1 precursor (EC 3.2.1.17)	16.3983	14.6665	16.6382	3.7885	8.37955	5.69967	5.77872	2.2203	0	4.69001	6.44722	8.6059	11.9709	8.69511	0	7.61752	2.99748	1.75145	4.39748	20.0193	24.0054	7.27533	3.0609	3.67461	3.02701	1.97722	2.65715	3.96754	2.62721	0	0	10.9514	8.92685	20.0901	23.3221	23.0855	4.73783	5.31553	6.90323	5.52134	15.7436	6.11169	12.1454	9.13527	44.0638	7.04988
BT_0309	fig|226186.12.peg.308	AAO75416	Dihydrolipoamide dehydrogenase of acetoin dehydrogenase (EC 1.8.1.4)	30.637	29.9172	26.583	112.996	131.142	129.023	18.6683	28.8448	39.2319	160.495	208.079	202.561	47.8345	33.8364	48.3322	14.943	33.874	47.9265	12.7449	23.0641	30.1118	132.691	112.347	119.092	36.5118	31.2817	46.0772	38.6448	33.5734	23.6865	16.821	22.9887	23.8766	20.1357	33.8874	33.5423	143.624	159.272	162.344	43.6501	31.5696	47.2434	43.3122	47.5804	33.6309	24.8534
BT_0310	fig|226186.12.peg.309	AAO75417	Lipoate-protein ligase A	12.0305	11.7473	10.4373	96.5788	98.3067	113.277	41.741	40.6883	39.2737	99.3826	108.825	103.453	88.8874	41.1181	46.4327	32.8059	19.6789	43.8128	12.4723	20.3066	15.4812	146.434	147.755	117.223	69.0122	42.6	46.0147	36.3455	78.0772	40.8232	25.897	13.6719	36.6215	18.1733	15.8667	17.0558	80.6702	92.4384	88.3835	97.8069	66.1739	87.0642	153.92	195.147	121.93	15.153
BT_0311	fig|226186.12.peg.310	AAO75418	Dihydrolipoamide acetyltransferase component (E2) of acetoin dehydrogenase complex (EC 2.3.1.12)	45.0868	45.6805	44.8944	1004.59	962.966	1063.73	58.1442	59.6338	85.1274	1404.33	1182.16	1352.7	105.972	132.71	127.711	32.0332	246.897	139.851	58.5841	63.3839	54.7224	1429.17	1459.93	1447.37	39.6755	34.5472	39.8917	87.0651	88.3338	64.2984	124.567	95.1822	99.756	68.1759	76.5303	80.0334	1095.28	1401.99	1334.99	38.7247	45.4654	39.9686	92.3593	87.211	100.122	46.8945
BT_0312	fig|226186.12.peg.312	AAO75419	Acetoin dehydrogenase E1 component alpha-subunit (EC 2.3.1.190) / Acetoin dehydrogenase E1 component beta-subunit (EC 2.3.1.190)	11.087	11.9643	10.1894	205.017	234.055	231.514	35.681	29.1296	49.1431	95.1602	101.98	117.805	24.3102	38.8065	42.1963	21.6587	37.9009	31.6189	9.45377	21.7621	13.3082	110.651	101.123	116.349	11.7213	13.9592	15.8372	43.4056	45.6926	42.392	129.791	66.4928	76.7363	16.0653	18.0146	18.0203	108.659	133.052	133.373	14.2961	13.3926	10.9197	17.226	22.1659	21.9839	29.2013
BT_0313	fig|226186.12.peg.313	AAO75420	Flavodoxin 1	11.4139	9.28897	8.8338	140.509	152.083	211.167	36.4814	16.1892	43.5698	106.428	150.363	153.238	34.7782	53.1672	44.6645	14.6814	36.2538	38.0184	7.9529	14.588	12.485	161.189	104.344	119.334	30.0518	20.7554	18.8667	3.56938	23.0567	36.6613	71.9253	75.7646	79.7109	9.29564	12.9787	13.2709	98.8497	115.529	116.915	24.3878	23.8785	37.9759	15.1327	63.103	90.944	42.5358
BT_0314	fig|226186.12.peg.314	AAO75421	Ribosomal protein L11 methyltransferase	28.7537	27.1286	28.6522	21.2121	25.5423	17.3575	23.3857	22.4095	30.6974	6.6897	7.43983	11.0503	25.1346	22.2593	18.9499	10.3512	17.6594	7.85348	9.47321	31.2016	30.739	17.4504	8.67102	9.03433	21.3191	27.8843	29.7107	15.2553	9.27376	19.5685	19.7398	29.7606	58.6227	36.4204	33.7034	29.1834	16.9315	16.5671	16.0091	38.6938	38.2648	51.6381	28.4014	7.94606	22.6285	24.4196
BT_0315	fig|226186.12.peg.315	AAO75422	Vitellogenin II precursor	182.27	141.349	160.712	491.367	572.564	584.6	116.628	122.157	124.872	416.724	552.638	559.744	426.692	475.51	318.53	24.2007	156.855	149.297	169.733	244	230.52	459.034	382.078	326.758	237.132	197.287	309.362	106.167	108.23	98.3182	90.7851	84.3351	84.724	178.892	195.88	213.947	177.658	237.039	242.141	361.446	417.187	375.239	155.818	110.846	100.302	49.0525
BT_0316	fig|226186.12.peg.316	AAO75423	putative hemin receptor	70.1295	69.8093	53.9619	207.207	249.564	155.271	359.513	410.649	519.311	87.3773	89.8256	85.2844	294.296	217.242	304.792	687.265	325.517	414.671	67.8937	57.4239	60.7588	87.7645	80.7269	71.9911	80.3021	51.9212	85.7665	553.069	410.005	528.375	579.154	608.371	564.74	63.9872	47.575	38	89.8155	87.256	74.6745	61.7261	84.1668	75.7816	283.334	246.627	369.368	320.208
BT_0317	fig|226186.12.peg.317	AAO75424	Outer membrane TonB-dependent transporter, utilization system for glycans and polysaccharides (PUL), SusC family	9.50438	9.55426	10.3327	12.5341	10.7321	9.33182	31.7727	39.7795	45.868	4.82899	4.17439	6.41695	164.248	287.912	225.195	50.0282	151.209	108.98	4.3891	10.2785	10.0441	15.1505	12.5614	14.9612	53.4242	58.7103	104.381	28.3807	27.2638	21.5971	55.2632	66.5755	76.9584	12.6454	11.678	11.4803	13.5336	13.6933	14.7637	87.0385	130.046	121.407	50.5284	53.8797	56.3363	60.5307
BT_0318	fig|226186.12.peg.318	AAO75425	Cell surface glycan-binding lipoprotein, utilization system for glycans and polysaccharides (PUL), SusD family	0.839208	0.777551	0.685701	1.20049	3.09648	2.30304	36.5322	28.8608	30.3028	0.942904	1.63146	1.52789	80.9911	75.4094	115.161	10.5869	54.9241	56.6598	0.490489	1.62592	1.24145	2.82729	1.27102	1.07191	16.1839	11.3022	16.4126	24.7555	13.57	27.1358	90.6571	73.3519	107.496	1.73077	1.73253	1.92366	0.954853	1.06897	1.05639	25.1265	44.0425	30.7576	19.7289	32.8966	15.0676	58.4367
BT_0319		AAO75426		0.850646	0.527886	0.748269	0.407563	0.132162	1.24842	29.6661	19.5031	63.0569	0.494819	0.581414	1.07509	48.7492	100.806	25.9594	28.8497	35.8619	76.4581	0.134339	0.609255	0.424297	1.02845	0.153695	0.373382	9.51577	12.529	9.96503	0	18.4762	5.92549	106.514	125.768	118.402	0.93618	0.069937	0.442528	0.994627	0.628205	0.600062	12.4541	60.2306	37.4291	104.695	10.0202	0	132.372
BT_0320	fig|226186.12.peg.319	AAO75427	hypothetical protein	24.6749	19.8879	22.8597	20.072	25.3786	18.9347	149.976	179.407	246.215	13.8614	15.437	20.4218	46.275	91.236	65.9196	43.1898	60.8012	72.9852	7.69295	25.5912	21.0888	17.5134	10.3095	12.6511	33.3468	35.3029	26.8049	158.281	163.204	279.943	631.418	561.636	573.165	35.989	39.9613	39.6252	11.3732	13.9256	12.4467	21.9758	16.6655	21.6543	111.379	39.7158	82.0554	182.71
BT_0321	fig|226186.12.peg.320	AAO75428	Guanine deaminase (EC 3.5.4.3)	60.9899	60.0239	82.7501	31.5528	34.9737	30.4096	50.3543	47.4846	78.6604	14.0318	19.8863	26.8396	33.0158	29.0438	76.7907	21.2468	32.0292	7.05096	3.74094	38.2691	43.6977	34.5493	16.8688	18.7342	41.7295	57.7929	69.5151	29.263	15.5901	54.8737	69.4826	222.419	208.398	61.272	57.7924	57.0533	28.1755	31.2056	32.144	45.3125	59.3654	39.3238	37.2109	34.984	95.6003	86.1279
BT_0322	fig|226186.12.peg.321	AAO75429	Oxidoreductase	141.895	121.084	140.837	313.463	311.695	358.48	338.721	342.042	356.485	330.901	389.753	353.915	328.942	222.043	270.697	214.933	153.222	216.612	196.812	215.69	167.345	406.684	369.945	370.155	341.688	322.289	341.274	348.47	382.584	284.284	436.365	412.303	380.143	230.718	221.812	239.629	159.624	206.071	201.872	219.981	199.029	171.367	214.24	311.746	250.208	242.149
BT_0323	fig|226186.12.peg.322	AAO75430	hypothetical protein	47.9244	40.8317	39.9754	149.609	155.001	146.833	321.044	327.953	366.42	185.046	142.998	152.179	265.204	202.592	226.889	160.329	118.656	141.03	105.74	79.8804	68.5478	157.751	179.061	184.6	108.659	180.588	218.227	224.881	223.444	253.399	407.717	379.407	480.236	69.9319	67.2849	66.3861	69.5226	72.1237	68.0111	289.185	329.866	336.576	204.404	203.256	183.888	265.159
BT_0324	fig|226186.12.peg.323	AAO75431	hypothetical protein	17.7385	15.4126	17.3985	39.3718	46.5162	43.2873	84.1284	96.9647	146.045	40.5464	43.7961	46.3372	330.206	317.965	356.334	39.9757	26.2973	75.8364	6.78581	17.2289	24.193	36.2432	20.8718	23.7999	297.153	363.241	591.72	45.2494	63.1144	43.2053	121.343	97.2024	193.466	17.042	20.0188	22.3864	29.2346	26.3006	25.0521	453.482	453.712	562.827	142.354	134.102	82.1226	234.961
BT_0325	fig|226186.12.peg.324	AAO75432	hypothetical protein	32.556	30.4971	36.2367	107.206	109.291	116.589	922.489	953.613	917.891	67.257	77.1514	102.972	2062.56	1886.44	1866.16	730.584	721.498	613.687	16.6822	46.0981	48.0877	44.0985	31.3171	43.6249	1097.48	1416.09	1860.3	401.65	589.226	598.517	895.447	945	1137.32	29.8487	26.6963	30.2608	46.0971	49.4721	51.2852	1351.15	1938.29	1591.92	469.924	571.181	514.57	911.023
BT_0326	fig|226186.12.peg.325	AAO75433	RNA polymerase ECF-type sigma factor	59.0555	60.0654	62.4529	169.78	139.56	163.422	1240.83	1374.08	1104.35	127.83	128.73	159.368	1380.88	3009.8	2356.51	259.335	821.329	660.17	14.7858	55.1377	75.1	83.1853	51.515	90.2333	1309.33	2869.89	2919.27	593.575	685.656	743.736	983.2	965.239	1207.27	37.8987	42.8707	44.9735	118.128	115.618	121.179	1049.53	940.807	1094.01	222.966	275.845	253.985	1304.78
BT_0327	fig|226186.12.peg.326	AAO75434	Transglycosylase	51.7146	50.1831	48.331	62.6374	62.482	70.1802	57.6308	62.492	33.8984	38.593	33.0193	41.6133	21.711	33.0984	18.3587	19.8322	22.3526	36.4734	33.4254	58.3639	45.7851	43.0424	32.7741	38.6018	10.0005	14.6666	9.48467	47.5555	26.7819	26.7584	92.528	96.3594	92.3569	51.3236	40.8483	46.5269	20.8363	24.7419	26.5964	18.7057	15.1636	15.5093	49.4294	21.4324	20.007	68.9103
BT_0328	fig|226186.12.peg.327	AAO75435	hypothetical protein	137.226	117.059	123.039	342.795	339.713	302.116	381.122	342.526	323.106	188.147	152.18	171.211	134.01	193.814	203.084	247.352	152.11	66.8461	157.286	191.163	142.246	218.216	215.777	247.633	181.283	275.895	150.478	294.914	367.859	310.649	118.551	160.252	178.367	182.374	151.721	150.997	167.245	189.982	186.175	180.016	95.6263	109.47	110.155	131.984	72.1025	186.538
BT_0329	fig|226186.12.peg.328	AAO75436	2-oxoglutarate/2-oxoacid ferredoxin oxidoreductase, gamma subunit (EC 1.2.7.-)	65.9751	61.7501	58.2331	135.173	192.428	173.793	184.381	165.463	243.191	93.3921	114.156	146.503	66.8089	73.4869	82.3427	39.3467	38.5678	82.3247	42.608	128.059	96.6208	108.174	49.6624	58.8067	22.6876	34.1713	30.5415	74.3106	131.659	206.548	246.304	312.647	226.951	109.475	113.057	120.197	54.8877	65.8758	68.2351	49.6643	49.1928	50.4745	82.7998	75.6362	206.423	152.097
BT_0330	fig|226186.12.peg.329	AAO75437	2-oxoglutarate/2-oxoacid ferredoxin oxidoreductase, beta subunit (EC 1.2.7.-)	149.608	121.542	134.66	380.663	436.987	467.912	135.495	153.276	180.415	252.175	285.225	294.438	58.0042	63.5122	56.5192	23.9502	18.5028	43.5017	190.143	293.383	190.448	236.255	186.328	221.994	47.0176	78.4651	52.4613	107.186	96.3721	103.196	140.559	198.206	152.84	213.213	203.791	231.791	119.039	153.258	145.098	67.6534	50.5459	69.1316	46.4815	40.5921	32.9595	86.0608
BT_0331	fig|226186.12.peg.330	AAO75438	2-oxoglutarate/2-oxoacid ferredoxin oxidoreductase, alpha subunit (EC 1.2.7.-)	138.587	108.029	121.663	466.504	575.617	542.39	131.772	119.187	136.812	196.592	229.644	281.812	84.2027	97.6262	82.8654	29.1966	84.8608	77.6155	135.642	289.955	190.787	253.968	151.774	181.299	50.5386	73.2931	70.1324	70.7689	113.412	124.869	191.288	163.719	153.855	253.127	231.653	247.763	130.321	160.239	163.954	79.814	76.3085	83.4463	36.0798	33.5349	31.3432	85.3848
BT_0332	fig|226186.12.peg.331	AAO75439	2-oxoglutarate/2-oxoacid ferredoxin oxidoreductase, alpha subunit (EC 1.2.7.-)	95.4238	67.5065	89.907	140.213	131.865	150.404	37.7336	59.0722	46.5049	118.947	164.582	193.853	89.3621	175.801	162.413	0	81.8628	42.7096	28.3603	83.5702	186.549	224.323	81.2103	114.964	85.2783	52.1107	97.3045	28.1143	0	24.5685	0	46.7715	22.9651	60.242	156.923	163.124	197.062	172.547	188.105	90.6344	57.0315	173.255	0	0	0	3.03728
BT_0333	fig|226186.12.peg.332	AAO75440	2-oxoglutarate/2-oxoacid ferredoxin oxidoreductase, delta subunit, ferredoxin-like 4Fe-4S binding protein (EC 1.2.7.-)	274.513	273.38	312.52	462.027	543.064	324.984	26.5707	116.104	142.024	314.172	259.725	395.963	252.297	296.728	193.686	492.928	313.341	234.048	70.9598	282.384	457.034	373.827	173.454	307.547	187.228	238.504	242.79	127.482	90.9769	71.0104	242.538	35.9389	50.5651	324.545	425.877	413.804	549.753	504.782	528.262	363.663	372.683	422.877	144.088	308.601	198.068	225.553
BT_0334	fig|226186.12.peg.333	AAO75441	hypothetical protein	464.324	455.737	543.591	364.491	363.277	269.106	32.4044	30.2434	0	391.661	470.318	630.676	836.696	133.93	96.7772	83.8478	118.892	44.2042	76.4743	250.562	574.594	1181.52	505.773	575.33	788.415	489.35	780.035	38.211	32.8556	15.4675	78.8307	36.026	32.4453	231.131	405.797	397.196	436.297	370.893	370.205	4721.88	3568.99	4631.61	0	182.471	132.029	55.8814
BT_0335	fig|226186.12.peg.334	AAO75442	ATPase RavA	14.9797	10.5559	15.131	18.0486	21.0789	21.9762	9.78722	9.57877	11.8037	14.6854	23.7251	23.9943	51.4676	36.7507	37.1417	4.78649	21.9663	17.7088	7.0225	17.6374	20.4231	29.8046	19.2333	20.6239	26.2713	20.4958	36.6388	11.5274	11.7032	2.32195	19.99	4.52264	1.65029	16.0303	20.3667	24.879	10.6731	13.4239	13.6839	31.966	22.3073	28.0057	13.769	23.3858	15.4414	4.99414
BT_0336	fig|226186.12.peg.335	AAO75443	Putative inner membrane protein	10.8031	9.11026	9.53454	19.2939	19.2047	20.4978	16.848	27.0818	27.6697	36.5068	40.5773	37.9613	119.51	107.069	112.613	16.9448	94.6541	114.097	11.9996	11.3023	15.2052	54.3554	56.0781	43.6448	78.4024	51.3585	75.2306	37.8716	29.9786	22.2821	18.2341	16.6703	7.17677	13.3285	13.8929	14.1754	15.8513	18.6244	17.8057	49.9705	25.7591	39.3109	71.5916	66.5461	70.2907	9.99702
BT_0337	fig|226186.12.peg.336	AAO75444	probable membrane protein NMA1128	22.007	23.5633	28.6286	30.5514	45.9834	37.0553	14.657	4.07081	7.30339	24.5053	26.6984	27.9388	6.58965	4.71962	0	1.39812	10.5574	0	16.4234	22.2859	19.6798	32.0396	27.0432	31.5401	5.55933	9.00188	14.4695	5.63068	12.9935	0	0	5.59875	0	19.7411	16.8154	19.3078	12.6311	14.7916	18.329	13.1155	20.2793	10.304	0	0	0	0
BT_0338	fig|226186.12.peg.337	AAO75445	hypothetical protein	0.792063	0.910023	0.797971	0.945554	1.04533	0.886538	2.56946	1.78025	1.161	1.33584	2.18445	1.69018	1.86967	0	2.50561	0.840185	1.07924	3.08634	1.31469	1.78917	1.62202	1.80933	1.70619	1.95982	1.67726	0.55368	2.00247	2.53145	0.463099	2.43961	0	0.058191	1.11166	1.11835	1.13948	1.21992	0.694134	0.640036	0.828634	3.25244	2.12494	4.1573	4.51496	0	0	0.925925
BT_0339	fig|226186.12.peg.338	AAO75446	alpha-xylosidase (EC 3.2.1.177)	0.41076	0.281806	0.282563	0.896245	0.991824	1.02493	1.27186	2.16272	1.82143	0.771527	0.751887	0.728796	0.250183	0.931097	2.76564	0.23482	0	0.267609	0.518883	0.517265	0.553666	0.921555	0.973722	0.973477	0.606391	1.30155	1.19733	0	0.674463	0.373621	0	0.423931	0.899705	0.456871	0.39043	0.35484	0.448949	0.634994	0.520215	1.26188	0.793632	0.710025	0	3.2042	0	0.106796
BT_0340	fig|226186.12.peg.339	AAO75447	Corrinoid methyltransferase protein	0.290256	0.250544	0.240039	0.408326	0.452275	0.402373	0.073195	0.365141	0	0.463535	0.539007	0.402173	1.07981	2.3695	0	0.300019	0	1.02788	0.279553	0.461862	0.335792	0.531689	0.512382	0.265457	0.504447	0.449816	0.5772	0.865416	1.51995	0	0	0	0	0.085755	0.336249	0.277303	0.367883	0.506681	0.41834	0.215483	1.23948	0.703043	0	1.79911	0	0.61069
BT_0341	fig|226186.12.peg.340	AAO75448	Na+/glucose cotransporter	0.187183	0.180387	0.240418	0.387821	0.508968	0.487125	0	1.7775	0	0.44294	0.4689	0.527179	1.50718	0.138958	0	0.176532	2.83537	0.908756	0.490348	0.21335	0.304311	0.574311	0.470535	0.434041	0.104402	0.22226	0.460428	0	0	0	0	0.976639	0	0.350826	0.206135	0.195184	0.414562	0.38755	0.347925	0	0.139935	0.430608	0.312236	0	6.37544	0.556505
BT_0342	fig|226186.12.peg.341	AAO75449	hypothetical protein	0.040602	0.064161	0.02006	0.934224	1.08701	0.67775	0	0	0	1.14365	0.898961	1.19793	0.351677	3.99038	0	0	0	0	0.089493	0.033324	0.120776	0.380339	0.548574	0.451961	0	1.13589	0.97361	0	0	0	0	0	0	0.40657	0.064284	0.111405	0.827019	0.900825	0.751001	1.47166	5.08888	2.13026	0	0	0	0
BT_0343	fig|226186.12.peg.342	AAO75450	methylcobamide:CoM methyltransferase-related protein	0.214145	0.22489	0.308128	1.01198	0.35586	0.629502	7.05353	6.22002	6.32106	1.41088	1.39898	1.24361	10.8897	8.17228	2.39744	7.75754	17.5085	3.30048	0.414294	0.449398	0.111784	1.33312	0.704991	0.808904	4.85169	9.17254	8.6076	6.90058	8.09952	1.43801	0	7.84705	5.14818	0.248695	0.361267	0.265724	0.83286	0.646953	1.45594	6.56457	4.57577	2.56495	1.07333	11.7584	9.18783	3.45615
BT_0344	fig|226186.12.peg.343	AAO75451	hypothetical protein	7.43469	9.33599	10.6876	10.6982	16.0352	12.533	15.6984	5.46832	15.6406	5.4196	7.18311	8.51504	16.846	41.0426	18.862	42.7717	13.6648	10.0468	1.49857	2.46706	2.91471	6.02405	2.31786	1.78549	4.21443	3.26164	7.9551	0	5.30866	0.654852	44.4009	21.1015	15.9729	10.6415	6.06899	4.54065	10.6391	8.33354	10.3134	10.6009	27.0451	23.5782	20.3332	12.486	15.009	19.1109
BT_0345	fig|226186.12.peg.344	AAO75452	hypothetical protein	11.8296	12.5048	8.67462	17.574	18.6464	19.3114	66.3874	93.0987	97.5615	19.764	24.67	21.3006	143.829	127.796	100.032	148.319	132.041	186.138	8.39705	7.93965	10.6625	24.1217	22.9353	17.2182	18.7901	8.26582	12.3269	50.354	32.0414	44.7712	0.907711	61.5517	61.0275	10.1772	11.8477	11.6827	15.946	14.1555	14.6485	19.5224	11.7786	13.4986	89.2616	104.578	123.3	69.8966
BT_0346	fig|226186.12.peg.345	AAO75453	Ribose-5-phosphate isomerase B (EC 5.3.1.6)	743.059	582.714	773.9	441.77	434.94	559.722	118.263	148.219	122.377	962.012	824.075	1186.08	48.9887	43.6373	157.574	43.8591	149.76	115.555	1391.92	1344.36	1332.59	596.651	600.483	650.39	34.94	38.6937	36.731	108.798	179.328	144.263	248.665	93.8122	138.709	810.816	1213.32	1427.25	241.19	322.386	287.216	26.294	17.5968	13.2657	52.5312	59.4414	28.4113	52.4733
BT_0347	fig|226186.12.peg.346	AAO75454	Transketolase (EC 2.2.1.1)	189.171	159.037	167.896	294.769	354.906	384.742	94.8442	92.0836	100.587	157.284	190.577	198.324	46.8729	74.0326	81.8513	17.3638	90.5988	85.9116	192.863	354.924	211.458	177.957	124.575	144.734	35.0291	51.6446	53.7632	97.1427	92.6427	78.6773	83.0456	78.8454	67.4807	330.906	280.567	302.825	98.7481	122.326	119.311	40.1063	50.4422	36.5423	24.6496	26.2745	61.3863	24.6252
BT_0348	fig|226186.12.peg.347	AAO75455	alpha-L-arabinofuranosidase (EC 3.2.1.55)	0.598846	0.489965	0.526315	0.897329	0.958037	0.798099	1.56918	0.724902	0	0.417238	0.491403	0.648346	0.576869	0	0	0.630561	0	0	0.41176	0.478654	0.763726	0.494965	0.449322	0.548646	0.780991	1.13371	0.773606	3.09406	0	0	0	0	2.26512	0.677088	0.777132	1.01452	1.17833	1.0252	0.992037	1.34873	0.643297	0.345467	0	0	0	0
BT_0349	fig|226186.12.peg.348	AAO75456	Putative glycosyl hydrolase of unknown function (DUF1680)	0.19033	0.178209	0.261728	0.31762	0.085883	0.065602	0.48278	2.00666	0	0.350133	0.586673	0.416454	2.17043	3.19227	4.04147	0.407531	2.26408	3.52774	0.25268	0.408612	0.192873	0.7187	0.224048	0.222577	2.09636	1.06802	1.93307	0	0.764635	0.44564	0	0.436974	0	0.290407	0.36736	0.392232	0.03439	0.030189	0.029521	3.01928	1.70528	1.46282	2.96788	7.23896	5.8453	0.148493
BT_0350	fig|226186.12.peg.349	AAO75457	Ribulokinase (EC 2.7.1.16)	6.4641	5.53495	5.77587	9.38578	8.10299	7.83516	6.72593	10.8358	9.14856	6.61185	5.32927	5.73705	2.96108	1.63881	1.40356	6.59021	7.42521	6.9424	10.0953	13.5489	9.00353	7.11348	7.81269	7.79879	5.9512	8.32733	8.03848	6.0914	13.5421	10.258	3.81139	11.797	9.90128	11.1978	9.13418	10.1757	3.50964	4.49396	3.34199	5.93934	6.34126	6.64474	9.35403	8.31256	3.82632	3.98527
BT_0351	fig|226186.12.peg.350	AAO75458	L-arabinose isomerase (EC 5.3.1.4)	16.2781	12.3448	13.9809	35.7814	38.2184	44.3388	13.5725	17.8085	16.314	17.4128	18.4558	18.2234	5.59253	7.45421	7.52958	2.05022	16.3729	15.2245	22.9367	34.3033	21.3244	32.312	26.7257	26.0484	8.72372	7.53861	5.72791	15.38	15.6892	26.2361	20.7046	25.0973	20.6109	29.0868	24.4918	27.0974	8.00453	10.8537	11.3448	2.41415	2.74911	2.03381	8.54466	0.793837	6.21976	4.5917
BT_0352	fig|226186.12.peg.351	AAO75459	four helix bundle protein	28.5776	21.4826	28.8881	26.6906	28.0845	31.4687	37.4923	19.354	20.0999	21.9771	25.7252	23.4988	44.3865	26.301	10.3943	27.1418	30.8664	56.7026	28.3125	42.7099	33.2209	23.9694	15.3526	16.0308	10.0015	9.32542	6.01749	67.6529	42.6341	54.0039	12.3481	21.8864	25.3577	36.1585	30.6802	30.5031	9.15035	10.5873	13.0989	17.4315	14.7772	11.7364	6.17648	10.2489	43.8739	15.0858
BT_0353	fig|226186.12.peg.352	AAO75460	L-ribulose-5-phosphate 4-epimerase (EC 5.1.3.4)	15.1788	13.1213	15.2769	20.4668	23.1463	31.1718	1.15605	2.50241	7.78658	10.0849	9.46809	11.168	0.704064	8.67863	10.7849	1.1759	6.29091	0	13.6815	24.5161	18.9848	13.522	13.771	18.0605	0.789589	2.06393	0.462134	0	7.59721	2.15136	18.1421	11.9674	4.03973	16.1968	17.6911	18.78	5.60846	7.71938	6.19881	0.69431	1.60207	3.15999	0	0	0	2.89547
BT_0354	fig|226186.12.peg.353	AAO75461	Hypothetical Nudix-like regulator	14.6044	11.5	12.5667	17.6232	17.1055	24.2612	0.935608	6.8158	3.10336	8.92677	7.85512	11.4046	0.713622	0	10.0098	0	4.32989	1.55076	13.5511	27.3362	17.607	14.3931	10.5823	13.948	1.39913	1.04506	1.55982	0	0	2.612	0	1.53757	2.04371	17.841	17.551	22.1172	4.20313	6.20658	6.90514	5.16226	0.85215	0.291417	3.82127	0	0	0.676417
BT_0355	fig|226186.12.peg.354	AAO75462	Sodium/sugar cotransporter	19.6849	14.7348	14.8389	31.1026	32.9046	35.1199	9.75153	16.9355	22.2303	25.2783	32.1728	29.1968	19.4914	28.1811	13.2522	3.63813	7.37848	15.7077	40.7071	41.5047	33.6996	55.5684	55.7902	45.1457	16.2877	14.3748	15.1098	6.0452	13.2742	15.2613	19.7686	11.609	3.40385	34.7422	35.6684	39.626	9.89193	13.019	11.6082	8.48513	8.59513	7.53439	13.0017	8.63473	13.9284	2.77393
BT_0356	fig|226186.12.peg.355	AAO75463	Aldose 1-epimerase (EC 5.1.3.3)	22.5052	21.1111	25.656	28.6032	29.1393	24.8862	14.9207	10.0518	1.50626	7.85369	8.49903	13.2264	20.6199	23.7395	23.1551	1.82333	12.1371	10.1861	16.7039	51.2885	33.9376	32.3476	17.4467	20.4592	18.9999	31.2481	35.966	6.39252	5.94514	8.22099	3.05088	12.9005	10.9172	69.851	55.2256	54.4603	19.5053	18.574	19.3469	32.9706	43.721	31.7842	6.24945	0.28283	3.69103	6.24763
BT_0357		AAO75464		15.2136	0	6.72053	9.71141	12.7991	0	0	0	0	71.436	95.5387	66.6355	240.338	0	0	0	91.8688	189.492	24.3775	0	58.8569	85.2674	138.264	57.6909	155.857	162.549	341.983	66.8357	0	48.2238	0	41.1872	0	28.2259	40.6988	11.8898	3.61008	0	5.82398	83.7667	236.914	155.888	0	169.076	206.092	0
BT_0358	fig|226186.12.peg.356	AAO75465	Mobile element protein	206.065	166.456	197.819	194.593	226.498	221.168	168.761	134.409	129.975	353.034	377.137	317.739	129.305	84.9581	153.952	106.548	95.942	123.613	556.702	412.146	324.119	334.371	360.483	298.838	82.5159	79.3259	90.4465	207.617	213.519	134.08	110.157	99.8751	113.862	392.503	374.699	388.16	129.915	157.804	151.998	143.292	118.109	130.939	159.374	146.467	116.889	43.4213
BT_0359	fig|226186.12.peg.357	AAO75466	hypothetical protein	161.187	136.148	248.93	161.326	203.085	190.813	0	104.653	137.739	99.8496	71.8451	140.463	0	38.6891	66.6582	66.5901	0	92.5406	397.62	480.884	337.447	135.909	139.973	165.861	3e-06	103.081	41.6687	0	23.1506	141.48	0	59.5114	176.617	372.332	290.977	305.989	120.196	133.08	160.565	0	0	0	0	0	8.05557	0
BT_0360	fig|226186.12.peg.358	AAO75467	Arabinan endo-1,5-alpha-L-arabinosidase (EC 3.2.1.99)	0.04059	0.026536	0.046046	0.142924	0.234555	0.097423	1.43509	0	0	0.134885	0.060239	0.117686	0.037221	0	0	0.349129	0	0	0.015347	0.147418	0.019545	0.055062	0.111467	0.074982	0.387259	0.286832	0.064562	0.706838	0	0.568098	0	0	0.827696	0.140082	0.064115	0.066465	0.101151	0.028933	0.119544	0.601355	0.237431	0	0	0	0	0
BT_0361	fig|226186.12.peg.359	AAO75468	Cell surface glycan-binding lipoprotein, utilization system for glycans and polysaccharides (PUL), SusD family	0	0.01141	0.028293	0.038351	0.134253	0.044789	0	0.487744	0	0.116104	0.140407	0.057563	0.080139	0	0	0	0	0	0.032949	0	0.014018	0.059187	0.017111	0	0.148644	0.142314	0.277574	0	0	0	0	0.358741	0	0	0.06125	0.07144	0.085054	0.088057	0.02704	0	0.512546	0	0	0	0	0.135961
BT_0362	fig|226186.12.peg.360	AAO75469	Outer membrane TonB-dependent transporter, utilization system for glycans and polysaccharides (PUL), SusC family	0.059395	0.03412	0.023026	0.063174	0.175212	0.123412	2.50078	2.27981	1.31125	0.135928	0.081795	0.0373	0.755111	0.193791	1.03345	0.222977	1.4526	0	0.054227	0.066668	0.026535	0.068963	0.004662	0.092086	0.631119	2.21711	0.46558	2.20252	2.50624	0.483733	0	0	0.418046	0.076676	0.058349	0.025907	0.028347	0.07357	0.036871	1.19359	0.407035	0.181199	0	0.709059	0.483178	0.037102
BT_0363	fig|226186.12.peg.361	AAO75470	Cell surface glycan-binding lipoprotein, utilization system for glycans and polysaccharides (PUL), SusD family	0.014816	0.040696	0.057672	0.052089	0.119661	0.106444	0	0	0.683483	0.069038	0.110091	0.281656	0.245107	0	1.65777	0.153215	0.566303	1.40008	0.008391	0.062028	0.035722	0.0517	0.043591	0.065702	0	0	0.306439	0	0	1.93232	0	0	0	0	0.046812	0.032357	0.115556	0.084442	0.034441	0.198126	0	0	0	0	0	0
BT_0364	fig|226186.12.peg.362	AAO75471	Outer membrane TonB-dependent transporter, utilization system for glycans and polysaccharides (PUL), SusC family	0.097206	0.053939	0.078516	0.272777	0.132024	0.344931	1.11366	1.30281	1.2152	0.283483	0.472205	0.216251	1.08167	1.85013	6.64461	0	0.675698	0	0.055456	0.081819	0.065929	0.380933	0.524542	0.29604	1.02628	0.606546	0.604959	1.09575	0.854352	1.29378	0	0.63802	1.42505	0.120634	0.102317	0.181086	0.326842	0.182328	0.294157	1.25695	0.961531	0.570585	0	1.08812	0.329636	0
BT_0365	fig|226186.12.peg.363	AAO75472	hypothetical protein	0.185281	0.237707	0.190821	0.604676	0.676927	0.440715	0	0	0	0.677264	0.77308	0.610841	0.030767	0	0	0.115518	0	0.658165	0.153227	0.405424	0.323634	0.561106	0.37671	0.734065	0.596768	0.40255	0.196385	0	0	0	0	0	1.47606	0.283164	0.390146	0.471729	0.566003	0.78523	0.700064	0.115862	0.600343	0	0	0	0	0
BT_0366	fig|226186.12.peg.364	AAO75473	Periplasmic ligand-binding sensor domain COG3292 / BaeS-type histidine kinase / OmpR-type DNA-binding response regulator	2.06169	1.5398	1.78683	2.18748	2.01485	2.37511	0.881576	1.4654	0.50737	2.12807	2.12086	2.16983	3.76164	0.562756	4.98479	0.5723	1.64467	5.96457	2.03607	2.84183	2.28501	3.17326	2.55976	2.78852	0.869432	2.83418	2.795	1.30043	1.33024	0.487727	4.11442	1.3868	2.73929	2.84751	2.40568	2.76747	1.09894	1.10656	1.28577	3.4506	5.1069	5.32109	2.26881	0.513734	0	0.727925
BT_0367	fig|226186.12.peg.365	AAO75474	hypothetical protein	0.05219	0.027323	0.016955	0.167664	0.100013	0.071096	0	0	1.5994	0.093245	0.12961	0.124435	0.433648	0	0	0.225716	0	0	0.049126	0.116293	0.092528	0.232852	0.255866	0.231526	0.853895	0.39769	0.083072	1.0336	0	0	0	0	0	0.025606	0.064139	0.237567	0.107359	0.123792	0.153582	0.623934	0	0	0	0	0	0.162533
BT_0368	fig|226186.12.peg.366	AAO75475	alpha-L-arabinofuranosidase (EC 3.2.1.55)	6.45069	5.06517	5.30316	5.11045	4.7711	3.84274	5.42819	4.0176	2.4898	8.36102	8.21539	7.84621	5.94078	12.5079	11.2346	2.43193	2.98975	3.00587	14.7746	9.53581	8.79439	9.5174	9.50375	9.29058	3.85587	7.19703	6.68691	8.9003	5.40965	4.70773	0	4.53242	3.20669	10.2342	11.3717	12.6886	2.6015	3.38976	3.42945	5.97099	7.51691	6.41229	2.98006	5.01123	0	0.498699
BT_0369	fig|226186.12.peg.367	AAO75476	Hypothetical glycoside hydrolase, family 43, similar to arabinosidase	3.1972	2.92741	2.43736	2.46868	1.30776	2.1291	0.750147	0.998571	0	1.4668	1.24988	1.84664	0.863165	3.23783	5.39795	1.28873	3.51134	0	4.17184	4.17199	4.24066	2.2758	2.88164	2.52102	3.74089	1.59807	3.25522	0.667425	5.28958	4.17258	11.7588	4.6656	1.3043	4.43203	4.12623	4.13552	0.769481	0.603183	0.663149	4.12505	1.99819	1.49032	0	0	10.8326	2.24702
BT_0370	fig|226186.12.peg.368	AAO75477	Galactokinase (EC 2.7.1.6)	113.796	90.3481	93.9161	82.0072	111.309	123.647	104.931	97.053	152.916	39.0282	40.56	48.8907	20.3511	41.5398	49.9137	14.7981	46.1193	45.0805	76.4026	196.017	126.606	47.5454	34.3062	42.5172	4.8801	7.11863	5.45207	67.8099	72.7842	75.9001	359.058	163.324	173.023	206.615	171.482	184.752	16.456	20.1838	22.2141	4.21931	3.80784	5.37373	21.7105	18.6447	22.0359	59.5678
BT_0371	fig|226186.12.peg.369	AAO75478	Glucose/galactose transporter	86.5748	72.0614	70.3866	76.6949	100.314	112.277	41.033	34.7578	65.4555	33.5377	49.3247	49.383	22.0764	45.3125	23.1201	7.12445	14.8065	20.4942	38.0164	151.672	92.0143	61.4224	40.1105	39.4388	6.20645	3.43456	7.56241	15.9975	21.4379	24.9531	86.0936	102.792	90.4837	182.838	149.635	160.853	15.995	19.9718	22.1798	9.59876	10.6114	11.9509	15.4751	10.0125	11.0455	23.9193
BT_0372	fig|226186.12.peg.370	AAO75479	Aldose 1-epimerase (EC 5.1.3.3)	268.385	255.912	294.649	350.006	332.157	277.927	29.7644	40.0859	47.6174	230.219	152.765	221.858	87.6048	87.9353	61.3202	22.8039	68.1626	45.1119	213.63	297.936	243.531	270.356	218.187	275.528	132.682	226.102	198.497	40.4693	43.6724	38.3077	72.2651	62.6773	76.9706	400.567	306.024	309.119	261.875	275.761	286.07	212.833	239.066	242.141	10.1999	16.302	31.8317	37.8903
BT_0373	fig|226186.12.peg.371	AAO75480	Mannose-6-phosphate isomerase (EC 5.3.1.8)	135.199	118.05	132.726	188.528	218.34	239.03	215.78	190.178	152.589	190.297	242.828	232.753	305.117	292.102	324.463	96.1112	273.587	302.002	84.6957	181.597	201.877	340.29	208.927	218.895	170.248	137.497	187.717	180.847	198.329	195.614	222.372	239.581	229.911	199.944	213.804	244.063	101.493	120.941	125.965	164.842	241.463	206.705	170.105	84.1345	152.99	100.943
BT_0374	fig|226186.12.peg.372	AAO75481	hypothetical protein	52.8987	53.0153	58.4567	87.2232	98.7867	99.086	14.4956	15.0127	17.6556	43.2416	53.4755	60.5857	34.5975	21.168	26.4275	13.9438	20.6874	20.3145	23.8367	70.343	45.7188	41.9047	24.2881	30.5396	21.0284	19.5539	22.6098	7.57322	6.99208	16.6099	26.8302	16.7843	38.039	65.0364	48.2664	52.9825	65.5095	71.4915	79.3334	35.8606	55.7235	58.4869	16.8146	11.1333	23.9357	17.5988
BT_0375	fig|226186.12.peg.374	AAO75482	hypothetical protein	9.24449	8.76563	7.64442	17.3983	17.4493	18.1331	18.7435	9.13438	22.6259	13.9638	14.6964	12.0688	11.1161	22.9891	17.3112	7.60807	0	8.14763	9.62202	15.8341	11.4413	15.39	13.3691	12.0775	3.50964	6.66395	12.0962	7.14266	11.414	2.12661	0	25.1617	33.942	14.2953	11.973	13.0081	11.1397	11.3991	11.8747	10.5023	22.092	15.7674	18.5946	7.20804	0	14.7435
BT_0376	fig|226186.12.peg.375	AAO75483	Capsular polysaccharide transcription antitermination protein, UpxY family	47.6106	35.2245	44.0074	72.8982	76.2801	82.5345	48.6303	48.4595	55.6018	58.9831	62.4784	76.3629	81.1852	76.0878	62.5127	19.8668	42.0237	30.1394	42.6752	48.1931	64.8911	91.5659	77.4865	80.1975	75.9826	66.3645	86.0457	14.6853	19.1135	18.0935	34.6991	19.0814	34.5104	87.4168	134.087	136.135	87.575	94.5484	96.2874	164.147	139.714	135.527	37.6544	23.1978	41.5496	12.4493
BT_0377	fig|226186.12.peg.376	AAO75484	UpdZ protein	14.5914	12.6084	16.401	34.043	43.3259	19.4391	0	7.04926	4.94352	50.1046	56.922	62.3349	112.351	34.8904	38.3247	35.7491	73.4963	29.3701	6.27629	14.3763	22.5722	68.337	47.9649	47.9307	33.412	11.8612	71.9696	22.8886	6.53286	5.13976	0	5.55292	6.43346	29.7949	34.8852	41.3152	61.0842	62.1524	72.7466	242.019	325.779	268.153	14.1547	26.0806	31.6668	12.7808
BT_0378	fig|226186.12.peg.377	AAO75485	Capsular polysaccharide biosynthesis protein capD	4.74533	4.34562	5.00606	12.9186	12.6038	12.5855	9.34835	13.238	10.2122	6.1917	6.67553	7.69541	5.10091	3.64446	7.9472	2.68805	4.81088	6.8533	6.79526	7.78282	6.21074	8.33724	7.52872	8.22168	5.03602	5.81553	6.2625	12.1172	6.09527	9.15268	0	6.90772	14.2581	15.77	13.4322	13.0601	9.41301	10.8278	11.708	8.12437	10.3954	11.4399	3.20434	5.17893	7.9546	8.35273
BT_0379	fig|226186.12.peg.378	AAO75486	UDP-glucose 6-dehydrogenase (EC 1.1.1.22)	6.55053	6.52463	6.5903	12.3204	11.3393	10.684	0.835194	2.95202	0.424889	3.70907	3.67153	5.61251	0.989951	4.49913	0	3.10653	4.06038	5.25111	4.7718	7.45759	5.86686	5.27118	3.18394	3.58875	1.75269	1.50304	1.29799	0	4.07495	2.51126	5.16455	1.96077	5.43082	13.3779	12.6448	14.8049	7.7156	8.53923	8.70349	3.14313	5.84421	2.14006	0	0	2.19661	3.31525
BT_0380	fig|226186.12.peg.379	AAO75487	UDP-glucuronate 5'-epimerase (EC 5.1.3.12)	4.83539	4.14624	4.51267	7.83765	9.0921	7.88945	0	2.09015	0	4.5849	4.22488	4.60313	5.03592	14.3268	0	0.983084	2.57722	4.04359	2.13912	4.87721	3.82218	3.30132	3.61459	4.13593	1.74848	1.26802	1.44716	0.391901	1.20709	2.57252	0	7.89367	0	7.29658	7.40414	7.68437	5.53783	6.34111	5.6517	3.87039	4.6708	2.03667	0	3.04755	1.99443	1.98954
BT_0381	fig|226186.12.peg.380	AAO75488	Capsular polysaccharide biosynthesis protein capD	7.08928	5.50704	6.72844	14.5076	13.0798	13.8062	4.61797	2.48573	1.52128	4.65313	5.80675	5.52088	11.2982	3.59065	10.2419	0.505955	4.466	1.83232	2.83698	9.05671	6.10248	6.20273	3.72192	4.38513	3.7643	5.711	4.54083	1.40898	2.48021	2.76838	0	7.77539	1.88766	9.73502	11.0539	13.4898	4.98445	6.60105	6.50297	7.54298	9.09323	5.85149	8.74936	0	5.28357	4.60149
BT_0382	fig|226186.12.peg.381	AAO75489	Capsular polysaccharide synthesis enzyme Cap5F	4.73766	4.26288	5.06642	7.10859	10.6139	7.0622	2.07916	3.65077	1.41069	1.41251	1.79097	3.44575	4.01588	1.89574	5.40924	0.424959	0	5.30065	1.77072	6.8565	4.0199	2.45604	1.21884	1.36954	0.854413	0.872905	1.30316	0	1.50419	0	0	4.62427	1.6034	6.50947	7.06757	8.25568	3.40713	2.74132	3.86479	3.84237	4.22068	5.19785	7.97598	2.63847	0	1.18996
BT_0383	fig|226186.12.peg.382	AAO75490	UDP-N-acetyl-L-fucosamine synthase (EC 5.1.3.28)	5.23466	5.46663	6.21143	5.45456	5.24843	9.16123	6.66065	4.27645	4.99504	2.36892	3.39729	3.20231	4.08375	1.72679	0	1.29077	7.14739	5.22653	4.80814	8.72108	4.96087	2.55887	1.00785	2.33204	2.06575	2.34322	1.42163	3.28755	5.78307	8.32903	0	5.72864	7.70539	10.1677	10.2292	10.3126	2.80762	3.76533	3.8022	2.73313	3.59388	3.24473	0	5.34214	2.73313	4.70708
BT_0384	fig|226186.12.peg.383	AAO75491	hypothetical protein	1.8575	2.24105	2.4457	1.90862	2.30351	1.99001	0	0.722426	2.3997	0.839619	0.994326	1.67159	5.68041	1.42945	4.19467	0.917725	12.2203	4.52424	0.713752	1.68094	1.84572	2.39787	0.783362	0.596144	1.09228	1.34962	2.34946	0	1.61682	0.919119	0	0	1.29237	3.82479	2.41328	2.02269	2.62844	2.07638	2.26403	3.01799	9.6031	6.36384	0.932092	2.84692	5.57439	0.465733
BT_0385	fig|226186.12.peg.384	AAO75492	hypothetical protein	5.35769	5.3203	4.09881	6.05522	6.28025	5.07423	0	3.51431	6.8809	1.45731	2.05901	1.5316	6.26305	0	3.62391	6.74665	6.35056	4.97608	2.74979	3.35009	3.55369	1.54849	1.50889	1.26731	2.91372	2.86135	3.44426	5.00585	1.88719	5.81178	15.4307	2.269	3.77147	5.92177	4.33434	3.85163	4.4731	4.794	4.70163	5.5113	7.72594	3.29224	4.29695	0	4.63549	1.3583
BT_0386	fig|226186.12.peg.385	AAO75493	hypothetical protein	6.91394	6.1507	6.95483	9.51517	8.59564	9.96818	6.7775	7.19222	10.9415	6.86987	4.84069	5.20521	6.63835	0	4.59858	4.85576	8.67897	3.24893	8.99715	7.80552	6.77688	6.28085	5.99189	6.55458	2.88244	2.49687	2.69361	4.49876	2.73935	4.54311	0	4.201	3.05099	19.5788	12.236	10.9918	9.05011	10.3207	9.69761	5.47748	10.231	3.93695	0	10.6843	21.8651	2.18934
BT_0387	fig|226186.12.peg.386	AAO75494	NADH dehydrogenase subunit 2	1.93873	1.92762	1.77795	1.4949	1.65012	1.86727	0.104399	0	0	0.406749	0.440948	0.621526	1.9799	0	0	1.63502	3.69946	0	0.411499	1.53617	1.14493	0.83313	0.393289	0.173903	0.555731	0.23912	0.266255	0	0	2.51126	0	1.02301	1.80189	2.66417	2.19708	1.83119	1.55413	0.97301	1.16181	0.503569	1.91356	1.79579	0	0	0	0
BT_0388	fig|226186.12.peg.387	AAO75495	galactoside O-acetyltransferase	6.78488	6.09512	6.80882	3.26651	2.04451	1.68469	0	2.61082	0	7.44371	6.66429	7.1053	7.47635	16.6642	4.10245	3.31118	0	15.5915	2.89135	1.4262	8.14013	9.08253	13.4014	10.1363	8.78721	3.90199	11.6961	4.28287	1.03269	4.38187	0	0	0	6.09741	13.1053	12.3623	10.9917	10.9896	10.1605	8.13016	1.61878	10.6018	0	5.15762	0	4.5644
BT_0389	fig|226186.12.peg.388	AAO75496	hypothetical protein	1.74858	1.92045	1.14501	0.111011	1.88253	0.379026	0	0	0	0.761116	1.0101	0.967003	4.86977	0	6.27949	5.99653	4.64661	0	0.540484	1.35079	0.896219	0.910774	0.47254	0.863647	8.14118	0.668532	2.47823	6.10441	0	0.880726	0	2.33405	5.51844	3.49005	1.61625	2.1999	2.19422	1.09535	2.19325	21.3166	12.0294	7.97832	0	4.78395	15.1089	6.49259
BT_0390	fig|226186.12.peg.389	AAO75497	O-antigen flippase Wzx	2.14384	2.81058	2.62067	2.5023	1.85993	1.97651	0	0	0	0.751612	0.733458	0.814932	5.57571	2.29144	6.16625	4.85391	0.77682	3.94881	1.21865	1.25307	1.2047	0.898423	0.589266	0.489062	0.860718	1.14608	2.1697	0	2.34656	1.57612	0	0	1.73755	3.11578	2.1216	1.62061	1.89278	1.21869	1.98191	3.5884	6.34173	6.31363	2.03465	0	0	0.748162
BT_0391	fig|226186.12.peg.390	AAO75498	putative protein involved in capsular polysaccharide biosynthesis	2.51236	2.83488	2.83067	3.21502	3.29444	2.39927	1.94905	0	0	1.33724	2.04214	1.93338	7.21845	4.60784	5.02995	2.50653	8.23206	4.13868	0.810537	2.933	2.42435	1.97205	1.00893	0.979708	2.40773	1.40417	4.68797	5.23205	0	0	0	2.28977	2.11447	5.93615	4.45656	4.07588	3.06085	3.52077	3.74135	6.1793	9.90026	8.68639	3.42599	3.62931	4.68206	2.51354
BT_0392	fig|226186.12.peg.391	AAO75499	hypothetical protein	3.51654	3.53747	3.96165	5.4444	6.27529	5.36241	2.93531	1.8047	2.98823	2.70474	4.38884	3.1145	3.76002	7.14999	1.67978	1.82283	0.267543	4.97729	2.19532	5.08275	3.52296	3.46662	2.13274	2.05418	1.15832	1.47431	2.09153	0	3.82612	0	0	4.48617	1.32961	7.77596	7.51566	7.03469	2.97292	4.25076	4.29552	7.58122	12.9689	5.60554	2.16289	1.17353	0	1.07879
BT_0393	fig|226186.12.peg.392	AAO75500	Serine acetyltransferase (EC 2.3.1.30)	4.19891	4.399	3.37544	2.68253	5.47654	2.51859	0	0	0	2.43189	4.27517	3.24791	3.4078	6.58513	0	1.73828	4.8466	0	3.58706	3.94832	4.39471	3.77233	1.98404	1.57326	2.35283	0.758449	1.67715	0	0	4.56161	0	2.46197	6.18996	6.50846	6.25112	5.63327	3.72481	4.93273	5.00033	3.60795	9.32648	13.484	0	7.42065	8.6111	3.43927
BT_0394	fig|226186.12.peg.393	AAO75501	hypothetical protein	4.35351	3.98074	4.39808	9.4705	5.60064	5.98191	11.5046	11.6129	10.2649	8.10295	11.3087	7.34222	15.544	14.492	8.75463	5.68654	9.82142	2.3661	12.9094	5.6688	4.95223	11.1026	12.6762	9.79995	17.9814	12.3807	8.30154	19.1511	18.8739	14.6064	0	4.22724	3.81612	14.7854	11.3386	11.1627	7.06386	9.72621	7.48039	16.0906	8.63443	9.58697	9.26108	8.62516	10.2781	1.09311
BT_0395		AAO75502		2.65189	1.38642	1.95495	2.93192	6.17015	2.91727	0	0	0	0.83898	0	0.341163	0	0	0	0	0	0	2.83097	2.51125	1.26721	0	0	0	0	1.29617	0	0	0	0	0	0	0	5.89789	1.6604	0.692447	1.07969	1.41988	2.59455	0	6.94535	0	0	0	0	0
BT_0396	fig|226186.12.peg.394	AAO75503	hypothetical protein	2.13319	1.90891	1.72453	2.09055	3.67528	1.9792	1.89379	2.90868	2.07713	1.64083	1.47018	2.05179	11.8073	14.0062	6.06053	4.83581	2.87353	2.52026	0.395058	2.32187	1.85734	3.33006	2.53804	1.823	5.62213	3.92126	8.62013	0	0	0.675119	0	2.02625	4.55804	3.03961	2.55306	2.60171	1.7749	1.46284	1.95903	11.9481	11.139	10.8481	0	0	5.39797	3.02327
BT_0397	fig|226186.12.peg.395	AAO75504	hypothetical protein	21.3545	16.2501	22.8078	14.5624	10.556	7.86642	0	7.04859	4.32739	18.5638	17.4941	17.6796	2.8412	0	6.12772	0	7.44373	1.29863	34.8372	23.8424	28.483	16.2059	18.7888	22.8036	0	0.468349	0.751328	6.98654	3.95174	5.16021	36.7848	2.10514	14.1785	44.815	47.3008	48.6337	10.8418	12.5007	9.28391	5.50865	9.26152	2.90707	19.9291	0	0	8.12761
BT_0398	fig|226186.12.peg.396	AAO75505	Polysaccharide export outer membrane protein	2.97726	3.10959	3.96432	2.77549	3.06452	2.9689	3.43109	2.69696	0	2.31043	2.62793	3.4999	4.3996	13.1519	14.6263	0.419894	2.67245	0	1.90241	3.5084	3.72318	2.72822	1.57194	1.74384	0.481674	0.837672	3.06775	0	0	0	12.5884	1.71929	6.64477	5.89418	7.58642	8.57485	2.97731	3.94804	3.29781	3.44575	9.40403	9.06246	0	0	0	0.181797
BT_0399	fig|226186.12.peg.397	AAO75506	Tyrosine-protein kinase (EC 2.7.10.2)	1.46763	1.19358	1.40028	1.60668	1.74158	1.56773	0	1.4272	0	0.897262	1.14806	1.81663	4.77491	3.0242	5.29191	1.48791	0	1.78555	0.898469	1.78303	1.69368	1.26555	0.710713	0.766838	1.26198	0.242252	2.08369	3.44893	4.31161	0.453919	9.09668	1.90316	0	3.63392	3.41887	2.64454	1.35206	1.19843	1.64786	2.69795	1.53922	3.78633	4.36848	0	0	1.1497
BT_0400	fig|226186.12.peg.398	AAO75507	Tyrosine-protein kinase (EC 2.7.10.2)	2.50525	1.92044	2.29149	2.24865	2.11889	3.97269	0.116144	1.68922	4.67726	0.775902	1.16945	1.23177	1.13482	5.7733	0.199705	1.34138	3.70378	4.87394	1.71629	3.83424	1.99864	1.02286	0.302598	0.570864	0.657118	0.140044	1.05736	5.06312	3.47783	0	20.2724	3.84135	5.37636	5.16502	4.87528	4.64712	0.926564	1.06926	1.37183	1.84049	4.18953	1.72541	8.52439	0.486166	6.76191	1.49855
BT_0401		AAO75508		0	0	0.211316	1.16402	1.49594	0	0	0	0	2.71774	2.07688	2.21261	0	0	0	0	21.8363	2.50597	0	0	1.15023	5.39263	3.35379	1.92893	0	0	0	0	0	0	0	8.11427	0	0.713217	1.35266	2.20507	0	0.424293	0	0	0	0	0	0	0	0
BT_0402		AAO75509		0.224144	0.595443	0.489944	0.981301	0.399992	0	0	0	13.4738	0.321353	0.474003	0.641042	1.37512	0	0	0	0	0	0.717712	0.658701	1.343	0.486536	0.175451	0.964083	4.61752	0.497876	0.24037	0	0	0	12.9118	0	2.43926	3.64944	1.86136	1.61348	0.862831	0.649538	0.343833	1.5261	0	0	0	0	0	0
BT_0403	fig|226186.12.peg.401	AAO75510	DNA-binding protein, histone-like family	0.388251	0.0929	0.156961	0.254204	0	0.144042	10.7745	14.0634	3.67241	0.446979	0.432532	1.07029	12.2101	2.56203	0	2.87684	8.73259	15.8318	0.165362	0	0.199992	0.368169	0.319126	0.436051	3.68133	2.84905	6.1244	0	1.43074	6.38573	0	5.64256	12.0054	0.053254	0.247089	0.215195	0.149359	0.728447	0.678806	4.52209	2.12296	5.77362	17.7783	7.45476	0	12.5046
BT_0404	fig|226186.12.peg.402	AAO75511	hypothetical protein	0.181105	0.240939	0.181164	0.232615	0.483692	0.226829	2.28161	2.59065	2.03597	0.189085	0.20308	0.173008	1.17237	0.447818	1.7395	0.703967	0.276792	1.09308	0.212238	0.424019	0.184482	0.23595	0.122742	0.109448	0.538435	0.876306	1.2913	0	0	2.8255	13.0673	11.9235	17.7035	0.203581	0.121337	0.08982	0.135641	0.074412	0.275772	1.2774	0.688757	0.643176	1.98921	0	1.91213	6.52448
BT_0405		AAO75512		0.069856	0.169284	0.072867	0	0.419791	0	0	0	0	0	0.117479	0.256688	1.36976	0	0	1.27675	0	0	0	0	0	0	0	0.159828	0	2.13491	1.58694	0	0	0	0	0	0	0	0	0.157818	0.397552	0.047825	0	3.08811	8.51373	8.19889	0	10.4322	0	0
BT_0406		AAO75513		42.141	45.7547	33.6583	129.578	143.313	132.278	51.312	134.955	67.6595	39.5343	27.567	57.277	65.3099	43.2386	88.235	4.40318	0	36.1512	9.22812	58.1918	28.6391	21.1226	12.1447	28.2324	61.5499	59.6775	84.4109	95.578	49.1163	110.371	122.46	224.913	178.199	37.6382	24.4131	33.8478	60.4135	67.4559	67.12	24.7214	55.3476	27.0414	0	10.9122	200.967	165.464
BT_0407	fig|226186.12.peg.404	AAO75514	hypothetical protein	2049.94	1909.73	2017.47	20965.2	15238.5	12479.9	28738.8	34011.9	33152.1	17442	8966.82	10419.1	21313	26586.2	21412.5	39373.3	37876.7	23465.2	7251.88	3338.44	2365.39	14174.9	20280.5	21395.7	34590	49653.8	22279.7	44362.9	48382	48542.6	29376.6	31922.7	30310.2	3979.5	2794.54	2442.29	20586.2	22056.9	21114.5	24536.4	13362.5	13186.2	32316.5	25524.1	28441.3	19547.5
BT_0408	fig|226186.12.peg.405	AAO75515	hypothetical protein	1606.82	1783.7	1478.71	3166.7	2356.44	2444.26	3681.47	6020.99	3603.82	8426.32	7092.62	7476.03	5896.31	6678.58	6731.77	20424.6	15613.6	11002.2	776.735	779.258	1661.15	7402.85	6356.46	7787.35	7784.57	10686.3	8437.16	6499.05	7227.55	6787.91	7253.65	10779.2	9001.48	706.869	1688.9	1598.26	9155.28	7937.64	8835.03	2503.06	1123.73	2643.19	4180.8	5243.98	4565.12	15727.1
BT_0409	fig|226186.12.peg.406	AAO75516	Putative short-chain dehydrogenase	284.644	233.085	271.312	1167.46	1293.73	1502.45	1814.75	1652.94	1616.63	1365.45	1810.68	1553.82	1708.01	1346.15	1580.78	451.05	975.488	1573.49	279.541	393.758	385.157	1479.02	1187.71	1236.4	1644.33	1441.64	2212.14	1766.61	1659.94	1459.23	1536.02	1323.29	1307.02	375.322	450.655	483.329	595.951	770.815	736.757	1270.14	1538.7	1493.46	1731.16	1596.74	1967.06	621.543
BT_0410	fig|226186.12.peg.407	AAO75517	hypothetical protein	886.98	677.971	862.722	731.98	800.35	818.115	1046.89	1182.26	1110.18	794.139	1002.54	1101.79	688.575	813.275	823.863	294.11	600.31	750.5	462.142	706.477	1014.53	1137.02	842.332	962.659	577.328	702.67	843.111	1060.67	1381.36	1361.7	2751.33	2148.45	2188.99	681.554	1026.2	1047.53	456.767	561.414	586.158	438.604	386.807	431.513	451.979	432.561	521.301	1230.59
BT_0411	fig|226186.12.peg.408	AAO75518	3'(2'),5'-bisphosphate nucleotidase (EC 3.1.3.7)	176.357	150.417	155.447	441.873	483.629	492.229	114.11	125.793	96.6901	306.442	383.528	342.667	420.526	212.865	263.094	36.4893	52.6974	38.4464	266.665	253.531	225.812	820.05	1050.1	808.896	670.918	479.12	897.953	157.26	94.5686	85.4645	64.8543	47.2351	67.4779	210.848	213.252	212.217	201.36	236.434	214.365	486.083	395.387	453.307	56.749	83.0198	71.4606	41.89
BT_0412	fig|226186.12.peg.409	AAO75519	Transporter, sodium/sulfate symporter family	123.243	95.1766	103.637	163.165	198.38	217.178	59.8493	42.2762	42.6343	99.9206	135.525	138.885	43.0648	49.2825	35.8554	19.1012	39.8485	34.394	135.398	178.901	144.134	166.153	139.764	129.724	17.5056	15.4166	33.2466	38.0403	40.0609	33.7084	44.9775	56.0384	66.6115	126.753	115.807	125.722	56.9592	73.2404	68.578	27.5207	32.2148	30.648	32.4442	20.8523	25.8554	28.1178
BT_0413	fig|226186.12.peg.410	AAO75520	Adenylylsulfate kinase (EC 2.7.1.25)	305.05	260.807	293.525	450.028	447.233	485.065	112.012	57.7324	69.9744	428.546	473.16	492.993	124.896	150.988	131.732	48.0906	97.902	69.9281	645.425	615.351	486.376	618.958	561.052	513.837	105.357	86.2177	77.2048	58.7708	102.174	52.2051	6.74045	42.9725	54.2812	404.426	369.126	412.946	209.982	264.528	257.985	71.6115	65.6598	78.9321	58.9039	84.3256	113.269	18.7653
BT_0414	fig|226186.12.peg.411	AAO75521	Sulfate adenylyltransferase subunit 2 (EC 2.7.7.4)	164.885	126.673	154.005	190.707	209.096	213.129	23.7393	30.9053	42.4505	160.372	204.333	213.992	42.9847	31.7563	31.6129	17.0277	53.619	49.2952	146.098	220.043	208.597	162.19	125.724	135.902	19.3334	22.0815	23.4701	30.9074	30.1831	26.0633	10.6604	23.1406	21.6357	152.165	172.865	190.887	87.4938	103.684	91.6254	31.8766	29.7045	35.6852	26.8282	11.7183	4.99653	18.5043
BT_0415	fig|226186.12.peg.413	AAO75522	Sulfate adenylyltransferase subunit 1 (EC 2.7.7.4)	127.001	106.696	114.961	139.519	157.375	182.557	27.4447	23.4412	19.6834	130.1	178.376	175.051	30.3857	28.9485	36.5135	7.76583	42.5328	29.7177	116.471	196.522	162.854	174.418	149.901	131.935	9.18523	12.2463	11.1675	10.0459	26.8473	20.5605	25.6918	36.358	28.3727	138.616	136.499	154.118	66.7631	74.7774	78.0578	10.3428	13.3922	11.6922	15.2002	7.14088	10.4702	14.4714
BT_0416	fig|226186.12.peg.414	AAO75523	hypothetical protein	101.99	88.666	92.3374	88.7476	98.3195	121.121	8.55068	19.6393	21.957	64.3347	72.9944	84.9143	23.7893	26.0764	32.1559	13.6498	27.3333	13.9986	110.373	142.378	105.357	59.1954	45.5157	56.1917	5.1598	3.70684	7.29985	10.2094	8.98306	15.2471	18.42	33.9229	31.6892	99.2207	88.3687	93.5006	51.0342	61.311	65.3653	9.28432	10.0816	8.08296	23.7917	9.68165	22.1834	12.2263
BT_0417	fig|226186.12.peg.415	AAO75524	hypothetical protein	52.8098	44.4856	44.5669	17.7654	28.0117	23.5761	16.5913	21.638	25.1206	32.01	38.6702	47.1795	13.4101	19.103	7.64087	9.46571	13.717	26.8614	25.1733	57.9071	69.0211	32.1967	15.8498	17.8815	6.3968	4.47689	4.30718	25.9321	17.3703	28.8215	46.8599	37.5519	41.321	50.7444	60.5364	63.968	24.7207	31.4468	30.0777	3.92115	7.19704	6.42965	11.7306	20.1622	32.0343	38.3878
BT_0418	fig|226186.12.peg.416	AAO75525	outer membrane porin F precursor	1269.89	1079.92	1236.57	765.768	1076.74	1131.77	995.937	1028.33	1245.28	300.102	404.841	411.481	569.584	726.197	834.38	144.118	786.979	1047.57	867.86	1898.83	1446.93	940.062	442.796	508.879	268.078	208.097	324.029	783.11	889.711	975.983	1703.99	1379.54	1177.36	1690.65	1527.1	1691.13	154.168	191.693	212.82	113.662	197.868	142.025	472.858	393.66	595.215	394.46
BT_0419	fig|226186.12.peg.417	AAO75526	Putative pre-16S rRNA nuclease YqgF	894.666	765.8	942.171	528.644	454.675	619.777	293.078	308.847	246.343	523.76	636.573	641.225	631.438	452.143	410.644	244.31	537.654	639.53	1280.32	1383.5	1161.81	682.981	574.178	613.947	313.46	264.834	245.673	228.861	276.381	258.391	301.288	216.66	136.84	887.231	967.83	1228.39	220.961	290.852	303.48	534.195	667.603	608.822	459.348	266.771	318.433	125.216
BT_0420	fig|226186.12.peg.418	AAO75527	Peptide deformylase (EC 3.5.1.88)	225.278	163.175	196.353	163.441	185.314	219.143	122.859	122.548	146.281	210.921	357.391	326.399	340.028	265.193	304.221	67.9849	295.239	368.161	95.4207	214.867	302.894	409.535	291.994	262.8	205.924	129.304	237.621	70.635	98.7041	68.2504	39.3674	75.4869	78.1567	170.446	274.184	281.131	159.267	196.39	187.996	339.425	492.537	540.827	183.747	295.741	237.082	97.7007
BT_0421	fig|226186.12.peg.420	AAO75528	TPR-domain-containing protein	133.019	102.631	116.876	173.694	196.584	210.168	66.0756	62.0914	70.7945	157.233	203.297	209.401	92.0581	80.689	77.2414	43.804	57.9194	81.0961	97.8065	193.951	166.254	182.008	152.817	157.496	37.4826	31.4535	55.2356	46.3763	48.7192	41.701	96.9641	86.1317	111.87	164.867	180.943	201.957	89.0244	101.32	101.335	79.3548	105.973	103.481	69.7357	57.0157	36.4636	55.277
BT_0422	fig|226186.12.peg.421	AAO75529	Threonyl-tRNA synthetase (EC 6.1.1.3)	290.368	252.789	255.177	418.1	516.564	571.482	212.702	181.022	238.338	264.514	353.95	374.647	141.222	150.324	160.577	32.276	117.186	163.26	219.267	504.311	379.018	456.618	355.722	324.021	87.8522	85.218	118.336	175.395	162.276	204.873	335.593	323.904	359.812	421.545	413.71	454.764	139.194	175.211	174.995	73.9596	100.431	84.2908	119.72	85.9143	94.4033	119.409
BT_0423	fig|226186.12.peg.422	AAO75530	Translation initiation factor 3	501.301	473.23	457.72	255.158	328.93	366.191	661.762	593.044	671.017	108.785	136.886	187.45	240.651	190.431	222.773	107.878	326.109	284.535	106.268	634.536	603.398	318.997	95.3995	131.684	327.235	263.953	304.775	363.664	374.43	477.106	1419.04	1544.87	1298.65	521.917	489.928	501.25	156.635	177.378	202.34	348.107	324.602	305.447	313.685	346.259	453.11	722.785
BT_0424	fig|226186.12.peg.423	AAO75531	LSU ribosomal protein L35p	8880.15	7281.99	7373.72	2458.07	2411.53	1517.75	1687.86	2178.43	2935.63	1805.07	1252.04	1709.25	979.285	585.201	493.416	5296.98	3189.81	586.43	6931.48	7134.92	9379.43	1231	967.705	1420.44	368.587	681.16	353.672	2038.26	1663.96	3157.06	3528.29	5388.18	5356.93	9330.33	8867.06	8744.22	2373.09	2284.31	2152.79	636.967	648.765	715.519	1529.53	802.164	754.728	3110.33
BT_0425	fig|226186.12.peg.424	AAO75532	LSU ribosomal protein L20p	1207.43	998.386	1368.95	230.822	230.787	247.816	227.282	382.231	538.254	221.873	205.875	332.896	128.299	132.383	150.448	178.586	275.138	224.479	306.816	1092.27	1463.93	224.385	90.6772	116.493	122.223	108.924	81.4888	180.219	229.032	316.719	762.495	1155.91	1117.77	1097.53	1307.44	1223.41	214.796	206.114	231.689	105.877	195.696	119.904	279.871	134.078	256.725	719.226
BT_0426	fig|226186.12.peg.425	AAO75533	Ferredoxin	184.565	169.973	186.795	60.7143	72.736	49.4367	11.8883	16.6564	26.469	207.41	175.713	192.697	101.262	92.5959	56.3882	64.467	117.879	73.4943	39.3269	53.9582	241.089	215.24	240.643	264.111	60.0647	72.7468	94.4815	9.71635	21.5576	3.68167	14.7223	19.3406	28.3316	73.0215	161.317	163.958	333.206	261.562	284.899	162.615	134.327	180.793	29.9154	17.0285	19.9026	29.5342
BT_0427	fig|226186.12.peg.426	AAO75534	Xanthine phosphoribosyltransferase (EC 2.4.2.22)	43.2298	40.9809	39.7557	6.89014	7.23962	7.2082	10.2791	22.5048	15.3046	8.0013	9.01076	10.5635	1.49551	3.5839	9.90593	4.31875	3.94801	3.68237	37.434	41.8291	45.6735	6.16721	5.26564	5.8157	2.04848	1.54921	2.19932	7.88967	8.92356	15.0727	0	57.8502	31.4169	43.051	38.1621	36.115	4.34904	5.67692	5.39621	0	2.54039	0	3.14201	5.15921	16.7795	12.3571
BT_0428	fig|226186.12.peg.427	AAO75535	Coenzyme A ligase	180.636	177.42	165.437	144.564	126.277	146.486	38.7209	37.6281	42.5026	247.315	221.5	221.941	4.63906	13.4241	4.91158	4.56136	16.0169	16.5173	506.885	312.367	289.332	188.203	198.634	237.708	7.28437	10.6761	7.1803	26.9403	19.5779	46.6304	89.7897	83.4758	85.2084	277.502	303.27	326.563	76.4529	103.753	104.522	3.04709	4.05486	7.86169	7.01586	5.25914	2.2154	29.7828
BT_0429	fig|226186.12.peg.428	AAO75536	Indolepyruvate oxidoreductase subunit IorB (EC 1.2.7.8)	62.3688	48.2269	54.9196	34.1437	43.3784	47.2087	29.9634	45.3938	47.5209	15.4454	20.7018	29.4887	2.70856	0	28.2302	3.00512	4.68146	25.2693	36.5735	87.3525	67.0469	14.7818	6.52411	10.8711	1.85736	3.70117	7.84544	29.7996	33.905	39.3937	133.279	101.087	74.5278	72.0681	63.5021	68.1553	11.031	14.2693	12.2262	1.89106	8.13619	4.47147	11.7843	0	0	32.6005
BT_0430	fig|226186.12.peg.429	AAO75537	Indolepyruvate oxidoreductase subunit IorA (EC 1.2.7.8)	169.983	143.373	162.708	104.051	115.223	107.847	17.1028	22.4177	20.4776	65.1264	78.8994	87.171	24.9003	17.1077	20.9425	2.25951	12.5225	11.3314	95.7343	233.297	166.556	88.3379	61.1461	66.909	35.9212	46.0773	46.8145	5.60592	27.4697	21.3379	32.6384	34.6743	35.1653	180.59	173.872	190.286	47.272	51.1179	57.601	41.1429	36.4375	35.1521	4.39132	8.89876	10.4588	9.16224
BT_0431	fig|226186.12.peg.430	AAO75538	Murein endolytic transglycosylase MltG	26.0995	22.0703	22.6734	22.3757	24.4993	18.9661	4.81898	3.66525	2.94423	9.7421	10.7989	12.4492	2.43493	2.27634	0	1.02697	1.83844	0	17.5534	36.0181	22.3526	18.1773	10.4582	13.1895	4.21715	8.34796	8.12482	3.67309	1.97575	0	0	5.96835	2.63142	28.6932	22.0582	23.5861	8.74266	10.9927	10.0828	9.96823	9.01345	10.3972	0	0	1.78822	2.59265
BT_0432	fig|226186.12.peg.431	AAO75539	Endonuclease	4.43079	4.86934	5.08787	3.12508	3.24385	2.07867	0	0.700043	3.77208	2.48158	2.52635	2.06553	6.17594	4.21545	0	1.00501	0	0	3.52378	6.9386	6.83214	7.86829	4.86352	4.62067	10.9733	5.01918	7.01882	0	0	1.71723	0	0	3.51448	5.89042	4.52834	4.76177	3.49087	3.96548	2.86198	15.2561	5.60353	10.5998	3.59383	0	0	0.797989
BT_0433	fig|226186.12.peg.432	AAO75540	ROK family sugar kinase or transcriptional regulator	89.7148	93.8725	108.812	89.0095	82.9776	65.1568	64.0389	59.6816	61.1885	110.402	99.2945	106.551	119.197	81.2742	112.178	25.4193	82.9065	136.414	124.202	117.672	111.209	179.878	191.728	186.071	64.3163	59.2935	68.1055	72.1366	66.4428	58.8488	6.64839	45.3565	58.355	86.9869	86.3859	87.9788	65.9316	67.79	65.6256	74.7878	77.5913	66.4189	45.558	39.4567	58.2042	31.1697
BT_0434	fig|226186.12.peg.433	AAO75541	NTP pyrophosphohydrolases including oxidative damage repair enzymes	4.89507	3.86777	5.93027	0.085414	0.240292	0.256605	5.81044	2.44454	5.62236	0.451786	1.16318	0.943433	38.4377	41.5424	52.4921	4.58244	11.513	14.4668	1.54091	8.91205	12.1641	0.588575	0.114241	0.069169	6.06721	3.59599	7.65416	4.75864	0.45417	2.32802	0	1.94043	6.29927	5.33041	5.67335	6.42247	0.680582	0.652292	1.03169	15.9751	27.9811	23.1691	6.8257	12.6499	11.4524	6.54967
BT_0435	fig|226186.12.peg.434	AAO75542	hypothetical protein	4.16337	2.88138	3.38073	0.943197	1.41325	1.04279	1.6697	4.48721	4.57648	0.559088	0.583955	0.89496	28.9059	16.3006	13.5277	7.55241	12.3593	17.8561	4.8985	4.19167	4.78203	1.11762	1.98432	1.46665	1.69606	1.78104	2.39449	3.04447	5.85998	1.90328	11.1228	1.68002	0.892123	4.88417	4.78045	4.73991	1.21759	1.00967	1.57342	9.66529	10.5254	8.3645	3.14606	3.84004	15.4456	8.20462
BT_0436	fig|226186.12.peg.435	AAO75543	Uncharacterized sugar:proton symporter	3.53135	3.07917	3.24211	1.7581	2.59951	2.53993	8.23197	5.79873	4.72896	1.96452	2.36782	2.23643	9.9972	22.5901	16.5929	1.40918	3.49249	2.53726	5.14009	5.06673	3.89333	3.10705	2.89111	2.24073	3.67907	0.884796	2.34007	0	4.40753	3.85147	3.59281	3.87369	1.84641	5.37574	4.04751	4.06444	1.09887	2.06534	1.93115	1.85776	4.61665	4.82225	22.2854	6.35302	2.42982	3.61159
BT_0437	fig|226186.12.peg.436	AAO75544	N-acylglucosamine 2-epimerase (EC 5.1.3.8)	0.627263	0.490846	0.807664	0.020479	0.563978	0.261828	0	0.584856	0	0.285154	0.617996	0.716954	1.51646	1.92447	0	0.308288	1.12678	0	0.792708	0.842048	0.916872	0.370585	0.567762	0.457468	0.867352	0.115591	0.562872	0	0	0.759406	0	0	2.44043	0.894297	0.893452	0.888603	0.206262	0.14204	0.142055	2.14091	1.06328	2.38718	0	1.33967	0	0.548977
BT_0438	fig|226186.12.peg.437	AAO75545	Alpha-N-acetylglucosaminidase (EC 3.2.1.50)	0.603523	0.583512	0.534998	0.175761	0.12219	0.145118	0	0.838772	0	0.170976	0.043398	0.184896	0.931967	1.24324	2.18504	0.090482	1.08576	0	0.732533	0.678679	0.501257	0.095339	0.062073	0.246723	0.023955	0.725759	0.577641	0	0.384716	1.53434	2.20058	0	0.821086	0.66884	0.499721	0.639417	0.156232	0.196465	0.136292	1.8157	0.926071	1.14699	0	0.921765	0	0.274192
BT_0439	fig|226186.12.peg.438	AAO75546	Outer membrane TonB-dependent transporter, utilization system for glycans and polysaccharides (PUL), SusC family	0.868075	0.941673	0.973172	1.04942	1.05264	1.13857	3.34104	2.26908	2.23521	1.08813	1.41082	1.18085	2.94289	3.8504	6.04067	1.5156	4.00317	4.7042	2.00399	1.21226	0.949831	2.2388	3.42406	2.7068	2.28883	1.77111	2.84763	1.26279	3.95586	2.2553	0	1.42633	1.47804	1.29291	1.08213	0.920429	0.768002	0.733194	0.886516	2.06085	1.94076	2.71837	0.576502	5.373	0	0.299853
BT_0440	fig|226186.12.peg.439	AAO75547	Cell surface glycan-binding lipoprotein, utilization system for glycans and polysaccharides (PUL), SusD family	0.506148	0.412235	0.377625	0.158638	0.295478	0.441931	0	1.28047	0	0.221283	0.288221	0.405896	1.22146	0	2.45653	0	2.52581	0	0.377366	0.73202	0.377795	0.177379	0.277443	0.146024	0.935597	0.452325	0.639685	0	0	0	0	0	0.605699	0.553542	0.511113	0.487383	0.099158	0.207363	0.090273	0.55512	1.61218	1.04298	1.89603	0.312344	0	0.129697
BT_0441	fig|226186.12.peg.440	AAO75548	hypothetical protein	0.686736	0.694191	0.651387	0.909176	1.56542	0.79919	0	0.326885	0	0.796333	1.05006	0.950454	1.03719	0	0	0	0	1.52291	0.221223	0.458526	0.717856	1.17744	0.496567	0.620749	0.361431	0.224565	1.46931	0	0	0	0	0.561546	0.681337	0.648364	0.681424	0.650276	1.12806	1.24836	1.53177	0.943542	1.20298	2.13653	3.44068	0	0	0.091646
BT_0442	fig|226186.12.peg.441	AAO75549	DUF4855) domain / Glycerophosphoryl diester phosphodiesterase (EC 3.1.4.46)	0.770741	0.672781	0.728103	1.35432	1.36755	1.03403	0	0.993642	3.26553	0.724088	0.719725	0.930203	0.163405	0.48383	0	0.995896	1.06968	1.05006	0.620961	1.07928	0.557256	0.697953	0.549243	0.747364	0.212064	0.604305	0.495017	0	2.32684	1.10418	0	0.365437	0	1.1924	0.609434	0.865539	0.847484	1.22256	0.792133	1.05667	0.740237	1.44363	1.35318	2.00436	1.07329	1.73168
BT_0443	fig|226186.12.peg.443	AAO75550	beta-glucosidase (EC 3.2.1.21)	0.36226	0.514692	0.095451	0	0.175325	1.79441	0	0	0	1.11206	0	0.168766	0	0	0	0	0	0	0.181545	1.23427	1.00436	0.110697	0.318127	0.104333	0	0.929002	0	0	0	0	0	0	0	0	0.290741	0	0.426574	0.307897	0.413661	0	2.96314	0	0	0	0	0
BT_0444	fig|226186.12.peg.444	AAO75551	hypothetical protein	2.10846	2.21023	2.04995	2.09674	2.90795	2.17042	1.87212	0.183181	4.37046	1.12965	1.75462	1.75424	1.05264	0	0	2.489	3.53933	1.0596	0.719644	1.76474	1.61232	2.71311	0.999908	1.28655	0.722819	0.75832	1.82914	0	0.143346	0	0	6.29654	2.29224	2.35867	1.36118	1.36413	1.33042	1.3484	1.71232	1.58061	3.78905	3.52503	2.66117	0	2.79394	0.720976
BT_0445	fig|226186.12.peg.445	AAO75552	endoglucanase E precursor (EGE)	10.9152	10.3579	9.22014	19.4703	25.3722	18.275	26.073	37.2866	37.0041	17.6431	13.1364	14.5201	23.5127	12.4901	24.8813	10.8765	53.7461	25.8443	18.8114	14.4881	12.6456	24.0153	38.309	35.1278	22.6848	27.6909	14.6972	66.9783	55.5861	43.8943	6.88556	18.5852	7.80608	9.57977	8.23033	8.35962	7.19486	7.38891	7.72218	12.0954	8.03471	5.09561	20.0864	39.2865	19.0312	7.60134
BT_0446	fig|226186.12.peg.446	AAO75553	hypothetical protein	0.463003	0.247575	0.376465	0.623964	0.5089	1.3948	0	0.080344	0	0.68431	0.820882	0.55334	0	0	0	0.903593	0	0	0.706774	0.75653	0.476699	1.35914	1.16886	1.0808	0.197309	0.346732	0.583645	0	0	0	0	0	0	0.67989	0.386178	0.527092	0.852977	1.13845	0.672023	0.665907	1.20185	0.386174	0	1.96665	0	0.180135
BT_0447	fig|226186.12.peg.447	AAO75554	S-layer related protein precursor, sialic acid-specific 9-O-acetylesterase	0.613721	0.448646	0.609194	0.799637	0.762869	0.936443	0.338429	1.20566	0	0.503474	0.696101	0.41166	0.311921	1.78544	0	0.366163	0	2.33389	0.818419	0.968003	0.634149	0.563665	0.425658	0.49537	0.252798	0.170453	0.317586	0	0.688866	0	0	0.433113	0	0.70016	0.605975	0.908153	0.547314	0.862924	0.646559	0.237527	0.164123	0.841217	0.773696	1.81338	1.2629	0.401
BT_0448	fig|226186.12.peg.448	AAO75555	hypothetical protein	0.983689	0.653917	0.572012	0.281246	0.412435	0.520456	0	1.02473	0.964225	0.544164	0.367021	0.497132	0	1.08159	0	1.03315	1.29989	0	0.949324	0.978879	0.934536	0.154184	0.40061	0.262314	1.19951	0.339955	0.481911	0	0	0	0	0.464208	0	0.847642	0.946712	0.578834	0.515973	0.67933	0.325118	0.652422	0.418328	2.30389	0	0.642561	0	0.529969
BT_0449	fig|226186.12.peg.449	AAO75556	S-layer related protein precursor, sialic acid-specific 9-O-acetylesterase	1.32578	1.01032	1.37261	0.982386	1.44991	1.10306	2.31107	1.42057	1.73785	1.38608	2.16114	1.69826	1.62112	0	3.93411	0.680304	1.73096	6.23909	0.735298	1.97649	1.87019	1.59094	1.31154	0.724347	0.369832	1.24754	0.831739	0	4.31288	2.32364	4.97045	1.72276	3.30966	1.59127	1.73553	1.85535	0.599942	1.09219	0.541044	0.573816	1.50703	1.5756	2.04011	2.27722	0	1.8752
BT_0450	fig|226186.12.peg.450	AAO75557	hypothetical protein	1.5587	1.07013	1.25191	0.903325	0.790463	1.00646	0.156975	1.63151	2.55388	0.394638	0.591139	0.66736	2.66811	3.43604	2.3254	1.61364	0.79601	0	0.802661	1.95047	1.53453	0.716266	0.531925	0.475254	0.828691	0.686772	1.2897	1.97244	0	1.01542	0	2.94457	6.52256	1.21872	1.61705	1.72777	0.369707	0.566124	0.717275	3.24783	1.70915	4.18013	0	0.703443	6.14159	1.60276
BT_0451	fig|226186.12.peg.451	AAO75558	Cell surface glycan-binding lipoprotein, utilization system for glycans and polysaccharides (PUL), SusD family	1.60502	1.31053	1.30859	0.79896	0.478336	0.736089	0	1.20291	0	0.702608	0.938582	1.01938	3.22091	1.56476	2.68046	1.73696	1.42877	1.70195	0.623322	1.71615	1.81191	1.21707	0.732923	0.796864	1.60023	1.45964	2.3127	3.08937	1.4612	0	0	4.13001	5.98412	0.883085	1.27856	2.15412	0.747168	0.722093	0.950119	4.61521	6.19326	8.29975	0	1.80259	0	1.94054
BT_0452	fig|226186.12.peg.452	AAO75559	Outer membrane TonB-dependent transporter, utilization system for glycans and polysaccharides (PUL), SusC family	1.50601	0.998562	1.24512	2.22531	2.05099	2.01463	4.83971	3.63028	3.51753	2.19691	2.71728	2.20341	9.59099	7.93735	9.50244	11.6798	24.0374	19.5914	1.26946	1.30702	1.50058	2.9366	3.02345	2.89502	3.67703	3.68299	5.75507	9.0004	6.31539	5.48088	5.18581	5.18899	4.75747	1.45562	1.23958	1.25057	1.43253	1.63929	1.94895	5.64813	8.49422	6.81418	10.4286	11.9257	10.3614	5.21055
BT_0453	fig|226186.12.peg.453	AAO75560	N-acylglucosamine 2-epimerase (EC 5.1.3.8)	3.15891	2.25668	2.83052	0.778283	1.18607	1.93078	0	0.800862	0.980031	1.18975	2.03428	1.74705	2.23925	0	0	0.570986	8.22835	5.10568	4.51935	4.92933	3.83186	2.73764	1.75083	2.40528	0.445828	0.435782	0.771575	0	0	0	0	0.688485	0.835576	2.91463	3.54637	4.30303	0.588894	1.08189	0.831115	4.29794	4.65918	2.77176	4.05751	2.20495	3.08012	0.789898
BT_0454	fig|226186.12.peg.454	AAO75561	Uncharacterized sugar:proton symporter	2.94114	2.31995	1.53544	2.40941	1.78152	5.18337	5.71962	0	26.6121	0.63779	1.65597	1.36707	0	31.242	0	1.4033	5.27218	0	3.7398	2.57455	3.27777	0.075935	0.38307	1.68121	1.46408	1.3904	2.09526	14.9165	4.89508	3.92089	0	4.76714	0	3.28534	3.67202	3.19905	0.48586	0.590212	1.08059	0	0	0	0	0	16.8577	1.07837
BT_0455	fig|226186.12.peg.455	AAO75562	Sialidase (EC 3.2.1.18)	216.248	194.897	219.136	128.968	114.567	128.153	77.0996	85.2731	66.668	232.068	160.194	165.49	82.6894	137.369	94.3667	72.0375	170.546	53.208	458.236	341.113	295.541	168.871	201.716	201.014	63.8469	151.953	83.5568	68.7332	90.0347	69.2157	24.2856	15.9563	27.7792	402.963	309.911	325.841	81.5957	109.073	103.823	82.24	44.5205	55.6949	22.6545	33.618	38.1951	22.1253
BT_0456	fig|226186.12.peg.456	AAO75563	beta-glycosyl hydrolase	34.4423	28.3258	33.2949	7.55225	10.1791	10.9838	4.55868	3.03199	6.61989	8.91589	11.1985	11.5824	5.6304	9.14675	6.60522	3.354	8.24853	8.40988	43.0958	55.7705	47.8142	12.27	11.7001	10.2839	4.08408	3.64019	3.44041	6.06155	7.01083	3.78914	0	4.03405	4.16843	59.6797	49.667	56.3025	4.67531	5.39819	5.36242	4.42297	3.24252	3.08278	5.85899	4.34759	2.1223	2.41026
BT_0457	fig|226186.12.peg.457	AAO75564	Sialic acid-specific 9-O-acetylesterase	19.7735	16.121	17.6125	4.02088	4.6323	5.02156	4.2759	2.92749	0.830898	5.92282	6.60743	6.27299	4.55147	1.92736	3.59222	1.66512	7.91917	10.3711	19.4882	26.0449	25.5938	5.73831	5.24338	4.51102	2.23595	2.22876	2.05618	5.20194	2.03859	1.80009	0	1.63987	2.61036	28.3357	28.3699	31.7479	2.60642	3.19704	2.78723	1.56434	2.17081	1.68583	7.00372	4.33278	3.70741	1.22115
BT_0458	fig|226186.12.peg.458	AAO75565	Beta-mannosidase (EC 3.2.1.25)	98.9956	85.6482	98.1298	105.731	118.889	113.794	41.3161	58.3531	53.2078	73.8913	80.635	81.7639	97.6913	93.8175	114.831	19.9244	137.488	124.349	113.407	164.648	122.622	150.531	124.554	115.68	57.4675	41.5391	61.6997	68.3869	59.4904	46.5433	35.9155	36.9181	30.5667	151.82	120.95	133.57	39.7654	42.5955	44.2923	70.5561	71.1306	68.1324	57.9217	38.3879	64.3663	14.8876
BT_0459	fig|226186.12.peg.459	AAO75566	beta-glycosyl hydrolase	8.8605	8.103	8.49479	3.20291	2.82971	4.73592	11.5911	7.73641	11.3833	2.65098	3.18884	3.50842	3.46196	10.3144	11.169	6.78212	6.28306	8.95042	5.48837	12.5722	11.1284	2.1968	1.85019	2.25903	1.39292	1.91627	2.21928	6.41917	5.12796	8.89983	12.8559	15.7537	11.1765	12.9184	12.0953	13.9519	1.95887	2.12568	2.107	1.48975	1.89321	3.70853	5.37862	3.8258	3.94244	7.87125
BT_0460	fig|226186.12.peg.460	AAO75567	beta-glycosyl hydrolase	7.53794	5.59291	6.85918	2.23856	2.92495	2.69433	2.1413	0.78538	0.192047	2.3997	2.83999	3.1343	0.717837	2.94646	1.2767	1.41124	4.83289	0.877868	6.12154	10.3802	7.58072	1.59183	1.4433	1.26235	0.203593	0.933523	0.118784	1.11645	1.55177	3.19873	0	1.9504	1.52511	9.33886	8.16655	7.70113	1.19803	1.73125	1.67345	2.85194	1.53885	1.24327	0.792038	0.699967	0	0.640667
BT_0461	fig|226186.12.peg.461	AAO75568	beta-galactosidase	5.51745	4.66385	4.94463	1.69112	1.75354	2.00069	1.22679	2.46451	1.29856	2.51892	2.78589	2.78313	3.00091	2.30013	3.37887	1.21499	2.44841	2.70795	5.08402	7.07383	6.66117	1.59658	1.1082	1.14325	1.15236	0.91839	1.5364	1.58494	0.59603	0.566142	0	2.66461	2.56226	8.02426	8.2735	9.02159	0.890769	0.873341	1.05891	1.18421	4.13765	1.83662	8.46924	5.42101	0.617634	0.377107
BT_0462	fig|226186.12.peg.462	AAO75569	Capsular polysaccharide transcription antitermination protein, UpxY family	207.227	178.087	214.033	59.8528	49.9738	56.0121	17.2002	21.2348	7.53377	43.7474	34.3864	52.4221	15.9855	8.06875	15.3029	21.3227	15.1322	14.7092	183.382	285.168	218.554	45.9184	64.3113	69.0566	11.2982	9.22823	13.3382	7.79737	17.8723	4.01473	36.8276	9.37254	31.2627	269.355	218.345	232.705	85.7203	66.887	80.5008	18.5414	31.141	25.597	34.5243	1.55245	0	11.1572
BT_0463	fig|226186.12.peg.463	AAO75570	Glucose-1-phosphate thymidylyltransferase (EC 2.7.7.24)	11.9818	11.0681	15.8636	6.7833	8.77116	8.04037	6.81293	4.28631	6.26489	10.4842	11.459	14.9224	7.83056	0	6.3256	5.76723	0.607233	3.3383	5.26619	20.747	22.0624	9.30974	6.85176	7.21696	4.9289	3.83995	6.98077	4.68505	5.64888	1.84992	0	10.343	7.51925	21.3937	17.3416	22.809	8.38861	10.1155	10.5777	5.4171	5.01699	9.09268	18.0399	10.1385	5.16241	6.459
BT_0464	fig|226186.12.peg.464	AAO75571	dTDP-4-dehydrorhamnose 3,5-epimerase (EC 5.1.3.13)	3.51266	4.25621	4.65314	2.13989	4.29417	3.27314	0	1.23209	0	1.80361	1.05654	3.20654	9.24157	12.3872	27.6085	10.4561	0	5.36771	0.609424	2.18101	5.49302	2.95189	1.76393	2.49263	11.745	4.95495	13.4034	4.8574	3.51811	3.03698	0	2.43858	3.11327	4.42027	5.18142	5.45585	3.40996	3.81422	3.67907	4.978	16.9123	11.1159	0	0	15.2983	6.66183
BT_0465	fig|226186.12.peg.465	AAO75572	dTDP-4-dehydrorhamnose reductase (EC 1.1.1.133)	1.24786	1.67674	1.89367	0.915412	1.94064	0.775429	2.43729	4.92561	4.61315	1.07729	1.9056	2.70019	15.6857	0	5.64737	11.0059	1.7624	0	0.394348	2.24202	1.88163	2.96036	1.02793	0.514686	8.40967	2.30493	8.27457	3.10113	0	1.29254	0	4.27906	8.79094	1.58812	1.99103	1.70937	1.49986	1.13068	1.36482	13.2768	15.1081	21.8235	2.37687	11.4878	2.03245	0.661468
BT_0466	fig|226186.12.peg.466	AAO75573	dTDP-glucose 4,6-dehydratase (EC 4.2.1.46)	0.945568	0.77434	0.875948	1.04206	1.14649	0.592087	0	1.26585	0	0.293019	0.326454	0.499725	3.1583	0	0	2.75165	2.45948	0	0.214615	0.881706	0.665723	0.372594	0.240428	0.241222	1.08135	1.71562	2.50352	0	1.48763	1.52677	0	0.933001	2.20192	1.8432	0.660007	0.671138	0.704442	1.03281	0.521582	2.59666	3.91018	2.30454	2.14794	0	3.80733	1.90537
BT_0467	fig|226186.12.peg.467	AAO75574	putative flippase	1.06613	0.729169	0.985869	0.434321	0.802087	0.393707	0.829609	2.29959	3.46915	0.341721	0.274179	0.409579	4.23295	1.50129	6.68521	3.00047	0.236482	1.31269	0.414823	0.399043	0.702889	0.95229	0.302775	0.234478	3.04534	0.390321	2.45816	1.49981	1.07834	0.852342	7.21876	2.10638	1.27776	0.689061	0.609989	0.381621	0.399941	0.235339	0.264714	2.53276	5.66911	2.53534	0	1.04003	0.959879	0.51505
BT_0468	fig|226186.12.peg.468	AAO75575	Related to F420H2-dehydrogenase, beta subunit	0.651544	0.550546	0.979896	0.482343	1.32002	0.755398	1.07996	3.39349	1.58778	0.323373	0.434534	0.400481	1.62329	0	0	0.391201	2.00843	0	0.365328	0.320937	0.587644	0.773715	0.368951	0.267911	0.938271	0.82935	1.65373	6.04202	0	0	8.41132	0.294178	1.87439	0.4227	0.473314	0.448762	0.571423	0.436565	0.391883	1.64765	1.13772	2.71799	0	0	2.55831	0
BT_0469	fig|226186.12.peg.469	AAO75576	hypothetical protein	0.472041	0.612822	0.804571	0.32522	0.250925	0.26705	0.876192	0.09109	1.22595	0.210626	0.246533	0.198414	3.37155	2.51156	5.52892	4.01476	2.65271	0	0.320824	0.603268	0.352047	0.358175	0.606899	0.182753	1.34763	0.646299	1.46902	3.89099	1.42557	1.62162	0	0.357829	0	0.176734	0.185983	0.192058	0.249372	0.140324	0.305752	1.75689	2.36844	0.644386	0	2.9927	0	0.81936
BT_0470	fig|226186.12.peg.470	AAO75577	hypothetical protein	0.860992	0.659269	0.941406	0.433967	0.931363	0.688143	2.37113	0.9391	0	0.289303	0.305527	0.326387	5.51063	0	5.91727	6.69517	0.983184	1.90522	0.36901	0.565659	0.506812	0.501733	0.226528	0.201194	2.78165	1.8902	3.89883	0	4.55717	3.03054	0	1.19911	1.56709	0.513551	0.330766	0.210618	0.580793	0.4906	0.536326	8.32607	5.60442	9.41298	3.57536	0.772684	1.43569	1.69077
BT_0471	fig|226186.12.peg.471	AAO75578	Glycosyltransferase	0.655271	0.949336	0.809352	0.460201	0.574304	1.02357	0	4.57201	3.14683	0.370979	0.447985	0.727561	3.75762	0	8.36364	6.31606	1.49793	2.6257	0.283967	0.726883	0.480941	0.643174	0.351558	0.421108	2.79961	0.714663	3.88006	1.01735	3.13153	0.953991	0	1.49698	0.993492	0.520912	0.242311	0.176021	0.472275	0.505925	0.736271	5.53524	6.8632	10.1295	9.82409	4.96763	5.34656	2.14443
BT_0472	fig|226186.12.peg.472	AAO75579	hypothetical protein	1.1464	0.840154	0.989289	0.390291	0.980534	0.081719	0	0	10.3071	0.458847	1.27457	1.41908	8.14903	0	0	2.46682	0.954964	0	0.045891	0.478623	0.786232	1.2207	0.685642	0.371301	4.05834	3.01965	11.4707	0	0	0	0	1.1608	0.705091	0.119113	0.374047	0.480517	1.08733	1.05655	1.00219	7.70038	12.6135	15.0035	0	5.80271	0	4.44639
BT_0473	fig|226186.12.peg.473	AAO75580	Putative glycosyltransferase	0.895817	0.780391	0.834258	0.541566	0.425759	0.313446	2.01047	0.386015	0	0.405689	0.546603	0.916188	9.55072	4.62839	0	2.1649	2.79599	1.15466	0.227341	0.623519	0.478337	0.660893	0.166273	0.262024	2.76774	1.75332	2.70876	0	1.41414	2.86801	0	3.92427	2.42074	0.295542	0.381222	0.413207	0.875613	0.636418	0.815466	6.54721	7.68059	11.9292	5.64668	0.721343	11.2113	1.75448
BT_0474	fig|226186.12.peg.474	AAO75581	D-glycero-alpha-D-manno-heptose 7-phosphate kinase (EC 2.7.1.168)	0.647268	0.737446	0.445586	0.524453	0.531226	0.829504	0	2.15406	0	1.1731	1.57623	1.48645	5.90308	4.27902	0	3.55471	0	4.51438	0.169264	0.730697	0.646286	1.49458	0.858241	0.611911	1.91701	2.21132	7.02794	0	0	1.76771	0	0.891651	0	0.300254	0.508181	0.407033	1.02679	1.13885	0.791783	7.11811	4.5914	3.49441	1.80808	5.66526	4.41967	0
BT_0475	fig|226186.12.peg.475	AAO75582	D-sedoheptulose 7-phosphate isomerase (EC 5.3.1.28)	0.5901	0.37476	0.766488	1.62527	1.22254	1.80005	0	2.55972	0	1.90795	2.48234	2.92429	9.50749	0	11.5868	2.60566	5.98053	10.0019	0	0.573484	0.626303	2.84845	0.554251	0.2637	1.69709	1.56359	4.54291	5.41747	0	0	0	0.230123	0.979194	0.74349	0.49926	0.552891	1.29197	1.13459	1.74096	23.5657	22.6958	26.6354	13.0069	7.65799	10.2812	0.272427
BT_0476	fig|226186.12.peg.476	AAO75583	D-glycero-alpha-D-manno-heptose 1-phosphate guanylyltransferase (EC 2.7.7.71)	3.8976	3.51213	5.34074	15.6522	14.5312	12.9443	28.0715	7.3602	25.9347	7.79989	12.9896	12.0336	43.9499	13.5292	38.964	24.3225	7.86902	19.7208	7.48912	7.42242	4.48038	18.7644	12.7373	12.5167	35.4513	23.4337	41.969	3.6167	17.1264	2.05571	0	8.89387	11.9648	2.6725	3.12272	2.98932	6.14056	8.4429	7.44606	43.7595	46.9212	55.132	29.4979	17.6255	23.1746	3.82308
BT_0477	fig|226186.12.peg.477	AAO75584	D-glycero-alpha-D-manno-heptose-1,7-bisphosphate 7-phosphatase (EC 3.1.3.83)	0.255493	0.594671	0.518817	0.138353	0.091947	0.234521	0	0.650475	0	0.471799	0.276136	0.604436	1.10536	0	0	3.1225	13.3455	0	0.045072	0	0.475126	1.20018	0	0.249832	0.175831	0.569726	9.60995	0	0	0	0	3.87927	11.6923	0.463587	0.272395	0.488945	0.747682	1.18974	0.867513	2.9177	7.62034	11.5979	0	8.23152	0	0
BT_0478	fig|226186.12.peg.478	AAO75585	Glycosyltransferase	1.13188	1.21384	0.743269	1.42806	1.02392	0.932593	1.1486	0.212317	8.96468	2.22756	1.45	1.52643	10.9185	9.8838	7.19907	15.7591	0	3.73297	0.345589	0.939691	0.517753	1.9104	1.61846	2.01097	5.94957	2.61164	5.20832	6.23908	0.166353	6.3825	0	0.834637	4.65365	0.618329	0.488112	0.534843	2.9105	2.55969	1.80558	8.77505	6.62885	7.09432	8.1709	2.93384	3.01257	0.958926
BT_0479	fig|226186.12.peg.479	AAO75586	Putative glycosyltransferase	0.634098	1.5901	1.08513	0.240046	0.375977	0.220966	0.727918	0.302891	1.66953	0.178645	0	0.152182	1.49865	1.52677	0	2.89046	0	0	0.556852	0.491053	0.641433	0.24	0.109576	0.082994	1.29919	0.306572	0.476723	6.2153	0	2.87212	0	0	5.07233	0.482134	0.80684	0.286367	0.530988	0.315708	0.293408	1.28335	6.84567	5.37968	0	0	6.14299	1.21236
BT_0480	fig|226186.12.peg.480	AAO75587	Glycosyltransferase	0.454482	0.341897	0.217003	0.565927	0.421455	0.039384	0	2.09399	0	0.064722	0.231006	0.309836	0.967471	0	0.541073	1.05688	2.82725	0	0.108999	0.33885	0.282913	0.517977	0.113763	0.13946	1.85931	0.789997	1.87847	3.86855	0	0	0	0.474329	1.17499	0.397563	0.173194	0.16909	0.175819	0.254375	0.152702	1.24818	2.30306	0.950371	2.1394	0	0	1.44463
BT_0481	fig|226186.12.peg.481	AAO75588	Polysaccharide export outer membrane protein	0.7563	0.520713	0.921543	0.761381	0.477013	0.496579	5.47588	1.25721	0	0.531707	1.192	0.582874	1.89733	0	0	1.86964	0	0	0.214119	0.446269	0.255639	0.92838	0.45571	0.323694	0.397385	0	3.03701	0	0	0	9.35226	6.03782	1.97448	0.63943	0.429767	0.191479	0.413967	0.902173	0.57411	5.27028	10.86	5.84458	0	2.69128	0	0.360017
BT_0482	fig|226186.12.peg.482	AAO75589	Tyrosine-protein kinase (EC 2.7.10.2)	0.980637	0.906959	0.865005	2.00049	1.61023	1.55376	0.952832	1.36414	0.322759	1.6448	1.61788	1.29413	1.5985	2.46851	3.11207	3.16234	1.05078	0.976694	1.86408	1.12191	0.8746	1.66715	2.20437	2.32883	1.30066	0.985695	1.59205	3.90828	1.16607	0	3.05287	4.0964	6.58857	1.10755	1.07633	0.762558	0.929691	1.11699	1.2039	1.86365	1.80918	2.75588	1.79415	2.10717	0.960828	3.12557
BT_0483	fig|226186.12.peg.483	AAO75590	Outer membrane TonB-dependent transporter, utilization system for glycans and polysaccharides (PUL), SusC family	22.5156	28.1064	19.3561	19.1137	18.278	25.423	2.37975	3.83996	9.00808	10.2134	12.3676	13.9795	2.40578	6.96399	2.99467	1.67111	2.64909	0.160701	12.2338	31.4254	15.6038	11.9027	10.6384	14.2386	2.49484	4.96221	6.02475	6.88835	1.9943	3.61694	4.42066	8.92965	16.2073	23.3015	21.75	20.8708	17.8985	19.5978	20.2165	2.46472	1.93364	2.39966	0	1.54295	0	2.96599
BT_0484	fig|226186.12.peg.484	AAO75591	Cell surface glycan-binding lipoprotein, utilization system for glycans and polysaccharides (PUL), SusD family	6.65183	6.00955	5.28531	12.0881	13.0766	14.1593	2.91419	4.14465	2.57322	7.42049	9.58376	9.04727	6.13175	3.35534	3.5482	1.45685	4.85361	9.98732	5.71313	6.5615	6.30908	11.1728	9.8878	9.33236	3.4237	5.41439	5.5461	4.76105	6.96915	2.12588	10.4287	2.37653	9.02759	9.45815	10.1078	10.2858	7.86432	12.2515	12.6022	8.76032	4.92634	7.00605	10.0177	1.71672	3.9421	5.83455
BT_0485	fig|226186.12.peg.485	AAO75592	Transposase	44.7427	39.4951	43.6144	12.2674	18.9638	10.8604	16.1982	32.1257	15.6397	19.2983	16.7349	18.1943	28.0129	17.6601	19.4117	11.1156	16.544	25.9895	19.467	23.4303	42.1676	15.0533	15.2834	16.8627	14.0393	18.1602	21.0367	14.2803	28.7171	12.9223	17.8966	25.7953	57.3158	48.2571	37.8765	44.6477	10.6059	12.7395	12.4164	27.8639	43.4053	34.8172	32.2725	24.4003	51.9672	17.3224
BT_0486	fig|226186.12.peg.486	AAO75593	Altronate dehydratase (EC 4.2.1.7)	72.6335	66.4836	69.147	132.057	128.448	170.893	91.5377	76.4207	121.342	62.0042	81.7257	102.362	17.1996	19.199	41.9885	11.0382	33.7052	51.5141	87.4805	142.201	93.8113	127.075	89.4209	97.0722	23.3375	21.7665	20.3523	61.5894	65.9101	74.4024	58.3314	119.859	135.822	74.1699	74.7493	82.6554	64.3865	87.1575	90.1761	10.6634	10.8318	12.3613	39.0724	17.7968	28.6841	32.2617
BT_0487	fig|226186.12.peg.487	AAO75594	Transcriptional regulator, LacI/PurR family	43.8504	37.9185	37.5781	74.9379	92.3119	59.6526	5.209	17.1105	25.1584	20.9216	22.0257	31.8247	49.5397	109.598	44.2837	1.06468	33.049	39.4088	18.4697	48.9678	41.5677	82.2136	37.7567	43.0562	27.8252	27.8796	29.2883	12.6667	17.9406	12.0019	12.1184	20.533	27.1185	34.0125	30.7684	26.1261	24.0829	26.4407	25.2766	26.7324	32.2013	23.3082	3.28416	0	3.45707	7.78887
BT_0488	fig|226186.12.peg.488	AAO75595	2-dehydro-3-deoxygluconokinase (EC 2.7.1.45)	216.144	198.156	189.824	252.947	358.782	297.292	65.6118	66.6606	65.3923	116.857	217.663	228.05	148.002	245.495	152.556	13.9245	83.776	134.101	116.324	354.091	272.538	621.859	217.37	228.695	67.0098	54.0608	90.2251	31.8649	36.4278	40.8766	74.2752	42.8199	55.5494	92.282	103.34	115.62	99.7322	121.361	119.627	79.2468	94.2992	75.881	31.0331	18.086	49.9424	17.2259
BT_0489	fig|226186.12.peg.489	AAO75596	4-hydroxy-2-oxoglutarate aldolase (EC 4.1.3.16) @ 2-dehydro-3-deoxyphosphogluconate aldolase (EC 4.1.2.14)	260.64	229.851	288.61	268.071	330.699	361.036	128.742	118.418	154.106	98.2867	139.351	149.518	44.997	47.7345	77.8698	24.693	54.5616	47.1773	497.445	647.113	488.573	250.762	128.091	138.85	26.415	14.9816	12.9535	90.5332	93.9776	84.1386	173.98	98.6048	135.256	166.389	186.085	223.567	61.4496	78.3622	89.2572	6.82128	4.79968	4.928	21.795	41.5116	49.1891	20.089
BT_0490	fig|226186.12.peg.490	AAO75597	hypothetical protein	141.33	137.558	121.477	43.938	38.458	31.6397	0	47.1062	30.4513	94.7411	41.5966	92.8293	10.2765	0	0	130.393	44.2713	75.3543	58.5443	50.0472	99.9034	112.548	99.2464	112.557	45.1742	38.3702	48.0432	41.1691	63.362	81.3991	0	89.2943	95.3849	53.1877	111.705	93.659	151.275	140.377	162.55	61.4015	56.1368	65.821	274.006	181.879	214.989	150.677
BT_0491	fig|226186.12.peg.491	AAO75598	Protein DUF2149, predicted transporter component	29.6769	29.2667	31.2761	17.7723	33.2965	17.7633	11.4862	25.1388	20.5571	21.4437	23.8234	22.1763	29.3164	11.3935	16.195	4.735	42.0466	63.2639	22.4045	40.0085	61.0102	51.5293	23.7298	25.889	6.76986	11.6538	8.07096	44.859	43.0097	8.17383	35.7137	51.1336	5.11253	0.857567	1.91631	1.64617	0.965929	1.3115	1.32581	3.8072	1.39409	5.50779	21.491	17.1783	0	0
BT_0492	fig|226186.12.peg.492	AAO75599	hypothetical transporter PduT for various metalloporphyrins	37.6598	42.335	35.2507	34.3937	33.5082	39.6776	8.47093	0	0	10.4836	10.2774	8.71548	2.1459	3.19798	0	0	1.32931	5.04045	95.8233	82.7957	64.2619	33.8335	29.1625	37.1257	1.71409	5.33939	2.31932	0	13.6055	7.64682	0	18.9523	19.4635	2.229	2.00039	0.919384	1.45287	1.11861	1.00102	0	1.55653	0	0	0	0	0.257137
BT_0493	fig|226186.12.peg.493	AAO75600	Protein BF2544, predicted transporter component	353.769	423.465	413.543	245.595	232.029	294.043	22.7964	11.9076	21.8918	226.402	177.448	153.547	2.70743	15.5928	0.433285	1.13105	21.34	0	1827.75	1030.36	643.035	331.968	499.725	507.348	12.1804	14.0005	2.89584	85.449	38.7506	18.2935	11.0746	8.07618	8.19657	28.2776	22.9816	26.3088	68.0668	80.3933	75.0546	2.74177	0	1.19392	0	3.78485	0	2.57864
BT_0494	fig|226186.12.peg.494	AAO75601	CobN-like chelatase BtuS for metalloporphyrine salvage	43.2134	33.9651	42.661	61.7018	59.8228	67.7036	1.50475	2.20985	2.80324	19.5218	22.3058	23.006	1.72793	3.38451	5.80055	0.608458	5.33931	3.75218	103.119	120.654	91.727	67.4648	62.9341	64.6729	1.67545	1.75348	1.33444	4.36934	5.84819	4.3978	2.27277	2.69628	3.90121	2.3408	2.58903	2.49426	0.636122	1.05779	1.00205	0.82736	0.013125	0.244755	0.089301	0	0	0.508692
BT_0495	fig|226186.12.peg.495	AAO75602	CobN-like chelatase BtuS for metalloporphyrine salvage	46.6229	42.1926	45.5756	73.0822	83.1915	97.5761	4.79261	6.49822	3.82321	29.731	31.3594	37.8004	1.69264	10.1461	0.136331	0	5.70982	0	101.929	136.756	97.3028	78.6608	69.8451	76.1296	8.90912	22.2549	10.8632	4.46793	8.99566	8.31082	13.0645	5.77158	1.78665	2.66721	2.50232	2.97751	0.915947	1.42199	1.6179	0.304015	0.356964	0	0.133487	0.824011	0	0
BT_0496	fig|226186.12.peg.496	AAO75603	TonB-Dependent Hemoglobin Receptor HmuR	21.951	18.1806	22.0939	28.1024	32.3648	31.3982	6.1909	5.90366	5.79889	9.1679	11.4939	16.0923	2.26969	5.67498	1.00598	0.277819	4.95182	7.39048	21.4277	51.0846	42.8473	35.5713	23.5601	25.374	1.51951	1.52424	1.62049	0.986199	3.54131	1.7934	0	2.91811	2.41433	1.72344	1.67266	1.51123	0.441442	1.04336	0.803113	0.230127	0.064308	0.213526	1.30641	0	0	0
BT_0497	fig|226186.12.peg.497	AAO75604	Hemophore HmuY, recruits heme from host protein carriers	463.514	464.31	406.745	385.386	267.983	273.604	7.2275	18.2534	14.0168	212.716	183.578	203.942	9.30722	19.3826	0	2.19179	9.68948	6.10439	715.537	498.018	512.608	722.837	1013.11	842.254	22.4917	9.4644	15.0582	5.0214	7.28851	6.27938	0	18.6143	8.00223	20.3723	16.7764	15.2088	17.213	21.0061	16.2474	0.810253	1.77267	0	3.95752	0	0	0
BT_0498	fig|226186.12.peg.498	AAO75605	Calycin-like beta-barrel domain protein	215.927	213.776	213.973	320.108	358.171	342.286	79.4251	98.7177	119.359	62.8936	70.5059	85.8031	49.6292	72.1481	69.886	2.35368	114.402	85.7363	221.564	519.646	418.428	337.67	250.759	329.316	122.089	143.041	163.383	134.454	90.5445	129.882	151.465	167.001	165.537	32.7642	28.7532	25.6327	5.80804	7.03315	8.05437	2.5892	5.95007	8.03504	2.91286	7.44243	7.03952	8.06911
BT_0499	fig|226186.12.peg.500	AAO75606	Cobalt/zinc/cadmium resistance protein CzcD	46.1937	56.3428	41.7222	82.9549	91.003	100.933	0.980782	3.67238	0	76.0523	104.731	114.24	2.84763	2.18068	23.6256	0.973455	12.0661	0	32.9314	50.8754	45.6283	82.9463	65.9401	72.3364	10.5757	7.71116	14.1468	0	0	0.90979	0	0.937014	4.26671	28.9192	27.8657	27.071	92.4979	103.417	127.94	12.4415	8.1142	5.37794	6.32482	9.19278	0	0.619479
BT_0500	fig|226186.12.peg.501	AAO75607	Predicted cobalt transporter in Bacteroides_Porphyromonas	86.034	78.1753	76.7159	11.2988	14.274	14.3915	0.503391	0.837149	0	13.1575	16.1417	16.9554	0.830967	0	0	1.94677	0.142473	4.55203	70.5099	108.88	107.7	17.857	15.7326	13.2631	0.853223	2.94898	2.73571	1.98486	0	2.17137	0	0.958203	0.581205	127.016	114.133	121.79	12.108	14.5488	15.761	0.273897	1.07348	0.693116	7.65025	3.58169	0	0.701784
BT_0501	fig|226186.12.peg.502	AAO75608	hypothetical protein	751.964	743.028	731.312	200.078	203.086	206.449	0	32.9952	19.1745	208.531	151.368	201.268	10.837	5.48015	0	15.1681	51.0222	13.1378	1831.29	1496.62	956.242	181.969	245.311	258.765	43.8446	81.1561	54.0374	67.6443	49.0989	38.8431	0	19.1967	18.5331	1974.33	1045.74	1038.01	161.061	170.261	194.938	8.54386	2.0145	0	0	41.2514	0	0
BT_0502	fig|226186.12.peg.503	AAO75609	TonB-dependent receptor; Outer membrane receptor for ferrienterochelin and colicins	41.9148	42.1809	40.4328	18.4735	24.5665	20.8115	10.6846	22.4831	17.5885	26.6693	28.8159	31.8411	28.9185	30.4516	34.8922	4.40207	19.0525	30.992	42.6283	49.5368	39.054	26.1944	20.1246	18.6852	36.7482	14.3786	30.6073	96.1538	96.5023	51.8864	19.4863	8.79529	8.46691	59.242	60.6879	65.4785	9.22163	10.3638	10.3636	40.3108	50.968	30.4827	70.1198	70.4916	86.0457	2.97968
BT_0503	fig|226186.12.peg.504	AAO75610	hypothetical protein	91.7269	97.9822	97.3925	79.17	103.359	110.709	21.8274	37.5037	10.8264	42.164	37.5872	39.8196	4.59807	0	0	28.6691	0	0	116.828	160.297	123.718	108.855	101.237	94.8176	42.0643	51.2924	49.7526	32.1782	2.69402	7.51908	0	44.8575	0	163.335	118.204	100.202	169.649	158.791	189.059	17.8708	26.6681	26.5018	38.8468	19.4504	0	41.1355
BT_0504	fig|226186.12.peg.505	AAO75611	TonB-dependent receptor; Outer membrane receptor for ferrienterochelin and colicins	16.3023	17.0878	16.3639	50.8732	82.9362	67.0093	13.1715	21.439	21.5971	51.7369	58.3737	58.2022	9.20586	10.153	9.15747	6.53747	17.1539	19.6905	24.0053	31.9822	22.6526	122.457	98.4793	99.2567	22.0412	25.5545	23.859	40.2922	28.1162	31.5218	18.4669	23.8956	17.797	39.9729	39.0305	39.0739	60.7262	71.6697	71.3318	33.3433	36.7125	31.2366	14.537	13.4792	8.49911	13.4359
BT_0505	fig|226186.12.peg.506	AAO75612	hypothetical protein	7.97417	8.75629	8.20586	2.40085	1.90852	2.38047	1.47924	4.43553	6.04609	2.08415	1.62112	2.54455	1.69743	0	0	4.531	0	0	1.89599	6.34016	6.43476	7.47595	1.69554	1.65006	7.09865	3.43616	2.82178	0	4.29992	4.14134	0	0	0	8.66549	6.37851	6.51276	4.92874	4.25263	5.52585	8.84755	22.7811	13.7551	0	0	0	3.76538
BT_0506	fig|226186.12.peg.507	AAO75613	beta-glycosyl hydrolase	97.155	84.5401	79.1223	5.93957	6.01107	5.8373	8.04702	11.3676	12.2385	17.9866	22.0951	22.1648	28.1292	50.9092	49.7787	9.67681	49.2872	49.9575	109.233	141.777	107.326	11.455	11.8848	10.5163	4.67429	10.0752	9.83065	6.98092	7.2207	7.94835	19.9367	14.0289	15.9567	110.848	112.085	117.359	10.3032	12.0013	12.2151	7.09955	8.69001	9.78088	15.4995	11.7179	16.9556	10.9111
BT_0507	fig|226186.12.peg.508	AAO75614	Transcriptional regulator, AcrR family	59.0434	49.0868	73.407	90.2951	83.6786	84.3579	32.1357	32.3828	53.2295	14.391	10.2704	17.8993	12.6771	20.0774	6.91048	10.4809	18.8137	15.8629	52.2602	93.4458	72.5102	26.4945	19.8298	41.3071	11.9117	25.4084	19.8749	14.4923	30.9761	58.6464	72.5293	136.487	99.7824	24.979	19.6333	22.1556	3.37069	2.72569	2.9369	2.04614	5.92841	9.42828	1.67877	15.3965	9.85295	20.7504
BT_0508	fig|226186.12.peg.509	AAO75615	Heterodimeric efflux ABC transporter, permease/ATP-binding subunit 1	7.96963	6.82152	6.96299	17.525	29.0564	21.7352	1.30091	1.1417	3.89435	6.78599	7.8965	7.54312	2.13113	2.68979	3.20574	0.407107	4.43542	6.93071	4.44052	11.6636	10.5511	5.92297	3.19493	3.72404	1.49384	1.07495	1.75483	0	0	2.80428	0	0.648191	0	1.00547	1.19188	1.50157	0.270043	0.265413	0.31972	1.4033	0.465728	0.313117	2.35274	1.12993	3.10939	0.26794
BT_0509	fig|226186.12.peg.510	AAO75616	Heterodimeric efflux ABC transporter, permease/ATP-binding subunit 2	24.6034	21.7943	28.0329	53.8312	64.7733	54.8993	8.68246	4.5359	11.7189	31.6913	36.9079	28.0178	21.9251	21.9147	12.3719	1.34141	20.5564	15.0563	39.4473	38.092	30.58	44.0896	50.6574	38.4963	16.3724	7.29146	15.1422	9.19965	8.87784	7.31285	9.81543	4.63687	8.6459	2.82488	3.61422	3.0728	6.58126	7.14248	7.01172	11.8628	4.74995	8.19442	14.6386	17.8894	6.00418	2.63779
BT_0510	fig|226186.12.peg.511	AAO75617	putative heme biosynthesis protein	13.0773	12.6682	12.876	11.5205	11.8949	11.3665	71.5401	35.1498	81.7228	5.41616	6.79342	8.24066	37.4976	55.4643	65.4644	21.7743	18.0287	37.7484	8.37673	25.3413	18.3385	12.748	10.9476	10.6122	13.0959	19.1196	31.5825	39.9586	36.4993	29.2629	207.096	246.437	347.259	29.7765	23.7643	23.8065	7.19638	8.89297	8.68386	24.8931	27.9974	26.467	27.5885	23.631	16.5489	118.243
BT_0511	fig|226186.12.peg.512	AAO75618	hypothetical protein	183.088	169.349	166.041	125.465	112.863	72.3606	130.501	159.494	162.779	49.5042	42.1982	60.2469	128.098	151.283	83.8222	378.587	174.217	142.459	75.0001	87.4667	135.408	113.137	128.502	145.138	160.208	259.072	254.587	77.7375	123.237	177.246	113.23	270.013	306.913	130.863	102.56	84.8781	229.98	201.3	211.644	215.205	273.265	272.824	60.2045	62.9361	95.8735	246.263
BT_0512	fig|226186.12.peg.513	AAO75619	hypothetical protein	13.5849	13.3465	13.5524	2.40085	0.749776	1.66633	13.3132	1.97135	0	4.96649	4.96162	8.53485	17.5401	31.484	15.8602	20.0409	11.6511	18.5805	14.2537	18.4625	14.3833	5.81052	4.38629	2.94904	1.936	2.60315	3.02333	10.598	8.99074	8.55876	25.6831	10.9736	21.7929	18.6002	13.0788	12.3327	3.79767	3.15659	3.49966	6.81006	12.1924	7.99105	43.1155	20.8122	22.8268	7.82041
BT_0513		AAO75620		4.56365	5.59917	3.59445	2.29875	2.57911	3.20921	2.23064	5.94953	5.93518	1.96798	3.06969	6.10496	37.4701	25.3656	13.0183	81.7328	42.646	18.7187	0.932991	1.953	2.68134	2.36419	0.23235	1.67726	7.77081	3.32079	7.18251	0	5.36929	7.12621	0	29.6459	22.0627	8.89119	5.12258	3.76953	3.94838	3.60892	6.17053	18.0692	59.3775	12.7511	13.8524	18.067	0	21.3375
BT_0514	fig|226186.12.peg.514	AAO75621	hypothetical protein	9.43214	9.68698	13.7413	7.88663	7.94097	4.20765	8.15561	9.87969	12.0943	7.77142	6.79338	11.4881	55.2184	68.961	45.6891	95.218	40.707	35.9974	2.50534	6.45505	8.31299	8.9981	3.27066	4.34643	17.2045	17.5281	32.3568	5.939	2.61427	7.29317	0	14.3976	36.8039	11.0785	10.1594	9.22905	12.6384	11.9122	12.9109	41.9488	92.3341	65.0605	35.1613	34.1582	23.96	24.5498
BT_0515	fig|226186.12.peg.515	AAO75622	Terminal quinol oxidase, subunit, putative (doxD-like)	63.7431	76.6951	54.8367	79.3264	76.6384	97.4695	2.37319	3.01947	0	29.8683	29.1772	37.9802	0.558198	0	3.95223	1.63818	0	5.32282	148.74	167.036	107.559	92.824	106.428	114.997	2.48613	2.59196	1.62162	4.96596	4.55348	7.11461	11.5155	11.647	8.97523	40.0914	37.7429	35.545	26.2626	39.4204	40.496	0.475827	0.855044	0	0	3.5526	0	3.68188
BT_0516	fig|226186.12.peg.516	AAO75623	hypothetical protein	1827.73	1636.06	2323.97	4137.66	3605.63	4101.69	321.958	321.574	224.753	4096.97	3111.69	3361.93	208.034	306.464	144.221	36.3283	1454.59	800.8	2981.45	5234.21	6084.62	8571.98	7319.66	8948.53	662.902	1094.23	627.952	460.942	524.48	424.718	284.006	356.151	382.479	189.441	176.739	212.204	153.473	186.665	197.806	21.4736	39.5918	41.9159	18.5294	27.3304	0	47.1431
BT_0517	fig|226186.12.peg.517	AAO75624	Flavodoxin 1	85.0584	73.7085	81.8919	115.958	173.767	157.482	5.24741	48.0848	11.8028	44.7629	52.3951	66.571	43.5524	19.8982	72.1279	0	12.6841	40.8203	37.8565	146.223	164.443	171.621	80.2631	105.471	110.213	93.6946	123.342	6.281	21.3531	12.7613	31.836	75.4599	63.98	12.5999	9.5559	10.7786	4.07443	3.72388	5.27587	1.67165	8.98966	10.158	0	0.903408	0	8.67883
BT_0518	fig|226186.12.peg.518	AAO75625	Phosphoribosylaminoimidazolecarboxamide formyltransferase (EC 2.1.2.3)	56.6407	55.0674	51.9899	21.6776	29.4901	22.9692	23.1913	29.2806	14.4048	7.43453	8.6266	11.7104	4.22023	15.6327	10.4817	0.814278	8.53707	3.74383	39.7586	87.5399	66.4055	20.0557	11.965	17.1737	6.55623	6.65148	4.72479	34.6955	27.2651	35.893	84.3454	46.648	44.5828	83.7795	71.2394	73.8586	13.4334	13.8852	14.9438	5.22131	3.81857	3.3088	2.89266	2.7215	8.35983	26.3064
BT_0519	fig|226186.12.peg.519	AAO75626	Repair of Iron Centers di-iron protein	195.886	207.86	235.729	511.457	478.431	695.945	306.716	177.624	217.022	304.744	457.27	432.173	415.047	285.804	404.011	22.7957	427.275	542.949	201.197	436.51	353.225	1305.37	860.283	757.528	642.905	403.373	675.52	241.359	305.048	210.854	413	244.681	204.541	120.279	100.046	110.878	42.1424	50.9513	52.4767	160.286	200.319	188.368	229.862	104.25	170.553	43.3675
BT_0520	fig|226186.12.peg.520	AAO75627	Transcriptional regulator	232.789	206.57	221.992	202.699	262.155	243.195	70.2807	74.1617	78.8975	274.274	373.178	299.878	208.979	200.7	144.593	12.4874	271.812	230.516	600.305	542.947	579.557	891.988	775.309	609.311	168.979	131.219	246.969	81.9707	124.12	111.751	76.4771	110.493	128.697	140.42	146.822	173.01	32.3159	37.3964	40.6151	104.863	105.452	103.863	24.7567	30.5583	25.4072	11.7359
BT_0521	fig|226186.12.peg.521	AAO75628	putative acetyl transferase	13.6095	10.3684	12.6333	1.78078	1.50332	2.36909	2.09021	7.39732	8.5374	8.39565	10.0414	10.0879	33.3185	0	11.7945	11.5891	39.4879	15.9459	5.3952	7.84411	11.7917	5.74213	4.18793	3.49105	1.68985	6.15269	3.34175	24.1398	3.44229	0.730311	0	15.0481	13.4548	9.99512	13.7072	14.1026	4.43305	4.33017	3.39156	3.9315	14.4192	8.92783	31.612	14.8282	39.7322	16.229
BT_0522	fig|226186.12.peg.522	AAO75629	hypothetical protein	5.26797	4.84009	5.08717	2.67381	1.58067	2.75909	3.20407	9.33082	18.607	3.53235	2.46915	3.99137	10.8083	10.1407	9.73913	6.14537	10.9168	4.80519	2.75481	6.38338	3.43064	2.65839	1.39935	1.88549	3.4735	4.13253	3.49186	0	5.23412	5.94343	6.6095	17.9701	24.131	9.67223	5.80974	5.69727	2.85549	3.49966	3.39902	7.37931	10.8598	12.4862	8.3474	13.1157	4.95105	16.8343
BT_0523	fig|226186.12.peg.523	AAO75630	Undecaprenyl-phosphate galactosephosphotransferase (EC 2.7.8.6)	23.1828	22.7373	23.9112	11.8573	11.7739	10.4426	12.0717	20.0818	41.8998	8.32477	7.99603	9.8062	52.1015	44.6568	66.5893	26.1592	44.0926	23.1241	7.52789	22.0202	13.9413	13.0202	6.1984	5.90775	16.4061	19.8996	37.6136	32.8956	13.3676	8.27061	14.9329	31.9634	32.2671	31.0288	23.4893	21.6735	12.2576	13.1583	15.3275	43.7414	75.3913	66.3725	27.8172	15.2075	16.7791	22.2988
BT_0524	fig|226186.12.peg.524	AAO75631	Two-component transcriptional response regulator, LuxR family	355.015	395.184	391.729	142.319	134.231	102.659	46.3464	43.0509	65.4511	51.4268	50.9676	59.2246	635.511	642.048	393.481	278.691	317.042	388.108	158.88	143.963	157.416	200.757	160.382	129.159	422.84	189.379	373.425	49.7766	54.6862	52.6663	0	54.9053	110.38	226.412	159.392	129.379	202.053	154.166	182.802	644.315	948.131	852.802	89.4069	184.622	225.842	84.1042
BT_0525	fig|226186.12.peg.525	AAO75632	hypothetical protein	163.36	182.202	166.272	40.4736	37.3551	29.0968	2.51437	3.00461	6.28127	21.3413	18.3822	25.1718	7.79333	9.9377	6.83169	21.2885	7.79505	6.88359	76.625	110.43	135.961	58.8795	45.765	46.0422	6.09679	4.92651	5.82476	4.64089	4.95477	8.41296	10.3577	19.457	22.3659	166.505	129.991	121.661	154.593	131.395	161.352	14.1057	14.4569	17.9276	4.57696	9.84394	4.11831	15.5111
BT_0526	fig|226186.12.peg.526	AAO75633	L-asparaginase I, cytoplasmic (EC 3.5.1.1)	30.4516	28.0038	26.0446	4.53654	4.75091	4.76023	3.15594	6.39225	1.95609	3.20759	3.21734	4.24643	11.1119	5.4437	12.163	3.58106	34.5522	34.3662	23.6748	38.8818	42.0087	11.2816	8.46401	9.47542	8.68812	5.09077	11.1925	3.05038	4.65383	4.32252	5.09329	5.16226	11.9198	26.8056	29.5386	29.091	5.92563	5.24616	5.64602	17.2298	20.2686	16.6749	1.8217	1.90227	0	4.13359
BT_0527	fig|226186.12.peg.527	AAO75634	Tryptophan synthase alpha chain (EC 4.2.1.20)	8.08134	8.5434	7.64363	17.0042	16.4771	16.9463	6.34044	19.2951	7.47598	4.8522	5.98425	8.23103	1.65037	2.33997	0.381001	0.548189	5.40901	0	9.55629	14.1343	9.16837	7.57535	4.62729	6.17906	1.17118	0.671716	0.978745	14.4273	14.5449	2.02492	22.9013	36.2434	1.72753	8.5221	8.27154	9.81062	6.28308	9.12644	9.8137	0	1.811	0	0	0.946029	0	11.3593
BT_0528	fig|226186.12.peg.528	AAO75635	Phosphoribosylanthranilate isomerase (EC 5.3.1.24)	7.14462	6.34754	5.2027	5.93493	9.80164	10.9505	11.2349	9.35544	13.6065	2.76273	1.85325	3.77901	0.812647	0.450383	0	0.752541	5.49169	3.89789	5.7216	10.0671	7.6466	3.53373	2.96376	3.49105	0.450626	1.45191	0.263822	0	9.6384	13.1456	32.3842	35.6856	17.3775	7.94598	6.15605	7.70364	1.63455	2.36314	3.59404	0.35737	2.42816	1.78557	5.45035	0	22.7041	3.55009
BT_0529	fig|226186.12.peg.529	AAO75636	Indole-3-glycerol phosphate synthase (EC 4.1.1.48)	7.84896	6.73405	5.92456	5.7791	11.3809	9.03791	2.72027	7.60079	2.37751	2.93647	2.89258	4.39554	2.99756	0	6.71703	0.858042	5.10286	4.24116	6.79044	12.9427	8.62629	5.34051	4.41517	4.80558	0.245797	0	0.575111	12.125	19.6062	9.205	33.6855	14.9791	8.46856	9.07391	7.02011	7.50848	2.58328	2.36588	1.70095	0	0	1.00791	0	0	0	4.26611
BT_0530	fig|226186.12.peg.530	AAO75637	Anthranilate phosphoribosyltransferase (EC 2.4.2.18)	8.94695	9.21091	8.80399	7.32564	14.41	9.50687	5.47609	9.95075	16.2908	2.96657	4.63792	6.34636	6.35809	8.1179	10.078	1.92706	12.5155	11.2055	6.44747	13.5257	11.7764	5.71308	4.73674	4.63865	1.9127	1.723	2.09575	12.3911	4.89031	7.74653	7.72731	10.7288	16.7818	9.78229	9.97377	11.7436	3.84814	3.89552	3.31524	0.761835	0.760959	1.2044	7.69262	3.00776	0	4.62028
BT_0531	fig|226186.12.peg.531	AAO75638	Anthranilate synthase, amidotransferase component (EC 4.1.3.27) @ Para-aminobenzoate synthase, amidotransferase component (EC 2.6.1.85)	13.5323	13.3047	14.0764	23.5581	27.7214	28.4563	1.49021	3.97197	4.56837	31.4004	35.6758	33.3686	10.2759	12.4883	37.9008	0.703247	5.88181	0	17.1936	20.6824	25.5817	31.8669	31.4348	33.6612	11.971	7.66394	6.09609	0	0	0	0	4.42241	10.9785	16.6672	19.2155	24.833	14.9648	18.9783	18.5184	5.5677	6.05258	8.46564	0	7.49663	34.1921	1.1678
BT_0532	fig|226186.12.peg.532	AAO75639	Anthranilate synthase, aminase component (EC 4.1.3.27)	7.3143	6.73158	7.74804	13.1688	16.1758	12.6424	8.61936	4.75174	2.36448	3.77974	4.56238	7.08845	0.806226	1.42176	1.62322	1.35885	2.41148	0	3.15006	17.2759	13.496	4.35776	3.27638	3.61522	0.435158	1.2956	0.400331	1.71936	1.76301	6.26984	9.18162	1.89732	2.68569	12.8214	11.0157	12.9886	4.42964	4.59937	5.20084	0.406384	1.04441	0.31679	0	0	0	2.16695
BT_0533	fig|226186.12.peg.533	AAO75640	Tryptophan synthase beta chain (EC 4.2.1.20)	29.46	27.7993	30.8606	63.7151	59.9718	66.9879	22.8692	20.1	27.5953	44.0929	49.3569	54.2607	11.7441	0	1.76784	2.23364	9.38195	21.9623	28.7199	57.1479	46.944	80.3981	77.7959	84.622	11.3928	13.3357	13.6292	24.6131	15.968	35.0297	16.0398	10.0176	11.6606	45.0307	39.0895	44.3253	32.7832	39.8004	42.9733	4.45291	5.98779	8.86827	3.52611	6.47051	4.01398	6.95887
BT_0534		AAO75641		0.463513	0	0	2.3098	2.11745	0	0	0	0	2.69457	1.16424	4.51942	8.64575	0	0	0	0	0	0.237504	0	0	2.62388	2.16904	1.36593	0	0	0	0	0	8.81267	0	0	0	0	0	0.561323	0	0.161263	1.9424	0	0	0	0	0	0	19.5264
BT_0535	fig|226186.12.peg.535	AAO75642	Iron-containing alcohol dehydrogenase	161.871	162.074	147.328	553.455	613.233	719.864	64.2209	87.7726	79.468	411.814	550.886	550.521	111.553	112.903	144.262	23.1596	126.362	97.4614	154.841	246.089	185.596	483.584	390.43	420.431	59.4143	53.6991	80.0451	120.894	102.84	116.09	128.364	81.4353	87.4389	206.738	235.048	260.911	370.956	442.301	441.629	69.135	81.8588	76.502	71.2752	56.1984	54.7304	38.8598
BT_0536	fig|226186.12.peg.536	AAO75643	Two-component system sensor histidine kinase	5.79168	5.29277	5.0301	2.18889	3.48558	3.71084	0	0	4.94671	3.25158	3.78163	3.00818	6.66325	21.6887	0	1.07384	6.31291	5.943	2.32096	7.73522	9.25119	5.00812	4.95574	2.44974	6.74606	1.60119	2.06566	5.42015	0	1.97676	0	7.23379	12.7387	9.30766	10.1458	12.4641	4.7584	5.14044	5.95709	2.14044	0.772847	5.53086	0	3.05109	11.3613	2.96669
BT_0537	fig|226186.12.peg.537	AAO75644	Two-component system sensor histidine kinase	31.677	34.5169	38.1066	16.8891	13.1677	6.72142	3.60623	3.66653	3.53578	7.6269	5.58164	10.8267	13.799	14.3337	6.2903	12.4922	16.8206	7.84906	7.52356	21.8331	26.353	15.4829	10.0184	13.2401	9.21987	11.3993	23.0522	9.89585	2.26435	4.33056	0	2.51202	5.10406	29.8947	21.4822	23.2478	35.2914	25.4367	29.9417	17.3822	21.3387	28.2813	2.52628	7.39227	0	3.51755
BT_0538		AAO75645		0	0.23324	0	0	0	0	0	0	0	0	0	0.994952	0	0	0	13.1716	0	0	0	0	0	0	0.338863	0	0	0	0	0	0	0	0	0	0	0	0	0	0	0	0	0	0	0	0	0	0	0
BT_0539	fig|226186.12.peg.538	AAO75646	Transporter, sodium/sulfate symporter family	94.7092	92.8667	89.9759	260.462	284.784	396.242	68.8655	57.7873	79.5393	191.844	267.482	226.248	57.2509	52.5932	64.6616	18.7452	59.6801	86.1843	140.439	187.41	113.656	404.234	391.575	314.443	32.788	25.6749	26.9202	63.3693	83.3739	64.732	56.1667	48.3887	51.3556	116.427	107.947	117.006	83.4713	111.97	119.83	13.6257	12.3338	11.1664	37.2012	31.8507	41.9908	15.9847
BT_0540	fig|226186.12.peg.540	AAO75647	Exopolyphosphatase (EC 3.6.1.11)	2.93947	3.25238	2.37947	64.3033	66.1597	59.7497	23.1372	18.3219	40.6421	42.0039	41.4605	51.1775	3.69638	2.65742	3.94001	4.65352	0.869364	6.37829	6.6066	7.34995	3.43201	27.9319	22.5256	26.2866	3.12639	0.959516	1.39982	16.5701	18.9756	30.6342	54.6404	79.0394	106.722	7.41398	6.21788	5.83668	36.0694	45.3112	49.0841	3.81798	0.716394	3.0764	16.9283	11.9398	12.3216	26.8841
BT_0541	fig|226186.12.peg.541	AAO75648	Polyphosphate kinase (EC 2.7.4.1)	1.19845	1.35123	1.23041	28.0557	37.643	37.3525	4.93012	3.9962	9.45839	18.1122	19.2966	24.7663	3.1748	0	0.454091	2.72829	1.8484	6.43625	1.23107	2.97301	1.47546	12.8444	7.85417	11.9958	1.07034	1.68709	2.73021	1.72964	7.19183	7.56849	14.726	19.7869	27.8787	3.13008	3.77588	3.48841	20.7348	28.1862	30.8487	1.99647	2.72903	3.36322	3.31834	1.23202	5.25688	6.38097
BT_0542	fig|226186.12.peg.542	AAO75649	hypothetical protein	126.049	128.035	125.138	166.522	210.304	302.995	138.654	127.779	168.58	89.2124	105.842	122.341	46.6606	63.9944	102.085	16.8103	84.3454	68.7178	115.445	165.255	122.415	165.156	154.419	140.411	75.4786	74.2917	86.4833	135.623	197.252	136.646	145.975	151.22	176.612	114.686	112.129	126.034	61.1509	88.4137	88.1082	32.5182	40.861	26.7383	55.5557	33.3469	106.74	35.9333
BT_0543	fig|226186.12.peg.543	AAO75650	Glutamine synthetase type III, GlnN (EC 6.3.1.2)	1.33797	1.85441	1.31674	2.46431	2.69218	2.89452	40.0609	32.1676	49.1136	17.5596	12.4047	10.8375	2.83238	4.88469	6.23675	2.05406	13.7908	6.81758	2.27423	3.231	1.70913	1.30266	1.07064	1.49324	0.911654	1.7215	0.914423	9.21817	14.795	21.4029	36.2409	52.9359	42.7599	1.86161	1.45817	1.53692	0.412157	0.544227	0.502307	0.277105	0.597396	0.125321	2.02382	2.37387	2.16907	2.47143
BT_0544	fig|226186.12.peg.544	AAO75651	Ammonium transporter	3.56288	4.94803	3.89153	7.8581	8.66194	9.61175	45.8652	32.8023	46.3695	77.6488	68.8919	48.6469	13.4418	10.9125	7.61419	6.65643	21.0983	18.5598	6.45838	5.65455	3.31918	6.62181	8.02348	5.94223	3.60577	4.1225	1.8317	44.8623	21.1634	21.0767	9.20303	31.5101	26.4382	3.68203	2.76625	2.94021	1.29557	1.9203	1.81886	1.16773	0.94744	0.539121	0	6.30077	0	3.89947
BT_0545		AAO75652		20.1066	27.7358	21.355	9.31061	4.45997	6.45165	4.28917	5.62068	38.8775	26.0142	13.757	16.6002	4.6489	0	0	0.867592	11.5169	0	4.13063	8.00051	11.2581	3.36142	2.16891	4.63519	0	2.65551	0	0	0	6.37521	35.5968	32.2832	34.8243	4.66415	4.48322	5.94133	3.18836	3.06296	3.45045	0	3.75626	0	24.0316	0	0	18.1975
BT_0546	fig|226186.12.peg.546	AAO75653	FrrB	14.7366	13.7346	13.5759	10.6362	12.4911	10.8928	38.5149	51.8316	51.9498	40.3017	41.4866	39.9986	17.379	15.243	15.3012	7.17544	13.2916	19.5392	3.06355	5.32906	5.97408	7.68352	6.78947	6.71494	5.35813	4.96254	6.66018	41.0455	28.0841	28.8457	107.782	118.912	110.547	2.71244	5.26114	6.42161	3.67521	3.65984	3.66354	0.281572	1.10279	2.96085	0	20.6038	22.7886	16.8303
BT_0547	fig|226186.12.peg.547	AAO75654	L,L-diaminopimelate aminotransferase (EC 2.6.1.83)	30.6866	23.1924	26.1936	93.8463	106.16	83.7195	86.1349	92.3354	93.2708	92.0602	112.879	100.272	31.259	52.984	42.9864	8.21098	29.2086	31.4761	9.11033	17.4855	13.4787	23.3416	14.8013	21.1239	14.4226	8.6843	11.6624	42.1731	57.17	83.1572	137.408	137.692	152.555	8.65621	9.89254	9.91963	10.2201	13.6092	13.6526	5.32884	4.47556	11.626	20.129	6.41991	3.33967	13.4873
BT_0548	fig|226186.12.peg.548	AAO75655	Diaminopimelate epimerase (EC 5.1.1.7)	30.6323	26.5912	25.0241	151.279	194.569	114.331	18.2302	31.2828	58.8233	43.8261	54.7154	64.0373	6.99405	22.1192	12.6076	3.20307	2.45307	10.3236	1.93922	14.4658	12.1042	21.4305	7.73148	10.3066	4.58676	7.61603	5.9204	20.0992	29.0469	34.731	98.5136	62.7125	54.0412	10.5423	11.2406	11.1562	16.2652	17.4795	17.6386	13.8023	18.1683	11.4012	15.9304	7.13992	6.80252	12.1807
BT_0549	fig|226186.12.peg.549	AAO75656	Putative thioredoxin	134.652	163.643	127.417	288.805	298.899	235.596	54.246	152.347	58.9936	1089.81	923.87	963.599	33.9915	14.0651	14.0194	245.097	24.3989	70.3399	131.946	68.8419	123.093	652.343	840.473	825.119	124.193	65.6013	89.4029	96.4809	118.195	37.7256	103.318	87.4621	109.291	74.7986	153.72	151.457	1524.34	1246.36	1338.3	88.7387	16.7289	66.1799	164.222	269.348	31.8174	302.758
BT_0550	fig|226186.12.peg.550	AAO75657	Glycerophosphoryl diester phosphodiesterase (EC 3.1.4.46)	67.1281	64.7182	75.9864	245.469	279.916	258.915	177.663	202.995	225.241	76.0349	80.0165	108.378	43.0981	72.0279	76.0151	16.8143	15.7498	36.2186	24.6545	78.573	57.6207	187.822	87.6305	113.996	118.888	162.357	138.327	228.629	184.446	215.194	385.78	220.26	203.629	91.9793	66.809	66.9391	136.162	130.511	139.671	100.611	74.4479	80.2144	34.0111	49.8154	42.5177	97.9632
BT_0551	fig|226186.12.peg.551	AAO75658	Asparagine synthetase [glutamine-hydrolyzing] (EC 6.3.5.4)	1.0805	2.22912	1.04453	11.3153	9.98013	8.95502	26.6848	34.8005	43.2052	32.5823	32.3274	26.3183	8.45283	4.76596	10.1502	2.08296	9.40446	13.2579	1.33887	3.12826	1.65246	4.64369	5.48591	5.97367	3.29057	3.91349	3.86602	12.093	10.0032	19.376	32.401	36.5978	31.764	0.744592	1.25455	1.05102	0.958529	1.37621	0.813955	1.12755	0.903223	0	1.44369	1.42426	1.30931	1.76961
BT_0552	fig|226186.12.peg.552	AAO75659	Glutamate synthase [NADPH] small chain (EC 1.4.1.13)	5.82335	8.47303	5.63237	13.8035	17.5695	15.779	23.1136	23.0496	27.1578	41.9131	47.2909	42.001	4.04452	8.1889	5.91431	4.10576	8.46994	6.60338	3.31649	6.29251	3.11609	5.30181	4.48813	4.57375	2.51094	1.07	0.586442	18.4638	20.7545	14.0969	15.1775	36.5754	30.1439	2.33967	2.01536	1.99021	0.55116	1.22837	1.08289	0.40016	0.398547	0	0	1.39199	3.86643	1.33661
BT_0553	fig|226186.12.peg.553	AAO75660	Glutamate synthase [NADPH] large chain (EC 1.4.1.13)	19.2299	16.7862	15.6628	44.7968	48.6	44.8972	10.4013	21.0488	25.5282	79.8116	72.9471	69.4247	4.76961	7.7752	8.83756	2.22887	11.8201	10.3647	6.08702	9.64787	5.23926	9.4042	9.02324	10.3499	2.29428	1.71434	1.79195	9.70843	9.98265	17.5314	22.4198	25.8497	24.6386	3.2301	3.19431	3.47275	1.80052	1.91393	1.82855	0.585741	1.13929	0.638488	1.28126	2.60147	0.481622	1.91248
BT_0554	fig|226186.12.peg.554	AAO75661	Glutamine--fructose-6-phosphate aminotransferase [isomerizing] (EC 2.6.1.16)	164.857	142.235	148.38	211.229	226.505	239.122	136.452	157.043	133.483	244.495	263.108	239.58	157.986	151.455	161.605	77.4745	290.864	301.134	111.739	180.465	141.001	126.224	112.235	115.129	52.6201	52.7398	52.3674	158.358	134.223	94.0295	90.905	67.4356	87.888	99.4704	94.9287	102.737	38.6326	45.9306	48.0668	41.0295	30.44	41.1964	74.9705	51.8161	58.6674	23.3649
BT_0555	fig|226186.12.peg.555	AAO75662	Amidophosphoribosyltransferase (EC 2.4.2.14)	98.8038	92.8753	82.8363	172.834	193.873	229.51	32.4825	32.652	31.9549	271.732	337.99	319.466	67.7188	30.7889	54.5608	9.91668	43.768	56.6756	135.69	171.583	119.438	210.684	239.82	207.24	55.7956	37.5942	47.9984	31.2415	39.2403	27.2895	33.4603	35.5415	24.9548	81.786	86.759	97.2643	64.8858	86.6375	82.0102	56.0466	34.9632	47.257	54.732	19.6777	29.0604	9.20845
BT_0556	fig|226186.12.peg.556	AAO75663	Carbamoyl-phosphate synthase small chain (EC 6.3.5.5)	41.1862	43.0545	34.707	71.3715	78.0454	101.141	16.3194	8.3839	7.69462	47.409	62.5378	71.5508	5.28566	2.56398	6.07743	1.39127	11.8877	7.99707	25.9064	80.1615	52.6034	38.5837	29.4691	35.9569	3.16049	2.36957	1.34606	7.10825	3.43898	12.8869	9.40089	30.3504	17.7026	35.6554	36.0662	41.5189	30.8898	41.6905	40.3452	2.19687	0.647657	3.03491	5.91947	1.92321	4.86079	3.93735
BT_0557	fig|226186.12.peg.557	AAO75664	Carbamoyl-phosphate synthase large chain (EC 6.3.5.5)	51.5895	49.3226	47.8334	117.018	134.043	147.606	81.8408	75.9652	102.148	213.296	224.06	204.985	84.7373	94.6503	109.386	31.6874	88.4319	60.1963	101.184	120.794	79.5582	122.197	120.876	117.014	48.7473	43.2855	37.8552	101.518	92.7552	72.0881	103.939	82.6545	75.4337	73.5651	73.4449	81.9216	60.6471	77.8513	72.3584	39.6776	31.7175	34.3209	83.5984	62.5907	59.5178	20.1709
BT_0558	fig|226186.12.peg.559	AAO75665	Mannose-1-phosphate guanylyltransferase (EC 2.7.7.13)	84.5769	72.1498	92.3209	84.8581	124.924	110.575	89.6115	74.3203	127.08	47.602	84.1111	77.9225	121.587	70.8892	102.315	13.1788	84.2927	146.207	52.5881	115.496	104.503	153.045	98.8583	95.5163	70.9901	62.0608	90.3261	91.4741	92.5145	102.961	77.6005	70.516	83.01	134.595	141.134	154.075	37.3536	42.1719	45.7187	86.7866	120.357	114.795	64.8638	45.932	49.4201	29.5513
BT_0559	fig|226186.12.peg.560	AAO75666	Transcriptional regulator, AraC family	7.66098	7.55267	7.72021	7.04473	6.46738	6.24276	0	5.34814	3.02267	2.2199	1.8079	2.81026	2.77789	0	0	1.69665	2.25559	2.27381	4.19656	5.76701	5.73709	5.34092	4.28499	3.84805	1.65169	6.06826	6.54468	17.3626	4.52462	4.43367	4.07988	18.3554	17.7819	6.54427	4.82031	4.84254	4.12325	3.81003	3.98324	3.33468	8.79132	9.06993	0.319164	5.02392	0	4.06098
BT_0560	fig|226186.12.peg.561	AAO75667	outer membrane efflux protein	10.1733	7.50142	10.3112	25.0715	24.3448	36.7009	22.0177	15.2134	4.48135	19.8858	26.3941	28.7221	65.7475	66.0991	61.92	6.39892	83.374	103.29	5.38246	13.0479	16.6477	51.5201	44.4406	43.6466	18.6834	15.4922	24.0789	10.5313	12.2015	18.0788	0	8.20925	12.145	8.84634	14.7089	16.7332	14.2993	17.8707	17.7198	19.3247	22.6606	15.8688	21.2419	40.9523	27.0389	10.673
BT_0561	fig|226186.12.peg.562	AAO75668	HlyD family secretion protein	4.94137	3.56186	3.43207	10.9148	14.3363	9.80289	22.2683	19.4614	32.4806	10.2953	12.0001	18.7531	29.7021	24.8179	71.2174	6.31848	32.8959	38.0411	2.26547	4.902	6.82964	20.0274	17.3205	16.0448	21.3086	17.0232	30.4571	21.39	21.3552	12.3326	12.5581	20.2	8.64031	5.67706	8.82413	8.72719	7.02706	8.54118	7.28549	17.8133	11.8234	18.2344	26.588	13.8652	33.95	13.9528
BT_0562	fig|226186.12.peg.563	AAO75669	Efflux ABC transporter, ATP-binding protein / Efflux ABC transporter, ATP-binding protein	10.0363	7.29169	7.94514	33.9092	31.788	41.7142	67.014	52.8139	51.381	40.88	51.3339	39.2408	35.2916	54.0465	56.0529	11.8464	22.9387	34.13	18.4493	13.2452	12.7321	62.1236	77.4894	61.1986	49.1765	63.1119	42.8715	45.9486	69.3731	42.7876	24.3158	19.9353	26.5136	10.8091	14.3008	15.2712	17.6281	21.5008	20.6849	42.4512	12.774	26.6211	15.3895	32.4488	22.4612	6.63829
BT_0563	fig|226186.12.peg.564	AAO75670	Domain of unknown function / Efflux ABC transporter, permease protein	7.96234	5.9723	7.62709	23.0341	29.7594	37.6297	10.7544	11.0757	10.0361	19.9419	25.4587	22.8275	8.41679	6.32977	8.18601	3.5259	5.98824	20.9153	24.3414	16.5753	13.2454	37.0746	48.4624	36.788	5.22976	4.43772	5.884	14.0355	15.3538	8.30014	7.39154	6.27986	7.33637	15.2822	9.96763	12.517	6.49039	9.65189	10.1084	5.66089	2.68615	6.08331	6.27015	16.7798	8.79483	2.84633
BT_0564	fig|226186.12.peg.565	AAO75671	Efflux ABC transporter, permease protein	2.39441	2.07482	1.80955	3.77931	4.63641	4.95285	7.58501	4.94229	0.128692	3.6427	3.81026	4.12965	2.5764	1.6658	6.41555	1.00329	6.12716	8.62009	2.23916	2.75792	2.77326	5.89723	4.61313	4.32775	2.60667	1.00096	2.72062	7.67799	3.46009	2.69265	7.81961	10.3338	9.87723	2.37559	2.4338	2.96839	1.52909	1.82415	2.36312	0.155071	2.90072	3.06964	5.70811	5.2277	2.43903	2.01789
BT_0565	fig|226186.12.peg.566	AAO75672	Small heat shock protein	9.57033	10.4392	9.25409	838.511	788.368	607.648	41624.5	45727.3	38534.8	967.108	904.115	1041.13	19757.9	13287.4	19537.7	37728.9	12271.4	15706.9	1.78359	4.85541	9.48214	1042.06	586.742	846.45	140779	124192	108598	30933.5	30060.9	41466.6	65035	65786.5	59751.9	8.02029	9.7116	6.94397	788.103	654.048	700.134	94710.4	66423	83797.4	49731.6	61925.8	42169.1	103201
BT_0566	fig|226186.12.peg.567	AAO75673	Ser-tRNA(Ala) deacylase @ Gly-tRNA(Ala) deacylase	3.50173	3.59181	3.79981	0.746271	0.530502	1.15077	25.2745	19.1438	17.6271	0.543718	0.934908	0.651462	7.26682	0	18.7879	28.8548	9.53174	17.1949	0.839528	3.78852	3.50509	1.33718	0.29375	0.234511	1.34518	3.06559	5.68538	8.60931	2.03808	18.6566	110.958	74.5042	93.7614	5.91106	5.10769	5.50997	1.62809	1.70617	1.91721	8.29565	41.2405	13.1538	14.9176	16.0292	29.828	100.649
BT_0567	fig|226186.12.peg.568	AAO75674	SanA protein	7.16973	6.80868	6.90212	2.28688	1.8399	2.51931	12.7452	14.566	29.0842	2.22392	1.17277	1.91563	9.40712	25.7459	5.86382	21.7085	4.20447	2.68604	6.46559	12.0134	7.01981	2.27356	1.35119	1.8671	4.20603	2.85174	9.60904	8.93299	3.94738	4.42175	75.3607	62.8848	52.0262	11.8432	7.65319	9.60156	1.88034	2.77563	2.51652	11.1997	22.9256	32.7143	21.185	3.1039	0	64.8911
BT_0568	fig|226186.12.peg.569	AAO75675	hypothetical protein	22.41	26.7078	26.2136	7.03385	3.72323	4.32261	11.665	9.11741	9.71933	1.13815	1.30132	1.23536	3.20511	4.47828	0	79.0565	14.4384	1.26696	4.49953	10.9573	9.68057	3.14703	1.89477	2.73987	5.29642	6.96557	4.69002	2.48065	5.00902	4.65312	32.4465	38.5436	47.4277	8.71173	5.55102	4.8136	8.0981	6.75074	6.45668	18.3971	23.884	13.6023	7.31612	5.80401	5.06683	63.8917
BT_0569	fig|226186.12.peg.570	AAO75676	Lysophospholipase L1 and related esterases	45.4951	36.6235	40.9108	6.06399	6.9229	6.88108	14.9482	11.1628	6.72838	7.84635	6.01829	8.34876	15.5383	3.73601	7.23633	10.8523	24.7181	24.2036	30.5643	46.9669	44.2805	9.96875	6.5323	6.75477	10.9375	10.8959	12.6916	14.3869	12.9898	21.6701	0	15.3428	3.83821	56.6875	52.808	54.9171	4.03403	3.04381	4.90686	8.93785	9.56565	20.4299	25.7571	13.2713	7.16267	10.7696
BT_0570	fig|226186.12.peg.571	AAO75677	Excinuclease ABC subunit B	18.6772	16.7994	16.559	121.911	138.708	142.163	59.6924	73.8778	75.5348	66.1212	70.9613	78.3979	39.7748	19.5389	41.9083	42.372	70.2835	63.269	13.8204	23.6441	18.3919	77.1034	53.6036	63.3367	30.3013	44.5516	36.3715	55.9377	72.1569	72.3726	59.1631	82.4494	79.3104	24.4431	22.4957	22.6411	43.985	49.6006	49.513	58.1359	59.0312	67.5479	46.0902	53.1418	58.1983	46.4645
BT_0571	fig|226186.12.peg.572	AAO75678	Coenzyme A ligase	122.228	107.785	118.062	91.7898	98.8072	102.184	42.1032	34.1338	45.322	49.5943	58.0475	67.976	25.1095	20.9952	21.7878	13.5778	38.4613	35.7333	69.1496	166.861	138.807	90.4217	54.7606	65.5426	18.8134	23.1253	24.1195	27.3116	25.9443	42.2916	66.8928	67.7276	68.9676	160.669	149.236	160.581	53.3381	56.9889	60.6285	36.8784	31.7332	33.3529	32.4306	22.4177	23.9094	35.7721
BT_0572	fig|226186.12.peg.573	AAO75679	Amino acid-binding ACT	1203.58	1108.75	1265.21	632.334	661.988	723.223	639.918	759.221	655.827	1500.13	1598.28	1311.76	630.668	450.675	522.715	492.891	1076.8	907.003	2503.76	1876.68	1576.06	1049.19	1119.63	930.908	309.384	223.87	264.686	1592.22	1410.1	1029.07	608.74	385.134	311.901	1744.86	1665.86	1874.96	376.98	410.432	402.205	210.243	196.798	235.19	926.376	822.629	1024.59	159.616
BT_0573	fig|226186.12.peg.574	AAO75680	Outer membrane assembly lipoprotein YfiO	432.77	402.965	427.52	311.309	382.606	300.446	44.5418	81.4918	56.1408	114.344	129.487	175.006	163.861	40.7625	64.1186	84.3552	90.1205	70.8244	136.259	469.618	491.909	356.364	181.59	214.588	284.695	263.346	305.032	41.8733	73.6019	89.1837	130.317	124.051	149.023	418.391	414.799	415.467	175.118	183.946	197.809	511.054	483.769	511.101	62.9807	56.2269	115.145	68.2475
BT_0574	fig|226186.12.peg.575	AAO75681	DNA-directed RNA polymerase omega subunit (EC 2.7.7.6)	897.358	836.792	1001.46	633.266	757.618	547.177	326.483	285.328	363.999	1256.98	1385.83	1359.02	210.893	157.266	219.977	777.433	421.838	231.003	1171.88	1324.14	2057.32	1261.77	890.144	899.473	120.294	145.765	130.097	433.423	346.297	447.362	566.672	526.319	445.943	1621.83	2139.9	1993.45	752.208	709.86	759.832	157.433	141.145	114.637	290.188	333.602	601.121	406.048
BT_0575	fig|226186.12.peg.576	AAO75682	hypothetical protein	137.035	112.054	126.644	88.5409	111.13	143.146	29.06	55.9136	71.2789	105.49	147.463	152.847	48.0158	24.1586	0	29.8165	23.6451	21.6826	67.5182	131.661	199.951	190.43	146.68	126.392	21.6163	14.8519	14.2905	46.222	35.3806	55.3658	0	87.2377	42.9923	136.578	158.388	164.915	50.4914	52.6139	60.796	26.4109	15.7537	32.9572	47.4148	51.5106	36.7544	54.5285
BT_0576	fig|226186.12.peg.577	AAO75683	hypothetical protein	40.9787	31.8389	33.6885	44.5513	47.4438	45.0622	7.31398	20.0559	18.8729	27.6418	28.8278	36.9894	6.21737	20.8059	11.6457	5.53465	12.1426	21.3472	36.7674	55.2009	56.668	43.3391	28.52	33.4429	4.65819	5.21153	1.71027	15.6752	12.1419	37.8023	27.5343	55.6278	46.5615	52.0818	53.1447	53.8088	24.8283	25.3381	26.8468	1.27506	3.37835	1.92834	5.1963	7.25432	0	25.2541
BT_0577	fig|226186.12.peg.578	AAO75684	LysM-repeat proteins and domains	86.0073	93.8684	91.6352	125.823	145.078	109.73	2.70401	5.80797	7.2551	26.6867	25.8992	40.3243	6.82123	1.70314	5.97443	3.66018	6.96281	2.2886	36.1178	87.7886	77.1562	46.4948	20.1842	29.959	6.368	8.94666	9.83877	2.44241	1.65748	6.03778	19.4993	12.7398	4.68055	75.4517	65.4577	62.1286	76.1102	61.4852	63.0657	12.268	22.9735	19.7268	0.544471	1.68003	5.55264	6.94171
BT_0578	fig|226186.12.peg.579	AAO75685	Excinuclease ABC subunit A	43.2896	35.1801	37.4014	178.737	225.546	207.268	70.0931	70.0811	74.918	93.5358	115.84	115.773	56.3815	39.9036	50.7083	31.2859	49.4222	68.8143	35.0634	62.0779	46.7218	110.816	77.2574	80.7305	39.605	32.793	51.0831	62.4913	58.3758	55.3773	102.661	71.9115	69.4174	67.4593	62.2481	65.6574	61.9649	71.473	72.0994	93.627	106.649	107.318	65.8409	44.195	51.4791	42.4637
BT_0579	fig|226186.12.peg.580	AAO75686	Cys-tRNA(Pro) deacylase YbaK	47.9842	43.5917	44.0973	83.8203	91.1724	92.353	64.1108	42.3531	48.5019	46.2112	34.2106	48.1288	26.4132	32.707	14.7162	29.9065	69.7128	5.09561	43.7556	54.3205	52.993	65.5404	67.0989	79.7997	9.87453	11.4417	7.97601	9.66376	15.6422	33.404	94.2086	70.3392	54.7837	49.8642	44.6945	54.2918	39.887	40.9326	40.2252	16.1393	19.5864	16.0073	22.5362	54.6985	62.9733	45.9043
BT_0580	fig|226186.12.peg.581	AAO75687	Di-tripeptide/cation symporter	75.1833	64.7153	69.5091	45.6646	52.0485	62.4116	41.4365	33.6413	61.5403	14.5422	21.732	24.7296	13.7274	15.2236	9.10539	10.2839	6.53618	15.088	41.3045	101.318	68.2297	38.9665	22.1859	25.7008	4.32086	7.13213	6.07598	27.9396	25.5917	15.4062	30.851	63.7696	60.2068	97.9786	80.3063	80.5729	18.0469	19.8687	19.359	5.94756	6.96616	5.55018	9.62431	6.22364	1.48091	25.8722
BT_0581	fig|226186.12.peg.582	AAO75688	Acetyltransferase, GNAT family	41.3487	38.4294	45.0086	30.3138	29.088	24.8473	163.414	215.738	195.739	32.1266	20.9469	41.0053	84.513	57.0051	37.8693	143.038	66.6852	82.8533	21.7451	25.7801	50.7981	51.3136	50.4675	55.6837	146.933	217.305	166.359	187.634	201.734	286.686	701.371	473.084	485.269	26.8931	38.546	36.7983	25.864	29.1379	29.2959	77.2745	51.6588	66.5664	81.6185	186.369	105.831	307.971
BT_0582	fig|226186.12.peg.583	AAO75689	Transcriptional regulator, PadR family	27.2886	29.6966	29.2732	11.0408	9.64176	7.19748	4.92979	17.3547	0	5.9264	3.95018	4.76481	22.2013	57.0549	9.42855	2.62484	0	11.6595	5.66105	12.6382	20.1033	14.8429	6.74761	12.0248	84.7708	81.1042	111.377	40.5838	11.8077	0	24.9915	13.7097	10.6798	6.77958	6.6707	7.09829	20.0382	15.1343	23.2035	37.7751	35.0874	55.3441	0	4.62982	0	10.2947
BT_0583	fig|226186.12.peg.584	AAO75690	hypothetical protein	17.763	14.9175	17.5313	20.6588	25.2177	29.07	81.0492	87.9569	72.6437	22.1309	28.5364	27.0137	97.0766	117.001	126.699	16.8541	43.5112	80.6052	16.8916	29.058	25.8763	36.6585	22.44	25.2019	137.448	92.6841	141.726	260.455	280.075	303.383	264.405	220.874	274.536	20.7261	20.6795	23.5929	10.1437	12.8901	13.1306	69.0505	54.9055	66.2857	61.1719	64.54	118.615	31.3359
BT_0584	fig|226186.12.peg.585	AAO75691	Outer membrane protein romA	15.6061	14.7191	15.3003	85.8672	89.765	97.6986	721.691	805.052	703.146	94.7325	110.846	100.846	360.595	177.161	305.609	235.564	154.057	258.26	10.8923	15.5427	11.838	89.1607	87.5184	87.9884	1090.06	734.429	1287.55	502.265	496.93	490.168	610.458	708.929	946.545	14.2711	14.2376	14.5616	66.9262	80.2456	78.2938	2562.32	2904.89	2942.14	811.022	734.896	728.681	569.518
[truncated: 4,162 more rows]
[truncated: 2 more columns]

## Sheet: tpms
geneID	patricID	transcriptID	function	bt_t04_wc_A	bt_t04_wc_B	bt_t04_wc_C	bt_t12_wc_A	bt_t12_wc_B	bt_t12_wc_C	bt_t36_wc_A	bt_t36_wc_B	bt_t36_wc_C	bt_t04_mucin_A	bt_t04_mucin_B	bt_t04_mucin_C	bt_t12_mucin_A	bt_t12_mucin_B	bt_t12_mucin_C	bt_t24_mucin_A	bt_t24_mucin_B	bt_t24_mucin_C	bt_t48_mucin_A	bt_t48_mucin_B	bt_t48_mucin_C	bt_t120_mucin_A	bt_t120_mucin_B	bt_t120_mucin_C
[truncated: 4,784 more rows]

[truncated: 2 more sheets: acgal, acgam]
