# Supplementary material for: Starvation responses impact interaction dynamics of human gut bacteria Bacteroides thetaiotaomicron and Roseburia intestinalis
Source: ISME J. 2023 Sep 5;17(11):1940–52. doi: 10.1038/s41396-023-01501-1 (PMC10579405; doi:10.1038/s41396-023-01501-1)
Supplement: Supplementary file 4 [file 41396_2023_1501_MOESM4_ESM.xlsx]

## Sheet: WC_geneSelection
Label	ReactionID	ReactionName	reaction	geneRule	genes	geneID	patricID	transcriptID	function	ri_t04_A	ri_t04_B	ri_t04_C	ri_t12_A	ri_t12_B	ri_t12_C	ri_t48_A	ri_t48_B	ri_t48_C	l2fc_12_04	adjP_12_04	l2fc_12_48	adjP_12_48
	GLCabc	D-glucose transport via ABC system	atp[c] + glc_D[e] + h2o[c] --> adp[c] + glc_D[c] + h[c] + pi[c]	(( fig|536231.75.peg.4178 and fig|536231.75.peg.4177 ) or ( fig|536231.75.peg.3393 and fig|536231.75.peg.2478 and fig|536231.75.peg.3158 ) or ( fig|536231.75.peg.3952 and fig|536231.75.peg.3953 and fig|536231.75.peg.3954 ) or fig|536231.75.peg.1170 or fig|536231.75.peg.1148 or ( fig|536231.75.peg.1683 and fig|536231.75.peg.1682 ))	fig|536231.75.peg.2478	RIL182_02357	fig|536231.75.peg.2478	fig|536231.75.peg.2478|RIL182_02357	ABC transporter, permease protein 2 (cluster 1, maltose/g3p/polyamine/iron)	2.36779	1.12513	1.23671	3.56089	1.83062	5.35691	7.93891	4.40706	9.13544	-0.506974	0.285035	0.0571733	0.914435
					fig|536231.75.peg.3954	RIL182_03796	fig|536231.75.peg.3954	fig|536231.75.peg.3954|RIL182_03796	Multiple sugar ABC transporter, substrate-binding protein MsmE	10.7424	7.83567	8.87263	125.106	37.0251	89.9271	373.985	336.564	311.06	-2.47676	6.79169e-14	1.14379	0.000141161
					fig|536231.75.peg.1148	RIL182_01095	fig|536231.75.peg.1148	fig|536231.75.peg.1148|RIL182_01095	ABC transporter, substrate-binding protein (cluster 1, maltose/g3p/polyamine/iron)	17.3043	11.7267	13.6189	84.5152	23.1819	64.914	80.6964	88.3377	67.7367	-1.28869	0.000419943	-0.409022	0.247821
					fig|536231.75.peg.1683	RIL182_01588	fig|536231.75.peg.1683	fig|536231.75.peg.1683|RIL182_01588	Maltodextrin ABC transporter, permease protein MdxG	171.32	122.057	211.133	121.693	65.8155	120.478	204.992	216.267	179.573	1.3885	3.26905e-06	-0.0447349	0.848972
					fig|536231.75.peg.4178	RIL182_04006	fig|536231.75.peg.4178	fig|536231.75.peg.4178|RIL182_04006	Multiple sugar ABC transporter, permease protein MsmF	29.7622	31.9324	33.5802	13.403	4.76173	10.9678	71.5207	73.7816	67.3601	2.46843	3.51932e-13	1.91047	6.53328e-14
					fig|536231.75.peg.4177	RIL182_04005	fig|536231.75.peg.4177	fig|536231.75.peg.4177|RIL182_04005	ABC transporter, permease protein 2 (cluster 1, maltose/g3p/polyamine/iron)	36.4387	31.0312	39.5868	24.5636	8.2684	17.6832	104.032	104.744	104.838	1.81444	7.45077e-08	1.67322	5.86673e-10
					fig|536231.75.peg.1170	RIL182_01116	fig|536231.75.peg.1170	fig|536231.75.peg.1170|RIL182_01116	Multiple sugar ABC transporter, permease protein MsmG	8.12094	5.16698	8.99662	31.4968	11.8718	30.8814	28.9741	30.7177	30.0621	-1.02262	0.00382862	-0.683823	0.0107132
					fig|536231.75.peg.3953	RIL182_03794	fig|536231.75.peg.3953	fig|536231.75.peg.3953|RIL182_03794	ABC transporter, permease protein 1 (cluster 1, maltose/g3p/polyamine/iron)	3.21754	2.4672	1.6282	18.2034	7.34204	14.0006	52.3902	60.7556	53.021	-1.73632	2.26796e-06	1.09748	1.16025e-05
					fig|536231.75.peg.3393	RIL182_03233	fig|536231.75.peg.3393	fig|536231.75.peg.3393|RIL182_03233	hypothetical protein	20.0124	10.0602	16.1938	26.77	12.7924	35.0573	111.147	106.159	100.857	-0.00875115	0.9899	1.16068	7.8294e-07
					fig|536231.75.peg.3158	RIL182_03001	fig|536231.75.peg.3158	fig|536231.75.peg.3158|RIL182_03001	Maltodextrin ABC transporter, ATP-binding protein MsmX	1249.21	1163.07	1710.18	1579.24	586.411	1289.59	910.7	862.208	831.479	0.988361	0.00730149	-1.33452	1.78918e-08
					fig|536231.75.peg.3952	RIL182_03793	fig|536231.75.peg.3952	fig|536231.75.peg.3952|RIL182_03793	ABC transporter, permease protein 2 (cluster 1, maltose/g3p/polyamine/iron)	2.17528	1.72204	2.01039	13.0981	5.28258	10.6398	29.1811	35.3011	28.0104	-1.59154	1.42058e-06	0.698772	0.0101738
					fig|536231.75.peg.1682	RIL182_01587	fig|536231.75.peg.1682	fig|536231.75.peg.1682|RIL182_01587	ABC transporter, permease protein 1 (cluster 1, maltose/g3p/polyamine/iron)	105.487	84.5614	125.818	87.3629	45.4517	85.3737	121.173	135.883	130.567	1.2237	2.88809e-05	-0.156946	0.470234
	HEX1	Hexokinase (D-Glucose:ATP)	atp[c] + glc_D[c] --> adp[c] + g6p[c] + h[c]	(fig|536231.75.peg.228 or fig|536231.75.peg.3382 )	fig|536231.75.peg.228	RIL182_00231	fig|536231.75.peg.228	fig|536231.75.peg.228|RIL182_00231	ROK family protein (putative glucokinase)	30.1794	13.2521	13.0281	21.3538	15.5361	16.3379	91.2294	81.8281	83.4324	0.612595	0.152874	1.19797	2.34413e-05
					fig|536231.75.peg.3382	RIL182_03222	fig|536231.75.peg.3382	fig|536231.75.peg.3382|RIL182_03222	Glycosyl transferase, group 2 family	35.1409	20.1165	28.1105	43.0653	30.6537	59.2655	147.059	158.751	162.674	-0.0388275	0.924849	0.885822	2.47885e-05
	PGI	Glucose-6-Phosphate Isomerase	g6p[c] <=> f6p[c]	fig|536231.75.peg.3909	fig|536231.75.peg.3909	RIL182_03753	fig|536231.75.peg.3909	fig|536231.75.peg.3909|RIL182_03753	Glucose-6-phosphate isomerase (EC 5.3.1.9)	96.6382	51.3215	80.2203	219.316	74.0933	254.271	295.678	320.248	319.179	-0.547479	0.166402	-0.0781036	0.828353
	PFK(ppi)	Pyrophosphate--fructose 6-phosphate 1-phosphotransferase, beta subunit (EC 2.7.1.90)	f6p[c] + ppi[c] --> fdp[c] + h[c] + pi[c]	fig|536231.75.peg.962	fig|536231.75.peg.962	RIL182_00914	fig|536231.75.peg.962	fig|536231.75.peg.962|RIL182_00914	6-phosphofructokinase (EC 2.7.1.11)	28.7958	13.9324	23.4799	43.5192	16.7254	74.0972	193.11	213.004	228.655	-0.28974	0.573185	1.38805	5.93176e-05
	FBA	Fructose-Bisphosphate Aldolase	fdp[c] <=> dhap[c] + g3p[c]	fig|536231.75.peg.610	fig|536231.75.peg.610	RIL182_00586	fig|536231.75.peg.610	fig|536231.75.peg.610|RIL182_00586	Fructose-bisphosphate aldolase class II (EC 4.1.2.13)	637.332	302.6	485.649	716.595	320.836	874.442	1771.63	1755.23	1706.93	0.253821	0.512573	0.495968	0.0379448
	TPI	Triose-Phosphate Isomerase	dhap[c] <=> g3p[c]	fig|536231.75.peg.1360	fig|536231.75.peg.1360	RIL182_01287	fig|536231.75.peg.1360	fig|536231.75.peg.1360|RIL182_01287	Triosephosphate isomerase (EC 5.3.1.1)	469.253	315.068	433.898	681.658	453.331	1100.18	1737.98	1797.69	1573.08	-0.184748	0.641013	0.170451	0.549313
	GAPD	Glyceraldehyde-3-Phosphate Dehydrogenase	g3p[c] + nad[c] + pi[c] <=> 13dpg[c] + h[c] + nadh[c]	fig|536231.75.peg.1358	fig|536231.75.peg.1358	RIL182_01285	fig|536231.75.peg.1358	fig|536231.75.peg.1358|RIL182_01285	NAD-dependent glyceraldehyde-3-phosphate dehydrogenase (EC 1.2.1.12)	1343.92	751.749	1331.07	3125.63	1506.52	3567.51	7687.13	7506.6	7216.95	-0.579017	0.0748942	0.502553	0.0141912
	PGK	Phosphoglycerate Kinase	3pg[c] + atp[c] <=> 13dpg[c] + adp[c]	fig|536231.75.peg.1359	fig|536231.75.peg.1359	RIL182_01286	fig|536231.75.peg.1359	fig|536231.75.peg.1359|RIL182_01286	Phosphoglycerate kinase (EC 2.7.2.3)	328.13	162.014	272.719	678.159	375.244	797.218	2018.05	1918.98	1688.06	-0.633292	0.0315438	0.659464	0.000615725
	PGM	Phosphoglycerate Mutase	2pg[c] <=> 3pg[c]	( fig|536231.75.peg.1362 or fig|536231.75.peg.168 )	fig|536231.75.peg.1362	RIL182_01289	fig|536231.75.peg.1362	fig|536231.75.peg.1362|RIL182_01289	2,3-bisphosphoglycerate-independent phosphoglycerate mutase (EC 5.4.2.12)	107.914	57.4678	73.0139	150.774	90.3053	165.429	221.575	228.006	209.308	-0.142004	0.679707	-0.24616	0.194772
					fig|536231.75.peg.168	RIL182_00165	fig|536231.75.peg.168	fig|536231.75.peg.168|RIL182_00165	Phosphoglycerate mutase (EC 5.4.2.11)	2.21146	1.67565	2.36982	5.07151	2.98523	3.73377	3.82798	9.00958	5.35275	-0.271099	0.641886	-0.566207	0.313004
	ENO	Enolase	2pg[c] <=> h2o[c] + pep[c]	( fig|536231.75.peg.1324 or fig|536231.75.peg.3648 )	fig|536231.75.peg.3648	RIL182_03493	fig|536231.75.peg.3648	fig|536231.75.peg.3648|RIL182_03493	Enolase (EC 4.2.1.11)	0.541061	0.36877	0.335429	0.225372	0.326841	0.300979	0.812862	1.63626	1.28357	1.06713	0.115457	1.02121	0.159667
					fig|536231.75.peg.1324	RIL182_01255	fig|536231.75.peg.1324	fig|536231.75.peg.1324|RIL182_01255	Enolase (EC 4.2.1.11)	0.337419	0.23425	0.268462	0.277262	0.080971	0.245904	1.78141	1.47162	1.45958	1.2093	0.0883862	2.09138	0.000259568
	PYK	Pyruvate Kinase	adp[c] + h[c] + pep[c] --> atp[c] + pyr[c]	fig|536231.75.peg.875	fig|536231.75.peg.875	RIL182_00834	fig|536231.75.peg.875	fig|536231.75.peg.875|RIL182_00834	Pyruvate kinase (EC 2.7.1.40) / Phosphohistidine swiveling domain	149.663	97.1193	137.769	234.618	142.671	214.044	434.999	398.29	379.955	0.00670896	0.990753	0.0828175	0.73958
	PYRt2r		h2[e] + pyr[e] <=> h2[c] + pyr[c]	unknown
	LDH_L	L-Lactate Dehydrogenase	lac_L[c] + nad[c] <=> h[c] + nadh[c] + pyr[c]	(fig|536231.75.peg.341 or fig|536231.75.peg.1823 )	fig|536231.75.peg.1823	RIL182_01719	fig|536231.75.peg.1823	fig|536231.75.peg.1823|RIL182_01719	L-lactate dehydrogenase (EC 1.1.1.27)	3.18673	1.47775	2.41761	3.17573	1.87436	3.05142	18.7749	18.3222	20.0719	0.410949	0.323537	1.81427	1.70097e-13
					fig|536231.75.peg.341	RIL182_00335	fig|536231.75.peg.341	fig|536231.75.peg.341|RIL182_00335	L-lactate dehydrogenase (EC 1.1.1.27)	16.4727	7.09394	11.2941	103.602	35.5459	87.5423	368.696	346.956	324.465	-2.03672	2.4493e-10	1.26281	8.67453e-07
	POR4	Pyruvate-flavodoxin oxidoreductase (EC 1.2.7.-)	accoa[c] + co2[c] + fdxrd[c] <=> coa[c] + fdxox[c] + h[c] + pyr[c]	(( fig|536231.75.peg.61 and fig|536231.75.peg.60 ) or fig|536231.75.peg.2834 )	fig|536231.75.peg.2834	RIL182_02693	fig|536231.75.peg.2834	fig|536231.75.peg.2834|RIL182_02693	Pyruvate-flavodoxin oxidoreductase	582.201	341.891	573.238	2390.24	960.452	2658.53	3342.76	3516.09	3609.07	-1.30695	1.53814e-05	-0.0373305	0.898016
					fig|536231.75.peg.60	RIL182_00061	fig|536231.75.peg.60	fig|536231.75.peg.60|RIL182_00061	Pyruvate:ferredoxin oxidoreductase, alpha subunit (EC 1.2.7.1) / Pyruvate:ferredoxin oxidoreductase, beta subunit (EC 1.2.7.1)	0.262034	0.165835	0.32509	0.07497	0.026206	0.187466	1.31146	3.51006	1.65495	2.19753	0.00129203	3.7338	4.45839e-09
					fig|536231.75.peg.61	RIL182_00062	fig|536231.75.peg.61	fig|536231.75.peg.61|RIL182_00062	Pyruvate:ferredoxin oxidoreductase, gamma subunit (EC 1.2.7.1) / Pyruvate:ferredoxin oxidoreductase, delta subunit (EC 1.2.7.1)	0.108013	0.116704	0.357892	0.069679	0.145218	0.141254	1.07247	1.66673	0.907507	1.23306	0.287582	2.20919	0.0078079
	PTAr	phosphotransacetylase	accoa[c] + pi[c] <=> actp[c] + coa[c]	fig|536231.75.peg.150	fig|536231.75.peg.150	RIL182_00147	fig|536231.75.peg.150	fig|536231.75.peg.150|RIL182_00147	Phosphate acetyltransferase (EC 2.3.1.8)	428.219	276.985	393.625	1285.85	556.473	1919.59	2589.89	2219.47	2495.46	-1.04006	0.00217105	0.0475528	0.893119
	ACKr	acetate kinase	ac[c] + atp[c] <=> actp[c] + adp[c]	fig|536231.75.peg.3238	fig|536231.75.peg.3238	RIL182_03080	fig|536231.75.peg.3238	fig|536231.75.peg.3238|RIL182_03080	Acetate kinase (EC 2.7.2.1)	68.0092	49.6462	58.36	286.224	109.453	348.91	376.452	363.593	363.608	-1.34017	1.97335e-05	-0.320042	0.282096
	ACt2r	Acetate Reversible Transport via Proton Symport	ac[e] + h[e] <=> ac[c] + h[c]	unknown
	ACACT1r	Acetyl Coenzyme A C-Acetyltransferase	2.0 accoa[c] <=> aacoa[c] + coa[c]	fig|536231.75.peg.663	fig|536231.75.peg.663	RIL182_00632	fig|536231.75.peg.663	fig|536231.75.peg.663|RIL182_00632	3-ketoacyl-CoA thiolase (EC 2.3.1.16) @ Acetyl-CoA acetyltransferase (EC 2.3.1.9)	1061.23	625.073	971.984	1645.34	1214.9	1600.91	3493.77	3420.69	3650.07	-0.15224	0.697406	0.226236	0.383685
	HACD1	3-hydroxyacyl-CoA dehydrogenase (acetoacetyl-CoA)	aacoa[c] + h[c] + nadh[c] <=> 3hbcoa[c] + nad[c]	fig|536231.75.peg.664	fig|536231.75.peg.664	RIL182_00633	fig|536231.75.peg.664	fig|536231.75.peg.664|RIL182_00633	3-hydroxybutyryl-CoA dehydrogenase (EC 1.1.1.157)	887.435	413.777	675.838	2321.39	1108.08	2013.94	3389.82	3822.08	3199.94	-0.828936	0.00568271	-0.0629835	0.800105
	ECOAH1	3-hydroxyacyl-CoA dehydratase (3-hydroxybutanoyl-CoA)	3hbcoa[c] <=> b2coa[c] + h2o[c]
	ACOAD1i	acyl-CoA dehydrogenase (butanoyl-CoA)	b2coa[c] + h[c] + nadh[c] --> btcoa[c] + nad[c]	fig|536231.75.peg.665	fig|536231.75.peg.665	RIL182_00634	fig|536231.75.peg.665	fig|536231.75.peg.665|RIL182_00634	Electron bifurcating butyryl-CoA dehydrogenase (NAD+, ferredoxin)	602.709	301.675	450.783	1460.44	736.744	1352.15	1466.31	1805.46	1624.36	-0.755415	0.00730035	-0.495032	0.0160285
	BTCOAACCOAT	Butyryl-CoA:acetate CoA-transferase	ac[c] + btcoa[c] --> accoa[c] + but[c]	unknown
	ATPS4	ATP synthase (four protons for one ATP)	adp[c] + 4.0 h[e] + pi[c] --> atp[c] + h2o[c] + 3.0 h[c]	(( fig|536231.75.peg.4113 and fig|536231.75.peg.4112 and fig|536231.75.peg.4111 and fig|536231.75.peg.4110 and fig|536231.75.peg.4109 and fig|536231.75.peg.4108 and fig|536231.75.peg.205 and fig|536231.75.peg.4106 ) or ( fig|536231.75.peg.206 and fig|536231.75.peg.205 and fig|536231.75.peg.204 and fig|536231.75.peg.203 and fig|536231.75.peg.202 and fig|536231.75.peg.201 and fig|536231.75.peg.200 …	fig|536231.75.peg.204	RIL182_00208	fig|536231.75.peg.204	fig|536231.75.peg.204|RIL182_00208	ATP synthase gamma chain (EC 3.6.3.14)	19.4631	9.26926	11.8757	32.2524	8.42591	118.232	114.433	113.341	136.613	-1.14755	0.0954154	0.391139	0.58038
					fig|536231.75.peg.205	RIL182_00209	fig|536231.75.peg.205	fig|536231.75.peg.205|RIL182_00209	ATP synthase beta chain (EC 3.6.3.14)	37.0085	15.5844	26.7821	56.9263	17.1877	233.546	259.67	300.262	311.864	-1.14026	0.0999964	0.753754	0.452174
					fig|536231.75.peg.4106	RIL182_03938	fig|536231.75.peg.4106	fig|536231.75.peg.4106|RIL182_03938	ATP synthase epsilon chain (EC 3.6.3.14)	440.975	200.887	331.313	829.065	338.938	931.928	2295.35	1989.04	1469.18	-0.409741	0.287591	0.237867	0.424164
					fig|536231.75.peg.199	RIL182_00203	fig|536231.75.peg.199	fig|536231.75.peg.199|RIL182_00203	ATP synthase F0 sector subunit a (EC 3.6.3.14)	44.8341	20.1247	25.4407	66.3096	23.5548	1188.47	113.878	121.019	124.248	-2.94943	NA	-2.62675	NA
					fig|536231.75.peg.4112	RIL182_03944	fig|536231.75.peg.4112	fig|536231.75.peg.4112|RIL182_03944	ATP synthase F0 sector subunit c (EC 3.6.3.14)	250.346	117.684	150.969	479.914	231.229	465.089	862.666	932.222	781.63	-0.399294	0.223331	-0.0355939	0.881497
					fig|536231.75.peg.202	RIL182_00206	fig|536231.75.peg.202	fig|536231.75.peg.202|RIL182_00206	ATP synthase delta chain (EC 3.6.3.14)	12.888	5.57797	4.43386	17.4293	7.41672	107.377	42.7852	56.1387	56.1768	-1.74924	0.151892	-0.752276	0.326718
					fig|536231.75.peg.4109	RIL182_03941	fig|536231.75.peg.4109	fig|536231.75.peg.4109|RIL182_03941	ATP synthase alpha chain (EC 3.6.3.14)	254.878	119.758	216.016	463.217	216.188	530.168	1156.11	1055.34	919.592	-0.372265	0.30116	0.471816	0.0414131
					fig|536231.75.peg.206	RIL182_00210	fig|536231.75.peg.206	fig|536231.75.peg.206|RIL182_00210	ATP synthase epsilon chain (EC 3.6.3.14)	67.7103	25.2231	42.2494	70.7736	26.3081	367.933	400.948	307.767	339.306	-0.986497	0.430664	0.0958281	0.933618
					fig|536231.75.peg.201	RIL182_00205	fig|536231.75.peg.201	fig|536231.75.peg.201|RIL182_00205	ATP synthase F0 sector subunit b (EC 3.6.3.14)	46.8527	17.5582	24.1714	62.8913	18.3605	492.675	240.648	295.596	283.229	-1.88062	0.197395	-0.440306	0.759921
					fig|536231.75.peg.4113	RIL182_03945	fig|536231.75.peg.4113	fig|536231.75.peg.4113|RIL182_03945	ATP synthase F0 sector subunit a (EC 3.6.3.14)	181.609	91.5404	137.18	455.753	190.296	415.693	632.808	580.306	650.64	-0.706603	0.0223224	-0.17798	0.487713
					fig|536231.75.peg.200	RIL182_00204	fig|536231.75.peg.200	fig|536231.75.peg.200|RIL182_00204	ATP synthase F0 sector subunit c (EC 3.6.3.14)	4.42159	3.28031	1.25977	7.77012	2.01636	37.4109	0.432503	17.9279	2.2967	-1.39709	0.173238	-2.12065	0.117875
					fig|536231.75.peg.4108	RIL182_03940	fig|536231.75.peg.4108	fig|536231.75.peg.4108|RIL182_03940	ATP synthase gamma chain (EC 3.6.3.14)	196.705	97.1102	171.35	389.86	195.011	475.746	597.886	652.294	536.377	-0.519895	0.118596	-0.22406	0.349317
					fig|536231.75.peg.203	RIL182_00207	fig|536231.75.peg.203	fig|536231.75.peg.203|RIL182_00207	ATP synthase alpha chain (EC 3.6.3.14)	26.2546	11.174	17.8068	45.077	10.7962	211.934	174.544	191.888	204.935	-1.44268	0.249937	0.370819	0.758869
					fig|536231.75.peg.4110	RIL182_03942	fig|536231.75.peg.4110	fig|536231.75.peg.4110|RIL182_03942	ATP synthase delta chain (EC 3.6.3.14)	128.148	76.3605	81.4624	255.526	120.436	303.281	198.42	279.419	267.487	-0.559019	0.0672211	-0.944185	0.000348583
					fig|536231.75.peg.4111	RIL182_03943	fig|536231.75.peg.4111	fig|536231.75.peg.4111|RIL182_03943	ATP synthase F0 sector subunit b (EC 3.6.3.14)	81.1342	40.0787	39.7924	141.486	65.9014	149.267	289.843	247.682	215.825	-0.498731	0.137705	-0.0481683	0.857664
	FDNADOX_H	Ferredoxin:NAD oxidoreductase, generating a proton motive force	fdxrd[c] + nad[c] <=> fdxox[c] + h[e] + nadh[c]	(fig|536231.75.peg.2207 and fig|536231.75.peg.2208 and fig|536231.75.peg.2209 and fig|536231.75.peg.2210 and fig|536231.75.peg.2211 and fig|536231.75.peg.2212)	fig|536231.75.peg.2207	RIL182_02089	fig|536231.75.peg.2207	fig|536231.75.peg.2207|RIL182_02089	Electron transport complex protein RnfB	216.557	161.467	224.962	1023.53	485.862	2118.13	1090.96	1025.53	861.735	-1.81151	2.57099e-06	-1.21984	0.000722042
					fig|536231.75.peg.2208	RIL182_02090	fig|536231.75.peg.2208	fig|536231.75.peg.2208|RIL182_02090	Electron transport complex protein RnfA	193.57	142.791	217.668	913.852	370.57	1764.23	880.196	749.086	696.581	-1.66498	5.5678e-05	-1.39386	0.000166531
					fig|536231.75.peg.2209	RIL182_02091	fig|536231.75.peg.2209	fig|536231.75.peg.2209|RIL182_02091	Electron transport complex protein RnfE	125.574	76.9015	140.931	710.156	262.945	1448.29	544.375	651.233	580.911	-2.02986	2.74495e-06	-1.37448	0.000600112
					fig|536231.75.peg.2210	RIL182_02092	fig|536231.75.peg.2210	fig|536231.75.peg.2210|RIL182_02092	Electron transport complex protein RnfG	107.308	66.5056	105.798	583.91	226.954	1171.51	371.948	429.982	421.165	-2.04359	6.48318e-07	-1.6788	1.31882e-05
					fig|536231.75.peg.2211	RIL182_02093	fig|536231.75.peg.2211	fig|536231.75.peg.2211|RIL182_02093	Electron transport complex protein RnfD	113.178	68.9912	117.289	694.564	245.831	1299.72	646.285	768.151	749.171	-2.12558	1.82612e-07	-0.921718	0.0205706
					fig|536231.75.peg.2212	RIL182_02094	fig|536231.75.peg.2212	fig|536231.75.peg.2212|RIL182_02094	Electron transport complex protein RnfC	127.977	75.6311	115.536	678.349	241.511	1001.1	834.232	843.16	791.225	-1.84382	1.64054e-07	-0.489136	0.161914

## Sheet: Instruction
Supplementary file 4: RNA expression data for Roseburia intestinalis (RI)
WC: summary of genes and reactions associated with the utilization of glucose and pyruvate in WC medium
WC_expression: detailed information of genes and reactions
mucin: summary of genes and reactions associated with mucin hydrolysis and mucin sugars utilization
mucin_expression: detailed information of genes and reactions
TPM: expression level in TPM (Transcripts Per Million) for all genes of RI
Reaction IDs are from the BIGG database: http://bigg.ucsd.edu/
Gene IDs from the BV-BRC database (https://www.bv-brc.org/) and NCBI gene IDs
Reference genomes are available at: https://github.com/msysbio/BTRI_mucin_study_data

## Sheet: WC
No.	Reaction_ID	ReactionName	reaction	geneRule	genes	geneID
1	GLCabc(a)	D-glucose transport via ABC system	atp[c] + glc_D[e] + h2o[c] --> adp[c] + glc_D[c] + h[c] + pi[c]	( fig|536231.75.peg.3952 and fig|536231.75.peg.3953 and fig|536231.75.peg.3954 )	fig|536231.75.peg.3952	RIL182_03793
					fig|536231.75.peg.3953	RIL182_03794
					fig|536231.75.peg.3954	RIL182_03796
2	GLCabc(b)	D-glucose transport via ABC system	atp[c] + glc_D[e] + h2o[c] --> adp[c] + glc_D[c] + h[c] + pi[c]	( fig|536231.75.peg.1683 and fig|536231.75.peg.1682 )	fig|536231.75.peg.1683	RIL182_01588
					fig|536231.75.peg.1682	RIL182_01587
3	HEX1	Hexokinase (D-Glucose:ATP)	atp[c] + glc_D[c] --> adp[c] + g6p[c] + h[c]	(fig|536231.75.peg.250 or fig|536231.75.peg.3382 )	fig|536231.75.peg.250	RIL182_00253
4	PGI	Glucose-6-Phosphate Isomerase	g6p[c] <=> f6p[c]	fig|536231.75.peg.3909	fig|536231.75.peg.3909	RIL182_03753
5	PFK(ppi)	Pyrophosphate--fructose 6-phosphate 1-phosphotransferase, beta subunit (EC 2.7.1.90)	f6p[c] + ppi[c] --> fdp[c] + h[c] + pi[c]	fig|536231.75.peg.962	fig|536231.75.peg.962	RIL182_00914
6	FBA	Fructose-Bisphosphate Aldolase	fdp[c] <=> dhap[c] + g3p[c]	fig|536231.75.peg.610	fig|536231.75.peg.610	RIL182_00586
7	TPI	Triose-Phosphate Isomerase	dhap[c] <=> g3p[c]	fig|536231.75.peg.1360	fig|536231.75.peg.1360	RIL182_01287
8	GAPD	Glyceraldehyde-3-Phosphate Dehydrogenase	g3p[c] + nad[c] + pi[c] <=> 13dpg[c] + h[c] + nadh[c]	fig|536231.75.peg.1358	fig|536231.75.peg.1358	RIL182_01285
9	PGK	Phosphoglycerate Kinase	3pg[c] + atp[c] <=> 13dpg[c] + adp[c]	fig|536231.75.peg.1359	fig|536231.75.peg.1359	RIL182_01286
10	PGM	Phosphoglycerate Mutase	2pg[c] <=> 3pg[c]	( fig|536231.75.peg.1362 or fig|536231.75.peg.168 )	fig|536231.75.peg.1362	RIL182_01289
11	ENO	Enolase	2pg[c] <=> h2o[c] + pep[c]	( fig|536231.75.peg.1324 or fig|536231.75.peg.3648 )	fig|536231.75.peg.3648	RIL182_03493
12	PYK	Pyruvate Kinase	adp[c] + h[c] + pep[c] --> atp[c] + pyr[c]	fig|536231.75.peg.875	fig|536231.75.peg.875	RIL182_00834
13	PYRt2r	pyruvate reversible transport via proton symport	h2[e] + pyr[e] <=> h2[c] + pyr[c]	(fig|536231.75.peg.639 or fig|536231.75.peg.1789)	fig|536231.75.peg.639	RIL182_00610
					fig|536231.75.peg.1789	RIL182_01689
14	LDH_L(a)	L-Lactate Dehydrogenase	lac_L[c] + nad[c] <=> h[c] + nadh[c] + pyr[c]	fig|536231.75.peg.341	fig|536231.75.peg.341	RIL182_00335
15	LDH_L(b)	L-Lactate Dehydrogenase	lac_L[c] + nad[c] <=> h[c] + nadh[c] + pyr[c]	fig|536231.75.peg.1823	fig|536231.75.peg.1823	RIL182_01719
16	POR4	Pyruvate-flavodoxin oxidoreductase (EC 1.2.7.-)	accoa[c] + co2[c] + fdxrd[c] <=> coa[c] + fdxox[c] + h[c] + pyr[c]	(( fig|536231.75.peg.61 and fig|536231.75.peg.60 ) or fig|536231.75.peg.2834 )	fig|536231.75.peg.2834	RIL182_02693
17	PTAr	phosphotransacetylase	accoa[c] + pi[c] <=> actp[c] + coa[c]	fig|536231.75.peg.150	fig|536231.75.peg.150	RIL182_00147
18	ACKr	acetate kinase	ac[c] + atp[c] <=> actp[c] + adp[c]	fig|536231.75.peg.3238	fig|536231.75.peg.3238	RIL182_03080
19	ACACT1r	Acetyl Coenzyme A C-Acetyltransferase	2.0 accoa[c] <=> aacoa[c] + coa[c]	fig|536231.75.peg.663	fig|536231.75.peg.663	RIL182_00632
20	HACD1	3-hydroxyacyl-CoA dehydrogenase (acetoacetyl-CoA)	aacoa[c] + h[c] + nadh[c] <=> 3hbcoa[c] + nad[c]	fig|536231.75.peg.664	fig|536231.75.peg.664	RIL182_00633
21	ECOAH1	3-hydroxyacyl-CoA dehydratase (3-hydroxybutanoyl-CoA)	3hbcoa[c] <=> b2coa[c] + h2o[c]	fig|536231.75.peg.3357		RIL182_03200
22	ACOAD1i	acyl-CoA dehydrogenase (butanoyl-CoA)	b2coa[c] + h[c] + nadh[c] --> btcoa[c] + nad[c]	fig|536231.75.peg.665	fig|536231.75.peg.665	RIL182_00634
						RIL182_00635
						RIL182_00636
23	BTCOAACCOAT	Butyryl-CoA:acetate CoA-transferase	ac[c] + btcoa[c] --> accoa[c] + but[c]	fig|536231.75.peg.425	fig|536231.75.peg.425	RIL182_00413
24	ATPS4	ATP synthase (four protons for one ATP)	adp[c] + 4.0 h[e] + pi[c] --> atp[c] + h2o[c] + 3.0 h[c]	(( fig|536231.75.peg.4115 and fig|536231.75.peg.4114 and fig|536231.75.peg.4113 and fig|536231.75.peg.4112 and fig|536231.75.peg.4111 and fig|536231.75.peg.4110 and fig|536231.75.peg.4109 and fig|536231.75.peg.4108 and fig|536231.75.peg.4107 and fig|536231.75.peg.4106 ) or ( fig|536231.75.peg.206 and fig|536231.75.peg.205 and fig|536231.75.peg.204 and fig|536231.75.peg.203 and fig|536231.75.peg.2…	fig|536231.75.peg.199	RIL182_00203
					fig|536231.75.peg.200	RIL182_00204
					fig|536231.75.peg.201	RIL182_00205
					fig|536231.75.peg.202	RIL182_00206
					fig|536231.75.peg.203	RIL182_00207
					fig|536231.75.peg.204	RIL182_00208
					fig|536231.75.peg.205	RIL182_00209
					fig|536231.75.peg.206	RIL182_00210
25	FDNADOX_H	Ferredoxin:NAD oxidoreductase, generating a proton motive force	fdxrd[c] + nad[c] <=> fdxox[c] + h[e] + nadh[c]	(fig|536231.75.peg.2207 and fig|536231.75.peg.2208 and fig|536231.75.peg.2209 and fig|536231.75.peg.2210 and fig|536231.75.peg.2211 and fig|536231.75.peg.2212)	fig|536231.75.peg.2207	RIL182_02089
					fig|536231.75.peg.2208	RIL182_02090
					fig|536231.75.peg.2209	RIL182_02091
					fig|536231.75.peg.2210	RIL182_02092
					fig|536231.75.peg.2211	RIL182_02093
					fig|536231.75.peg.2212	RIL182_02094
26	MANabc	mannose transport via ABC transporter	atp[c] + h2o[c] + man[e] --> adp[c] + h[c] + man[c] + pi[c]	(fig|536231.75.peg.2527 and fig|536231.75.peg.228 and fig|536231.75.peg.1156) or (fig|536231.75.peg.2527 and fig|536231.75.peg.228 and fig|536231.75.peg.3389)	fig|536231.75.peg.2527	RIL182_02402
27	HEX4	hexokinase (D-mannose:ATP)	atp[c] + man[c] --> adp[c] + h[c] + man6p[c]		fig|536231.75.peg.228	RIL182_00231
28	MAN6PI	mannose-6-phosphate isomerase	man6p[c] <=> f6p[c]		fig|536231.75.peg.1156	RIL182_01103
					fig|536231.75.peg.3389	RIL182_03229
29		HTH-type transcriptional repressor GlcR				RIL182_03930
30		c-di-AMP phosphodiesterase, GdpP (phenotypes)				RIL182_03997
						RIL182_00883
31		ppGpp biosynthesis (pH downshift, carbon starvation)				RIL182_00174
32		cAMP-Crp				unknown

## Sheet: WC_expression
									RI_WC_mono									BTRI_WC_RI									RI_mucin_mono												BTRI_mucin_RI
Reaction_ID	ReactionName	reaction	geneRule	genes	geneID	patricID	transcriptID	function	ri_t04_A	ri_t04_B	ri_t04_C	ri_t12_A	ri_t12_B	ri_t12_C	ri_t48_A	ri_t48_B	ri_t48_C	btri_t12_riA	btri_t12_riB	btri_t12_riC	btri_t24_riA	btri_t24_riB	btri_t24_riC	btri_t36_riA	btri_t36_riB	btri_t36_riC	ri_t16_mucinA	ri_t16_mucinB	ri_t16_mucinC	ri_t28_mucinA	ri_t28_mucinB	ri_t28_mucinC	ri_t40_mucinA	ri_t40_mucinB	ri_t40_mucinC	ri_t48_mucinA	ri_t48_mucinB	ri_t48_mucinC	btri_ri_t06_mucinA	btri_ri_t06_mucinB	btri_ri_t06_mucinC	btri_ri_t12_mucinA	btri_ri_t12_mucinB	btri_ri_t12_mucinC	btri_ri_t24_mucinA	btri_ri_t24_mucinB	btri_ri_t24_mucinC	btri_ri_t48_mucinA	btri_ri_t48_mucinB
GLCabc(a)	D-glucose transport via ABC system	atp[c] + glc_D[e] + h2o[c] --> adp[c] + glc_D[c] + h[c] + pi[c]	( fig|536231.75.peg.3952 and fig|536231.75.peg.3953 and fig|536231.75.peg.3954 )	fig|536231.75.peg.3952	RIL182_03793	fig|536231.75.peg.3952	fig|536231.75.peg.3952|RIL182_03793	ABC transporter, permease protein 2 (cluster 1, maltose/g3p/polyamine/iron)	2.17528	1.72204	2.01039	13.0981	5.28258	10.6398	29.1811	35.3011	28.0104	4.39192	5.42307	4.9817	6.91568	29.5585	12.2977	17.1742	4.34875	11.8099	1.05211	1.44639	1.01175	1.97956	1.94249	1.642	1.71977	3.51088	4.49142	4.93924	1.62298	5.47023	5.5592	1.20558	1.33308	0	15.7551	15.5868	22.1932	0	16.4918	24.9757	23.0652
				fig|536231.75.peg.3953	RIL182_03794	fig|536231.75.peg.3953	fig|536231.75.peg.3953|RIL182_03794	ABC transporter, permease protein 1 (cluster 1, maltose/g3p/polyamine/iron)	3.21754	2.4672	1.6282	18.2034	7.34204	14.0006	52.3902	60.7556	53.021	10.9507	13.8504	17.1789	10.5385	5.71909	23.3249	15.9995	3.49802	20.2008	0.765702	0.999234	0.848838	3.35755	3.39368	2.7624	2.47743	3.88219	7.99355	10.1078	5.81592	12.4764	4.63131	4.72183	3.16983	10.7317	6.61214	3.81535	0	12.8746	0	37.8915	27.1345
				fig|536231.75.peg.3954	RIL182_03796	fig|536231.75.peg.3954	fig|536231.75.peg.3954|RIL182_03796	Multiple sugar ABC transporter, substrate-binding protein MsmE	10.7424	7.83567	8.87263	125.106	37.0251	89.9271	373.985	336.564	311.06	100.85	104.925	96.6348	141.202	122.445	181.507	79.9069	162.314	250.894	8.20875	6.18887	4.55664	19.7044	34.41	16.1603	12.9601	25.5169	29.1996	41.1395	21.5656	28.6635	27.3364	15.7021	10.1248	12.3925	22.4392	31.4032	183.879	177.477	164.143	351.26	290.757
GLCabc(b)	D-glucose transport via ABC system	atp[c] + glc_D[e] + h2o[c] --> adp[c] + glc_D[c] + h[c] + pi[c]	( fig|536231.75.peg.1683 and fig|536231.75.peg.1682 )	fig|536231.75.peg.1683	RIL182_01588	fig|536231.75.peg.1683	fig|536231.75.peg.1683|RIL182_01588	Maltodextrin ABC transporter, permease protein MdxG	171.32	122.057	211.133	121.693	65.8155	120.478	204.992	216.267	179.573	75.7136	93.5975	77.3428	142.723	279.159	276.37	121.792	148.262	211.983	58.2339	60.2004	34.1064	47.7971	59.5932	39.3222	49.9604	110.433	238.34	392.108	164.427	240.929	137.916	75.6626	444.794	52.6484	50.982	36.9598	179.491	241.039	198.771	161.354	162.445
				fig|536231.75.peg.1682	RIL182_01587	fig|536231.75.peg.1682	fig|536231.75.peg.1682|RIL182_01587	ABC transporter, permease protein 1 (cluster 1, maltose/g3p/polyamine/iron)	105.487	84.5614	125.818	87.3629	45.4517	85.3737	121.173	135.883	130.567	62.3524	73.717	65.3501	125.373	151.332	200.078	72.7206	85.1351	138.153	35.9502	36.8896	17.7029	44.1883	60.5495	26.0614	39.477	82.3919	194.48	247.612	89.9806	155.873	91.2648	52.3381	278.089	28.7236	41.4322	24.5146	74.4651	209.823	286.313	184.15	191.647
HEX1	Hexokinase (D-Glucose:ATP)	atp[c] + glc_D[c] --> adp[c] + g6p[c] + h[c]	(fig|536231.75.peg.250 or fig|536231.75.peg.3382 )	fig|536231.75.peg.250	RIL182_00253	fig|536231.75.peg.250	fig|536231.75.peg.250|RIL182_00253	Glucokinase (EC 2.7.1.2)	154.751	76.2621	147.625	136.262	74.7981	223.214	280.661	269.183	237.99	369.632	479.798	318.11	186.611	265.623	219.622	137.831	231.089	180.306	49.5185	59.8755	72.121	87.041	99.8091	119.128	32.439	82.1346	201.991	162.853	200.796	137.098	139.945	115.337	190.219	90.3495	96.3836	97.6181	64.5996	74.7406	72.2134	81.0494	82.9241
PGI	Glucose-6-Phosphate Isomerase	g6p[c] <=> f6p[c]	fig|536231.75.peg.3909	fig|536231.75.peg.3909	RIL182_03753	fig|536231.75.peg.3909	fig|536231.75.peg.3909|RIL182_03753	Glucose-6-phosphate isomerase (EC 5.3.1.9)	96.6382	51.3215	80.2203	219.316	74.0933	254.271	295.678	320.248	319.179	320.169	340.214	301.198	133.36	310.697	278.554	69.2043	119.623	101.243	22.0324	16.7259	16.1002	63.9714	55.0406	62.5141	37.7154	77.4963	176.471	310.144	201.205	221.053	234.251	133.688	116.229	114.971	171.915	121.051	92.3922	105.039	52.0596	62.6157	62.7861
PFK(ppi)	Pyrophosphate--fructose 6-phosphate 1-phosphotransferase, beta subunit (EC 2.7.1.90)	f6p[c] + ppi[c] --> fdp[c] + h[c] + pi[c]	fig|536231.75.peg.962	fig|536231.75.peg.962	RIL182_00914	fig|536231.75.peg.962	fig|536231.75.peg.962|RIL182_00914	6-phosphofructokinase (EC 2.7.1.11)	28.7958	13.9324	23.4799	43.5192	16.7254	74.0972	193.11	213.004	228.655	83.4177	77.2441	76.7179	25.2993	38.5348	35.1615	18.2802	40.9102	33.8595	7.97222	7.6249	9.98745	21.4582	6.82288	22.487	8.8516	18.984	45.0512	70.705	69.1826	47.0725	29.5344	13.2963	19.336	53.3048	82.958	71.0015	0	0	29.6507	8.62442	7.50368
FBA	Fructose-Bisphosphate Aldolase	fdp[c] <=> dhap[c] + g3p[c]	fig|536231.75.peg.610	fig|536231.75.peg.610	RIL182_00586	fig|536231.75.peg.610	fig|536231.75.peg.610|RIL182_00586	Fructose-bisphosphate aldolase class II (EC 4.1.2.13)	637.332	302.6	485.649	716.595	320.836	874.442	1771.63	1755.23	1706.93	1694.73	1585.11	1309.84	818.883	1323.65	1304.86	211.373	945.523	661.524	108.969	102.617	119.521	328.283	306.309	427.684	146.256	284.529	890.078	828.823	572.295	598.47	743.345	589.209	752.697	670.304	717.304	696.761	278.462	278.876	124.505	191.608	147.566
TPI	Triose-Phosphate Isomerase	dhap[c] <=> g3p[c]	fig|536231.75.peg.1360	fig|536231.75.peg.1360	RIL182_01287	fig|536231.75.peg.1360	fig|536231.75.peg.1360|RIL182_01287	Triosephosphate isomerase (EC 5.3.1.1)	469.253	315.068	433.898	681.658	453.331	1100.18	1737.98	1797.69	1573.08	1245.14	1206.92	1224.83	1288.14	2048.87	1710.07	368.654	1337.02	1149.6	209.899	180.645	178.256	517.12	716.178	765.288	380.832	513.864	684.832	888.249	493.427	800.021	587.835	494.429	522.85	579.986	624.396	584.179	561.092	558.965	704.116	383.328	330.551
GAPD	Glyceraldehyde-3-Phosphate Dehydrogenase	g3p[c] + nad[c] + pi[c] <=> 13dpg[c] + h[c] + nadh[c]	fig|536231.75.peg.1358	fig|536231.75.peg.1358	RIL182_01285	fig|536231.75.peg.1358	fig|536231.75.peg.1358|RIL182_01285	NAD-dependent glyceraldehyde-3-phosphate dehydrogenase (EC 1.2.1.12)	1343.92	751.749	1331.07	3125.63	1506.52	3567.51	7687.13	7506.6	7216.95	4505.08	5027.31	4025.91	4682.24	6471.14	6321.86	676.526	3533.25	3037.2	485.616	383.814	416.822	1143.72	1687.09	1334.29	612.991	1085.94	3053.26	3462.13	2079.36	2846.58	2383.77	1300.75	1422.18	1439.82	1738.03	1908.06	779.763	1362.92	1286.14	823.093	662.894
PGK	Phosphoglycerate Kinase	3pg[c] + atp[c] <=> 13dpg[c] + adp[c]	fig|536231.75.peg.1359	fig|536231.75.peg.1359	RIL182_01286	fig|536231.75.peg.1359	fig|536231.75.peg.1359|RIL182_01286	Phosphoglycerate kinase (EC 2.7.2.3)	328.13	162.014	272.719	678.159	375.244	797.218	2018.05	1918.98	1688.06	804.242	1005.29	826.449	1167.3	2006.28	2073.59	227.975	1103.8	993.312	62.5696	57.206	56.7507	218.554	365.577	280.971	132.743	287.607	714.614	983.337	459.057	789.458	563.708	321.858	368.481	362.195	437.532	424.574	418.297	635.59	520.366	441.061	321.941
PGM	Phosphoglycerate Mutase	2pg[c] <=> 3pg[c]	( fig|536231.75.peg.1362 or fig|536231.75.peg.168 )	fig|536231.75.peg.1362	RIL182_01289	fig|536231.75.peg.1362	fig|536231.75.peg.1362|RIL182_01289	2,3-bisphosphoglycerate-independent phosphoglycerate mutase (EC 5.4.2.12)	107.914	57.4678	73.0139	150.774	90.3053	165.429	221.575	228.006	209.308	254.143	263.647	261.452	156.501	248.831	215.917	41.0298	131.935	153.283	24.8242	22.37	20.0807	91.3732	95.0829	107.391	45.4978	90.3979	232.406	271.639	128.225	221.521	136.539	103.703	115.667	194.024	198.781	210.335	125.582	105.738	30.9501	54.886	61.0503
ENO	Enolase	2pg[c] <=> h2o[c] + pep[c]	( fig|536231.75.peg.1324 or fig|536231.75.peg.3648 )	fig|536231.75.peg.3648	RIL182_03493	fig|536231.75.peg.3648	fig|536231.75.peg.3648|RIL182_03493	Enolase (EC 4.2.1.11)	0.541061	0.36877	0.335429	0.225372	0.326841	0.300979	0.812862	1.63626	1.28357	0.137633	0.379907	0.823501	3.17358	0	0	1.47287	3.93805	0	0.552553	0.698976	0.601685	2.37764	2.78503	2.46733	0.422307	0.650521	1.187	0.969783	3.21131	0.843535	4.71782	1.20403	1.4047	0	0	0	0	0	44.706	0.295219	1.35829
PYK	Pyruvate Kinase	adp[c] + h[c] + pep[c] --> atp[c] + pyr[c]	fig|536231.75.peg.875	fig|536231.75.peg.875	RIL182_00834	fig|536231.75.peg.875	fig|536231.75.peg.875|RIL182_00834	Pyruvate kinase (EC 2.7.1.40) / Phosphohistidine swiveling domain	149.663	97.1193	137.769	234.618	142.671	214.044	434.999	398.29	379.955	365.691	378.299	358.996	235.463	277.394	277.032	152.902	285.896	259.049	60.9298	57.203	61.0011	140.283	192.019	181.316	91.4276	127.396	306.958	377.719	291.833	295.03	253.734	175.236	171.981	400.434	370.286	460.539	240.552	313.263	230.657	211.271	228.38
PYRt2r	pyruvate reversible transport via proton symport	h2[e] + pyr[e] <=> h2[c] + pyr[c]	(fig|536231.75.peg.639 or fig|536231.75.peg.1789)	fig|536231.75.peg.639	RIL182_00610	fig|536231.75.peg.639	fig|536231.75.peg.639|RIL182_00610	Carbon starvation protein A	20.8758	14.3084	23.6194	29.0553	12.7235	42.8436	35.9903	35.0821	37.8312	22.603	30.7281	26.9558	15.2826	22.9742	18.5649	13.0391	15.5574	23.0244	3.82685	3.91132	3.54012	8.00042	8.26274	14.0782	5.13481	8.25472	23.9896	39.8894	16.9713	33.7158	44.7641	22.6904	20.8165	18.304	44.7166	55.1061	23.6459	29.9343	36.9356	16.6011	11.3464
				fig|536231.75.peg.1789	RIL182_01689	fig|536231.75.peg.1789	fig|536231.75.peg.1789|RIL182_01689	Carbon starvation protein A	42.7564	23.977	31.8432	405.188	113.192	312.688	809.834	670.77	598.944	646.89	773.599	602.692	2847.1	2688.54	2925.44	989.112	1584.77	2506.9	25.2424	22.6958	16.1621	65.0831	97.0459	44.36	43.8246	94.679	92.9231	257.008	221.035	162.625	217.64	170.839	99.9727	138.421	149.776	153.226	1289.84	1532.54	1132.27	951.252	759.232
LDH_L(a)	L-Lactate Dehydrogenase	lac_L[c] + nad[c] <=> h[c] + nadh[c] + pyr[c]	fig|536231.75.peg.341	fig|536231.75.peg.341	RIL182_00335	fig|536231.75.peg.341	fig|536231.75.peg.341|RIL182_00335	L-lactate dehydrogenase (EC 1.1.1.27)	16.4727	7.09394	11.2941	103.602	35.5459	87.5423	368.696	346.956	324.465	166.547	181.434	158.763	229.048	301.561	388.895	50.8612	372.956	350.4	18.0531	20.4466	22.5725	50.1642	40.2873	38.8289	33.7465	59.6542	67.7993	121.062	112.487	91.4519	20.5411	15.2397	15.625	29.5139	53.5384	29.0666	111.735	87.6578	43.9152	45.303	37.7929
					RIL182_03759	fig|536231.75.peg.3915	fig|536231.75.peg.3915|RIL182_03759	Putative L-lactate dehydrogenase operon regulatory protein	36.5548	21.5331	33.3323	34.9613	26.0723	41.6524	105.555	119.473	103.122	165.091	220.886	117.885	126.519	164.07	203.966	43.3949	166.684	131.269	11.1838	13.5839	15.9455	41.11	42.324	37.8059	11.8709	24.937	48.2536	44.5578	50.9264	27.0626	26.9559	50.8479	60.9701	66.2257	51.5425	97.5932	29.573	183.078	32.8076	67.3119	88.203
LDH_L(b)	L-Lactate Dehydrogenase	lac_L[c] + nad[c] <=> h[c] + nadh[c] + pyr[c]	fig|536231.75.peg.1823	fig|536231.75.peg.1823	RIL182_01719	fig|536231.75.peg.1823	fig|536231.75.peg.1823|RIL182_01719	L-lactate dehydrogenase (EC 1.1.1.27)	3.18673	1.47775	2.41761	3.17573	1.87436	3.05142	18.7749	18.3222	20.0719	7.61779	7.71148	21.3141	9.08994	19.5327	14.4502	14.991	15.8133	4.64877	3.81141	4.13166	4.7318	13.4249	10.0088	9.78862	2.89225	3.42583	5.15787	11.8069	11.1224	8.90428	0.256124	0.737779	0.524325	12.2899	8.26752	9.53721	0	0	0	9.76335	14.7451
POR4	Pyruvate-flavodoxin oxidoreductase (EC 1.2.7.-)	accoa[c] + co2[c] + fdxrd[c] <=> coa[c] + fdxox[c] + h[c] + pyr[c]	(( fig|536231.75.peg.61 and fig|536231.75.peg.60 ) or fig|536231.75.peg.2834 )	fig|536231.75.peg.2834	RIL182_02693	fig|536231.75.peg.2834	fig|536231.75.peg.2834|RIL182_02693	Pyruvate-flavodoxin oxidoreductase	582.201	341.891	573.238	2390.24	960.452	2658.53	3342.76	3516.09	3609.07	3494.2	3632.9	3503.09	1173.74	2702.27	2696.23	330.149	1298.09	1027.88	286.951	256.193	269.717	703.161	549.855	781.361	446.08	1008.4	3268.07	4803.18	2278.23	3386.72	1505.94	881.166	942.269	3028.7	3382.27	3631.2	707.207	900.753	605.339	301.107	290.814
PTAr	phosphotransacetylase	accoa[c] + pi[c] <=> actp[c] + coa[c]	fig|536231.75.peg.150	fig|536231.75.peg.150	RIL182_00147	fig|536231.75.peg.150	fig|536231.75.peg.150|RIL182_00147	Phosphate acetyltransferase (EC 2.3.1.8)	428.219	276.985	393.625	1285.85	556.473	1919.59	2589.89	2219.47	2495.46	3320.51	2843.51	1882.91	1515.7	1124.38	1338.94	1594.23	1518.62	1346.9	719.917	688.431	917.645	1517.3	917.184	1614.8	428.618	628.235	1243.95	2988.28	4663.4	2613.65	451.152	380.985	502.04	1265.01	1131.06	1146.16	1101.15	856.049	1130.9	975.109	886.685
ACKr	acetate kinase	ac[c] + atp[c] <=> actp[c] + adp[c]	fig|536231.75.peg.3238	fig|536231.75.peg.3238	RIL182_03080	fig|536231.75.peg.3238	fig|536231.75.peg.3238|RIL182_03080	Acetate kinase (EC 2.7.2.1)	68.0092	49.6462	58.36	286.224	109.453	348.91	376.452	363.593	363.608	555.11	511.308	418.592	366.065	468.749	449.769	103.737	374.256	314.992	50.4342	41.1643	46.0476	100.37	117.197	111.229	60.2843	90.9351	192.821	296.256	227.564	214.767	136.805	118.396	89.6326	299.275	272.015	344.695	114.295	258.19	265.879	183.221	163.387
ACACT1r	Acetyl Coenzyme A C-Acetyltransferase	2.0 accoa[c] <=> aacoa[c] + coa[c]	fig|536231.75.peg.663	fig|536231.75.peg.663	RIL182_00632	fig|536231.75.peg.663	fig|536231.75.peg.663|RIL182_00632	3-ketoacyl-CoA thiolase (EC 2.3.1.16) @ Acetyl-CoA acetyltransferase (EC 2.3.1.9)	1061.23	625.073	971.984	1645.34	1214.9	1600.91	3493.77	3420.69	3650.07	2114.08	1815.69	2015.83	1619.9	2308.62	2241.87	927.952	2567.73	2192.15	588.017	623.101	573.958	2090.72	1183.03	1510.9	856.963	1550.69	2775.26	2338.52	1768.43	1912.49	1667.88	1377.9	1560.28	986.169	1229.57	1178.42	623.613	582.276	458	655.33	698.332
HACD1	3-hydroxyacyl-CoA dehydrogenase (acetoacetyl-CoA)	aacoa[c] + h[c] + nadh[c] <=> 3hbcoa[c] + nad[c]	fig|536231.75.peg.664	fig|536231.75.peg.664	RIL182_00633	fig|536231.75.peg.664	fig|536231.75.peg.664|RIL182_00633	3-hydroxybutyryl-CoA dehydrogenase (EC 1.1.1.157)	887.435	413.777	675.838	2321.39	1108.08	2013.94	3389.82	3822.08	3199.94	1560.83	1604.33	1697.82	1407.51	2270.89	2246.1	266.375	1126.24	1000.4	97.0809	83.7814	61.4949	908.018	1272.47	916.565	408.887	1117.41	2727.99	2973.3	926.93	2125.78	2161.04	1120.51	1082.57	1175.87	1360.81	1486.99	701.087	852.984	596.938	407.434	362.715
ECOAH1	3-hydroxyacyl-CoA dehydratase (3-hydroxybutanoyl-CoA)	3hbcoa[c] <=> b2coa[c] + h2o[c]	fig|536231.75.peg.3357		RIL182_03200	fig|536231.75.peg.3357	fig|536231.75.peg.3357|RIL182_03200	3-hydroxybutyryl-CoA dehydratase (EC 4.2.1.55)	834.77	469.451	929.202	977.753	673.127	1075.35	2931.58	2720.59	2964.12	1369.34	1347.57	896.656	603.326	779.548	989.024	333.501	672.537	731.54	500.02	466.823	577.823	1021.56	749.85	943.079	310.073	725.821	2814.2	1617.65	1661.88	1346.55	1355.41	914.149	1258.78	567.573	851.652	717.97	265.333	339.844	519.374	366.431	295.938
ACOAD1i	acyl-CoA dehydrogenase (butanoyl-CoA)	b2coa[c] + h[c] + nadh[c] --> btcoa[c] + nad[c]	fig|536231.75.peg.665	fig|536231.75.peg.665	RIL182_00634	fig|536231.75.peg.665	fig|536231.75.peg.665|RIL182_00634	Electron bifurcating butyryl-CoA dehydrogenase (NAD+, ferredoxin)	602.709	301.675	450.783	1460.44	736.744	1352.15	1466.31	1805.46	1624.36	802.849	711.049	903.169	431.263	1093.94	961.608	176.715	549.587	442.821	66.7989	61.5477	45.3692	442.829	417.074	482.807	320.329	803.121	1922.52	2008.42	617.755	1538.88	1456.1	803.81	746.827	955.101	1187.78	1218.41	347.418	254.019	399.38	155.887	155.211
					RIL182_00635	fig|536231.75.peg.666	fig|536231.75.peg.666|RIL182_00635	Electron bifurcating butyryl-CoA dehydrogenase, electron transfer flavoprotein beta	751.077	374.532	585.644	1783.79	900.622	1848.44	2170.37	2720.32	2368.13	1187.94	1062.11	1368.42	550.311	1450.38	1179.14	298.743	891.048	568.936	97.1912	98.7939	74.4825	565.77	461.975	691.498	398.336	1034.8	2489.99	2777.8	1050.61	1983.35	1684.78	996.435	955.057	1143.9	1558.15	1443.76	464.207	410.1	253.662	160.131	185.716
					RIL182_00636	fig|536231.75.peg.667	fig|536231.75.peg.667|RIL182_00636	Electron bifurcating butyryl-CoA dehydrogenase, electron transfer flavoprotein alpha	972.151	501.321	819.121	2346.01	1182.06	2210.84	3469.45	3619.02	3227.52	1551.87	1585.45	1745.5	918.644	1808.7	1881.6	521.454	1031.74	870.438	145.777	134.043	118.897	809.03	978.816	964.628	507.433	1218.12	3081.9	3621.7	1750.61	2641.86	2107.75	1211.02	1099.79	1229	1646.37	1684.63	377.379	930.442	537.412	311.206	282.576
BTCOAACCOAT	Butyryl-CoA:acetate CoA-transferase	ac[c] + btcoa[c] --> accoa[c] + but[c]	fig|536231.75.peg.425	fig|536231.75.peg.425	RIL182_00413	fig|536231.75.peg.425	fig|536231.75.peg.425|RIL182_00413	4-hydroxybutyrate coenzyme A transferase	156.384	59.2423	119.764	332.476	182.456	337.428	964.544	878.086	899.116	456.103	540.344	380.311	129.866	249.04	316.095	39.7952	150.461	119.092	76.2814	45.2264	39.8304	171.66	111.155	129.316	38.2641	148.257	621.767	375.265	261.761	242.124	501.679	269.694	266.167	238.935	245.511	265.085	101.111	60.522	65.9127	31.6369	32.8397
ATPS4	ATP synthase (four protons for one ATP)	adp[c] + 4.0 h[e] + pi[c] --> atp[c] + h2o[c] + 3.0 h[c]	(( fig|536231.75.peg.4115 and fig|536231.75.peg.4114 and fig|536231.75.peg.4113 and fig|536231.75.peg.4112 and fig|536231.75.peg.4111 and fig|536231.75.peg.4110 and fig|536231.75.peg.4109 and fig|536231.75.peg.4108 and fig|536231.75.peg.4107 and fig|536231.75.peg.4106 ) or ( fig|536231.75.peg.206 and fig|536231.75.peg.205 and fig|536231.75.peg.204 and fig|536231.75.peg.203 and fig|536231.75.peg.2…	fig|536231.75.peg.199	RIL182_00203	fig|536231.75.peg.199	fig|536231.75.peg.199|RIL182_00203	ATP synthase F0 sector subunit a (EC 3.6.3.14)	44.8341	20.1247	25.4407	66.3096	23.5548	1188.47	113.878	121.019	124.248	586.719	731.598	452.419	705.906	550.924	875.961	115.594	611.086	484.56	27.8353	18.2296	43.0845	56.321	84.4699	128.425	67.2022	100.298	110.231	110.939	85.3934	126.434	28.3928	11.9758	18.7427	461.494	294.256	393.325	182.2	198.626	146.239	247.103	198.753
				fig|536231.75.peg.200	RIL182_00204	fig|536231.75.peg.200	fig|536231.75.peg.200|RIL182_00204	ATP synthase F0 sector subunit c (EC 3.6.3.14)	4.42159	3.28031	1.25977	7.77012	2.01636	37.4109	0.432503	17.9279	2.2967	47.7772	40.8708	31.1486	13.6176	42.7782	86.3923	9.89776	22.997	37.1496	0.715564	0.33926	1.66888	1.429	1.04489	5.05726	8.0428	8.48698	8.80955	5.1129	0	12.2097	0	4.76887	0	28.7319	118.228	108.042	0	0	0	0	6.3044
				fig|536231.75.peg.201	RIL182_00205	fig|536231.75.peg.201	fig|536231.75.peg.201|RIL182_00205	ATP synthase F0 sector subunit b (EC 3.6.3.14)	46.8527	17.5582	24.1714	62.8913	18.3605	492.675	240.648	295.596	283.229	905.599	1111.74	702.519	641.85	1282.89	1168.62	97.8822	673.792	520.013	8.86382	8.85496	8.50998	35.6839	37.1357	54.2988	44.7795	78.2365	143.046	149.814	52.2973	115.355	23.9025	21.036	18.2771	480.769	442.776	616.258	357.336	180.898	90.4154	176.536	189.403
				fig|536231.75.peg.202	RIL182_00206	fig|536231.75.peg.202	fig|536231.75.peg.202|RIL182_00206	ATP synthase delta chain (EC 3.6.3.14)	12.888	5.57797	4.43386	17.4293	7.41672	107.377	42.7852	56.1387	56.1768	198.082	174.736	164.92	87.5178	197.672	205.207	35.9249	135.986	76.3855	2.72745	2.27665	3.00768	10.4831	7.14092	11.1955	23.0941	29.0895	30.3593	40.5632	12.0048	35.0741	13.2611	4.92505	4.61394	241.282	310.862	406.865	24.0915	40.2878	0	26.302	44.2291
				fig|536231.75.peg.203	RIL182_00207	fig|536231.75.peg.203	fig|536231.75.peg.203|RIL182_00207	ATP synthase alpha chain (EC 3.6.3.14)	26.2546	11.174	17.8068	45.077	10.7962	211.934	174.544	191.888	204.935	431.662	440.921	378.872	246.884	436.623	447.711	48.4194	296.866	246.378	6.88614	5.61728	7.0676	24.8462	22.4901	38.5311	31.6693	51.6912	111.984	152.09	73.439	135.028	13.4994	12.8799	16.8496	351.214	308.887	520.889	193.01	224.942	114.924	112.239	120.357
				fig|536231.75.peg.204	RIL182_00208	fig|536231.75.peg.204	fig|536231.75.peg.204|RIL182_00208	ATP synthase gamma chain (EC 3.6.3.14)	19.4631	9.26926	11.8757	32.2524	8.42591	118.232	114.433	113.341	136.613	312.123	247.967	247.989	320.709	349.271	329.764	28.8859	264.967	310.557	4.39239	3.68106	3.80736	26.1408	33.8486	27.4867	22.6804	43.8335	110.793	123.433	56.3238	108.487	16.3205	10.0407	9.83837	359.062	340.814	376.298	490.219	448.473	286.449	243.896	208.276
				fig|536231.75.peg.205	RIL182_00209	fig|536231.75.peg.205	fig|536231.75.peg.205|RIL182_00209	ATP synthase beta chain (EC 3.6.3.14)	37.0085	15.5844	26.7821	56.9263	17.1877	233.546	259.67	300.262	311.864	586.239	642.955	534.237	345.633	655.575	603.931	59.0781	310.268	279.428	11.2046	9.92196	12.1788	52.6951	52.2834	63.0085	35.8706	97.8213	272.815	219.122	128.334	200.836	37.1813	20.9323	23.7355	469.965	515.157	706.644	333.587	285.511	295.568	159.44	172.676
				fig|536231.75.peg.206	RIL182_00210	fig|536231.75.peg.206	fig|536231.75.peg.206|RIL182_00210	ATP synthase epsilon chain (EC 3.6.3.14)	67.7103	25.2231	42.2494	70.7736	26.3081	367.933	400.948	307.767	339.306	1194.34	1093.63	897.662	1109.41	1061.12	1059.11	160.547	972.551	948.269	27.7216	29.7595	56.821	151.253	182.759	233.503	64.9541	178.601	448.564	335.938	279.849	304.108	25.4853	37.8962	39.2179	836.606	704.907	943.164	956.075	1342.99	938.114	491.309	548.762
FDNADOX_H	Ferredoxin:NAD oxidoreductase, generating a proton motive force	fdxrd[c] + nad[c] <=> fdxox[c] + h[e] + nadh[c]	(fig|536231.75.peg.2207 and fig|536231.75.peg.2208 and fig|536231.75.peg.2209 and fig|536231.75.peg.2210 and fig|536231.75.peg.2211 and fig|536231.75.peg.2212)	fig|536231.75.peg.2207	RIL182_02089	fig|536231.75.peg.2207	fig|536231.75.peg.2207|RIL182_02089	Electron transport complex protein RnfB	216.557	161.467	224.962	1023.53	485.862	2118.13	1090.96	1025.53	861.735	1620.85	2191.51	1969.63	1430.77	2650.44	2512.23	1457.05	897.356	1414.1	163.152	141.361	183.63	428.522	421.676	576.855	276.063	591.374	1297.29	2598.28	921.548	1582.57	774.552	569.811	560.618	1869.2	2048.46	2023.26	1669.36	2851.46	1934.99	2395	2092.68
				fig|536231.75.peg.2208	RIL182_02090	fig|536231.75.peg.2208	fig|536231.75.peg.2208|RIL182_02090	Electron transport complex protein RnfA	193.57	142.791	217.668	913.852	370.57	1764.23	880.196	749.086	696.581	770.388	930.271	882.233	661.454	930.493	949.493	790.659	467.527	765.093	139.123	114.662	158.177	295.158	346.763	327.517	230.652	381.838	1001.61	2130.38	1092.79	1564.04	630.98	354.113	331.834	1219.53	1207.85	1511.31	883.127	1120.67	699.449	889.462	781.098
				fig|536231.75.peg.2209	RIL182_02091	fig|536231.75.peg.2209	fig|536231.75.peg.2209|RIL182_02091	Electron transport complex protein RnfE	125.574	76.9015	140.931	710.156	262.945	1448.29	544.375	651.233	580.911	656.925	664.347	747.665	345.351	706.62	835.674	185.703	212.661	275.513	47.4884	39.6694	41.1582	127.17	94.0535	167.474	99.2843	275.15	894.395	1842.81	496.346	1144.57	625.034	299.496	271.33	933.005	1246.18	1272.22	323.907	741.206	209.25	233.547	205.85
				fig|536231.75.peg.2210	RIL182_02092	fig|536231.75.peg.2210	fig|536231.75.peg.2210|RIL182_02092	Electron transport complex protein RnfG	107.308	66.5056	105.798	583.91	226.954	1171.51	371.948	429.982	421.165	495.998	522.652	580.768	183.512	545.979	459.572	175.616	195.852	235.586	28.5733	23.3315	23.9048	90.9443	47.2455	119.378	106.206	244.265	786.931	1613.73	380.414	987.05	492.645	249.44	234.356	929.887	1164.59	1193.26	199.702	264.955	173.17	152.487	167.823
				fig|536231.75.peg.2211	RIL182_02093	fig|536231.75.peg.2211	fig|536231.75.peg.2211|RIL182_02093	Electron transport complex protein RnfD	113.178	68.9912	117.289	694.564	245.831	1299.72	646.285	768.151	749.171	787.335	793.432	870.029	686.105	1097.02	934.446	235.751	412.875	553.355	29.4539	25.9784	23.6359	142.701	135.594	184.074	102.931	259.331	759.015	1568.12	380.99	959.949	562.989	278.417	237.629	1099.82	1139.31	1223.24	369.128	410.932	418.054	211.559	223.193
				fig|536231.75.peg.2212	RIL182_02094	fig|536231.75.peg.2212	fig|536231.75.peg.2212|RIL182_02094	Electron transport complex protein RnfC	127.977	75.6311	115.536	678.349	241.511	1001.1	834.232	843.16	791.225	1273.96	1352.31	1263.13	971.416	1247.37	1272.98	286.739	849.03	860.315	60.6459	47.192	56.2474	185.135	174.551	221.844	101.663	228.394	607.438	1172.53	482.836	709.333	470.915	281.114	275.237	905.835	1080.11	1023.74	316.105	671.096	446.858	293.329	285.407
MANabc	mannose transport via ABC transporter	atp[c] + h2o[c] + man[e] --> adp[c] + h[c] + man[c] + pi[c]	(fig|536231.75.peg.2527 and fig|536231.75.peg.228 and fig|536231.75.peg.1156) or (fig|536231.75.peg.2527 and fig|536231.75.peg.228 and fig|536231.75.peg.3389)	fig|536231.75.peg.2527	RIL182_02402	fig|536231.75.peg.2527	fig|536231.75.peg.2527|RIL182_02402	Uncharacterized MFS-type transporter	10.2528	5.81568	8.0648	16.8253	8.14423	26.2076	28.7791	28.2494	20.0567	34.3959	39.4333	51.2373	16.7439	35.721	18.0604	13.2507	10.9588	20.7325	2.40876	2.17701	2.20594	6.81153	6.6232	8.66733	3.72485	8.59707	18.3557	31.4508	16.6152	24.9315	52.6792	25.5511	12.3524	34.3677	28.6045	41.4298	29.2277	8.26145	14.5473	10.9813	11.1615
HEX4	hexokinase (D-mannose:ATP)	atp[c] + man[c] --> adp[c] + h[c] + man6p[c]		fig|536231.75.peg.228	RIL182_00231	fig|536231.75.peg.228	fig|536231.75.peg.228|RIL182_00231	ROK family protein (putative glucokinase)	30.1794	13.2521	13.0281	21.3538	15.5361	16.3379	91.2294	81.8281	83.4324	52.855	74.0005	68.556	68.2288	149.387	144.259	25.1896	75.5424	66.3031	10.2993	12.5264	11.3563	34.8194	30.7749	22.7364	16.0628	25.6794	17.1697	30.1614	23.8509	26.6803	33.4024	46.3963	55.7077	37.9151	84.9892	31.8689	99.7832	117.254	127.68	60.6711	87.0224
MAN6PI	mannose-6-phosphate isomerase	man6p[c] <=> f6p[c]	https://www.nature.com/articles/s41467-019-08812-y	fig|536231.75.peg.1156	RIL182_01103	fig|536231.75.peg.1156	fig|536231.75.peg.1156|RIL182_01103	Mannose-6-phosphate isomerase (EC 5.3.1.8)	33.8111	22.3047	31.9328	45.93	22.1338	65.9032	88.3739	88.5509	92.6737	97.5911	92.3172	92.0822	67.9481	97.4088	107.21	43.5965	125.009	70.2867	17.636	18.9063	19.187	32.9398	26.9948	36.0225	18.6742	25.4958	38.4678	42.6911	31.1426	34.003	43.4191	39.3997	40.1862	63.9415	44.1494	79.7867	53.2191	37.9957	29.6967	27.453	26.055
				fig|536231.75.peg.3389	RIL182_03229	fig|536231.75.peg.3389	fig|536231.75.peg.3389|RIL182_03229	Mannose-1-phosphate guanylyltransferase (EC 2.7.7.13) / Mannose-6-phosphate isomerase (EC 5.3.1.8)	169.957	81.6501	136.694	492.349	282.454	635.015	849.616	833.82	709.198	952.689	997.587	779.348	641.439	1317.27	1293.56	187.165	821.91	790.196	87.1731	72.2675	119.797	226.876	221.417	341.812	140.913	282.959	807.429	1200.6	627.326	836.05	210.13	162.354	222.573	785.154	824.757	898.974	430.434	458.505	300.717	187.58	200.944
TREabc	Trehalose transport system permease (Part of the ABC transporter complex LpqY-SugA-SugB-SugC)	trehalose[e] --> trehalose[c]	((fig|536231.75.peg.4177 and fig|536231.75.peg.4178 and fig|536231.75.peg.4179) or fig|536231.75.peg.1559 or (fig|536231.75.peg.4134 and fig|536231.75.peg.4135 and fig|536231.75.peg.4136) or fig|536231.75.peg.3158)) and fig|536231.75.peg.1171	fig|536231.75.peg.4177	RIL182_04005	fig|536231.75.peg.4177	fig|536231.75.peg.4177|RIL182_04005	ABC transporter, permease protein 2 (cluster 1, maltose/g3p/polyamine/iron)	36.4387	31.0312	39.5868	24.5636	8.2684	17.6832	104.032	104.744	104.838	6.53437	9.59613	10.3061	22.9301	60.8228	41.5225	4.798	46.9026	49.6868	2.55082	2.22757	1.44403	12.2483	13.6797	9.17328	20.4076	36.5867	56.2975	140.344	31.6984	87.0147	318.978	169.164	120.572	5.15979	26.2007	9.62543	0	63.3931	0	15.6298	13.8337
				fig|536231.75.peg.4178	RIL182_04006	fig|536231.75.peg.4178	fig|536231.75.peg.4178|RIL182_04006	Trehalose transport system permease protein SugA	29.7622	31.9324	33.5802	13.403	4.76173	10.9678	71.5207	73.7816	67.3601	6.6083	3.74943	9.52079	22.1719	76.904	39.403	3.00619	44.4122	49.0525	2.83323	3.01478	2.25294	10.3977	12.729	10.0939	17.1608	25.786	37.0855	67.2442	19.4482	46.5929	186.739	134.791	100.952	2.52253	9.31868	6.72383	59.2462	0	59.9693	16.4363	19.9427
				fig|536231.75.peg.4179	RIL182_04007	fig|536231.75.peg.4179	fig|536231.75.peg.4179|RIL182_04007	Multiple sugar ABC transporter, substrate-binding protein MsmE	87.2932	70.5448	81.9386	57.0553	18.728	41.0493	276.703	256.417	224.483	43.9052	41.0114	45.3281	99.9575	232.892	186.297	18.6472	127.966	160.043	6.22509	6.25003	3.66671	37.6665	40.8815	32.1685	29.7059	61.0799	64.7625	139.439	56.107	83.57	742.865	544.173	369.075	12.1497	19.2579	11.4658	32.5003	73.0676	16.3187	58.0197	54.7061
				fig|536231.75.peg.1559	RIL182_01476	fig|536231.75.peg.1559	fig|536231.75.peg.1559|RIL182_01476	Trehalose transport system permease protein SugB	5.98901	3.70012	5.33537	7.90103	4.7235	6.32393	15.9002	11.7464	14.5	8.18524	9.32582	5.00849	2.40154	16.0037	9.4786	4.71108	6.71483	5.36021	3.7771	5.047	4.58741	6.59783	5.06327	5.64874	3.45018	3.94371	6.62323	22.2923	9.12547	11.2513	58.6889	17.7603	9.13989	13.3546	10.2944	7.12503	0	0	0	3.61363	3.01355
				fig|536231.75.peg.4134	RIL182_03963	fig|536231.75.peg.4134	fig|536231.75.peg.4134|RIL182_03963	ABC transporter, substrate-binding protein (cluster 1, maltose/g3p/polyamine/iron)	2.29606	1.6664	1.42954	6.13256	2.2059	7.76827	10.5185	14.0445	10.0138	5.20612	6.19013	7.68223	12.6076	12.0024	28.2168	5.62332	16.4318	21.4504	0.88421	1.23856	0.771656	2.30009	4.04819	1.85256	0.839189	1.54216	2.93701	2.95725	1.26289	1.99365	6.92198	4.86592	3.07691	4.82062	7.68082	13.2599	12.1601	7.02032	10.0896	6.43263	6.24426
				fig|536231.75.peg.4135	RIL182_03964	fig|536231.75.peg.4135	fig|536231.75.peg.4135|RIL182_03964	Trehalose transport system permease protein SugB	1.60738	1.43793	1.8526	3.07046	1.32831	6.1008	5.60202	3.5921	3.09905	5.51607	4.18412	2.27293	0.703686	5.99159	9.05147	3.37977	0	8.11906	1.24227	1.46003	1.2719	1.62005	1.77715	2.0888	0.56327	1.06608	2.56265	1.37113	0.757605	2.27755	1.70972	2.92549	2.4946	2.12568	6.88589	0	0	0	0	5.36551	4.42377
				fig|536231.75.peg.4136	RIL182_03965	fig|536231.75.peg.4136	fig|536231.75.peg.4136|RIL182_03965	ABC transporter, permease protein 1 (cluster 1, maltose/g3p/polyamine/iron)	1.00933	0.669677	1.53889	2.51133	1.0581	3.88699	1.1144	2.42674	2.36398	0.437205	2.09958	1.04406	3.44204	0	0	2.2124	0	0	0.502592	0.686176	0.294677	0.581664	0.544582	0.9267	0.343973	0.420153	1.12222	1.30212	0	0.153893	4.70621	2.53433	0.75852	0	2.24123	2.58676	0	0	0	0	2.35378
				fig|536231.75.peg.3158	RIL182_03001	fig|536231.75.peg.3158	fig|536231.75.peg.3158|RIL182_03001	Trehalose import ATP-binding protein SugC	1249.21	1163.07	1710.18	1579.24	586.411	1289.59	910.7	862.208	831.479	1205.12	1354.57	1197.18	495.821	565.7	665.052	493.696	436.064	568.713	718.831	504.534	311.082	513.755	757.926	416.589	413.654	761.364	1629.33	1236.57	1086.35	907.384	2615.99	2420.48	2130.21	662.109	706.553	652.217	589.707	585.078	510.694	439.636	371.521
TREp	Trehalose phosphorylase	trehalose[c] + pi[c] --> glc_D[c] + g1p[c]		fig|536231.75.peg.1171	RIL182_01117	fig|536231.75.peg.1171	fig|536231.75.peg.1171|RIL182_01117	Trehalose phosphorylase (EC 2.4.1.64) / Maltose phosphorylase (EC 2.4.1.8)	9.76325	5.88027	6.31872	20.7368	9.79325	20.7565	23.9586	28.9434	25.6668	20.8089	17.6037	21.1035	29.7191	38.5196	31.2326	45.2746	40.6295	49.8988	5.09478	5.47926	5.12103	8.02481	9.4806	7.7236	6.46385	8.17027	9.92094	20.8963	12.6723	14.3987	34.4978	16.2816	9.9151	7.08237	18.3461	24.8756	13.1712	46.6068	45.7836	35.6569	33.4279
	HTH-type transcriptional repressor GlcR				RIL182_03930	fig|536231.75.peg.4098	fig|536231.75.peg.4098|RIL182_03930	HTH-type transcriptional repressor GlcR	37.8219	32.9349	21.6975	1.15061	1.0453	0.921083	3.00042	2.45081	5.35177	6.64817	10.6589	7.92223	8.32955	2.23022	7.46822	0	7.18411	4.97588	0.688145	0.597201	0.205427	3.32052	2.68919	2.47392	11.2232	12.9517	5.31381	51.1342	50.5382	42.7593	161.848	276.222	144.335	83.5442	72.5534	63.7593	16.7639	0	16.4509	0	2.40934
	https://www.uniprot.org/uniprotkb/P94591/entry
	c-di-AMP phosphodiesterase, GdpP (phenotypes)				RIL182_03997	fig|536231.75.peg.4168	fig|536231.75.peg.4168|RIL182_03997	Cyclic-di-AMP phosphodiesterase GdpP	75.3095	40.61	61.415	116.636	83.9055	123.52	155.138	144.283	143.213	192.055	203.565	164.435	100.854	157.001	115.448	25.1564	98.8432	82.9252	20.1793	15.7085	14.0951	58.3994	53.2888	37.5348	25.8526	49.101	99.203	106.105	77.5027	77.738	162.171	107.197	105	100.237	93.8333	88.1595	34.9074	38.3986	26.5089	37.187	41.4894
					RIL182_00883	fig|536231.75.peg.926	fig|536231.75.peg.926|RIL182_00883	Cyclic-di-AMP phosphodiesterase GdpP	61.4426	35.7257	51.4738	81.3109	46.4535	121.788	119.485	113.81	102.047	101.908	135.482	111.241	130.289	168.011	120.157	61.554	169.315	121.708	13.6024	12.8514	13.5017	37.7617	45.7205	44.9286	21.8014	44.8929	86.6546	91.878	73.7248	75.0207	106.964	56.2286	52.5947	74.2198	98.9674	115.315	39.4777	39.5995	71.3672	62.5718	49.13
	ppGpp biosynthesis (pH downshift, carbon starvation)				RIL182_00174	fig|536231.75.peg.178	fig|536231.75.peg.178|RIL182_00174	GTP pyrophosphokinase (EC 2.7.6.5)	231.893	140.653	153.805	670.418	578.87	371.044	1074.45	926.417	921.046	863.412	905.92	793.561	444.435	612.8	662.579	375.53	780.964	647.772	67.959	62.2434	65.3956	295.763	377.64	268.64	124.089	207.95	196.239	468.589	495.637	273.061	252.218	213.797	189.038	232.983	284.824	222.66	395.113	319.16	397.517	356.65	353.789
	cAMP-Crp				unknown
[truncated: 4 more columns]

## Sheet: mucin
No.	Reaction_ID	Reaction_name	Reaction	Gene rule	gene	geneID
1	GALabc	D-galactose transport via ABC system	atp[c] + gal[e] + h2o[c] --> adp[c] + gal[c] + h[c] + pi[c]	fig|536231.75.peg.1118 and fig|536231.75.peg.1119 and fig|536231.75.peg.1120	fig|536231.75.peg.1118	RIL182_01067
					fig|536231.75.peg.1119	RIL182_01068
					fig|536231.75.peg.1120	RIL182_01069
		Transcriptional regulator, AraC family		fig|536231.75.peg.1256	fig|536231.75.peg.1256	RIL182_01195
		beta-galactosidase		fig|536231.75.peg.1257	fig|536231.75.peg.1257	RIL182_01196
		Putative galactosidase		fig|536231.75.peg.1258	fig|536231.75.peg.1258	RIL182_01197
2	GALK	Galactokinase	atp[c] + gal[c] --> adp[c] + gal1p[c] + h[c]	fig|536231.75.peg.1260	fig|536231.75.peg.1260	RIL182_01198
3	UGLT	UDPglucose--hexose-1-phosphate uridylyltransferase	gal1p[c] + udpg[c] <=> g1p[c] + udpgal[c]	fig|536231.75.peg.1261	fig|536231.75.peg.1261	RIL182_01199
4	UDPG4E	UDPglucose 4-epimerase	udpg[c] <=> udpgal[c]	fig|536231.75.peg.2249 or fig|536231.75.peg.795	fig|536231.75.peg.2249	RIL182_02133
					fig|536231.75.peg.795	RIL182_00761
5	MANabc	mannose transport via ABC transporter	atp[c] + h2o[c] + man[e] --> adp[c] + h[c] + man[c] + pi[c]	(fig|536231.75.peg.2527 and fig|536231.75.peg.228 and fig|536231.75.peg.1156) or (fig|536231.75.peg.2527 and fig|536231.75.peg.228 and fig|536231.75.peg.3389)	fig|536231.75.peg.2527	RIL182_02402
6	HEX4	hexokinase (D-mannose:ATP)	atp[c] + man[c] --> adp[c] + h[c] + man6p[c]		fig|536231.75.peg.228	RIL182_00231
7	MAN6PI	mannose-6-phosphate isomerase	man6p[c] <=> f6p[c]	https://www.nature.com/articles/s41467-019-08812-y	fig|536231.75.peg.1156	RIL182_01103
					fig|536231.75.peg.3389	RIL182_03229
8	ACGApts	N-Acetyl-D-glucosamine transport via PEP:Pyr PTS	acgam[e] + pep[c] --> acgam6p[c] + pyr[c]	fig|536231.75.peg.2830 and fig|536231.75.peg.2829	fig|536231.75.peg.2830	RIL182_02689
					fig|536231.75.peg.2829	RIL182_02688
						RIL182_02690
						RIL182_02691
						RIL182_02692
9	AGK	N-acetylglucosamine kinase (EC 2.7.1.59)	acgam[c] + ATP --> acgam6p[c] + ADP + h	fig|536231.75.peg.3912	fig|536231.75.peg.3912	RIL182_03756
10	AGDC	N-Acetylglucosamine-6-Phosphate Deacetylase	acgam6p[c] + h2o[c] --> ac[c] + gam6p[c]	fig|536231.75.peg.3910	fig|536231.75.peg.3910	RIL182_03754
11	G6PDA	Glucosamine-6-Phosphate Deaminase	gam6p[c] + h2o[c] --> f6p[c] + nh4[c]	fig|536231.75.peg.3911	fig|536231.75.peg.3911	RIL182_03755
12	SIAT	Sialic acid TRAP transporter large permease protein SiaT		fig|536231.75.peg.2532 and fig|536231.75.peg.2533 and fig|536231.75.peg.2534	fig|536231.75.peg.2532	RIL182_02407
	SIAQ	Sialic acid TRAP transporter small permease protein SiaQ			fig|536231.75.peg.2533	RIL182_02408
	SIAP	putative Sialic acid-binding periplasmic protein SiaP			fig|536231.75.peg.2534	RIL182_02409
	SIAP	putative Sialic acid-binding periplasmic protein SiaP		fig|536231.75.peg.3486 and fig|536231.75.peg.3487 and fig|536231.75.peg.3488	fig|536231.75.peg.3486	RIL182_03340
	SIAT	Sialic acid TRAP transporter large permease protein SiaT			fig|536231.75.peg.3487	RIL182_03341
	SIAQ	Sialic acid TRAP transporter small permease protein SiaQ			fig|536231.75.peg.3488	RIL182_03342
13		alpha-L-fucosidase (EC 3.2.1.51)		fig|536231.75.peg.1872	fig|536231.75.peg.1872	RIL182_01769
14		alpha-galactosidase		fig|536231.75.peg.1146 or fig|536231.75.peg.1665 or fig|536231.75.peg.4148 or fig|536231.75.peg.4172	fig|536231.75.peg.1146	RIL182_01092
		alpha-galactosidase			fig|536231.75.peg.1665	RIL182_01572
		alpha-galactosidase			fig|536231.75.peg.4148	RIL182_03977
		alpha-galactosidase			fig|536231.75.peg.4172	RIL182_04000
		beta-galactosidase		(fig|536231.75.peg.1238 or fig|536231.75.peg.1549 or fig|536231.75.peg.1662 or fig|536231.75.peg.1871 or fig|536231.75.peg.2475 or (fig|536231.75.peg.2609 and fig|536231.75.peg.2670) or (fig|536231.75.peg.2871 and fig|536231.75.peg.2872) or fig|536231.75.peg.3284 or fig|536231.75.peg.3293 or fig|536231.75.peg.3303 or fig|536231.75.peg.4165)	fig|536231.75.peg.1238	RIL182_01178
		beta-galactosidase			fig|536231.75.peg.1549	RIL182_01467
		beta-galactosidase			fig|536231.75.peg.1662	RIL182_01569
		beta-galactosidase			fig|536231.75.peg.1871	RIL182_01768
		beta-galactosidase			fig|536231.75.peg.2475	RIL182_02354
		beta-galactosidase small subunit			fig|536231.75.peg.2609	RIL182_02481
		beta-galactosidase large subunit			fig|536231.75.peg.2610	RIL182_02482
		beta-galactosidase			fig|536231.75.peg.2871	RIL182_02727
		beta-galactosidase			fig|536231.75.peg.2872	RIL182_02728
		beta-galactosidase			fig|536231.75.peg.3284	RIL182_03129
		beta-galactosidase			fig|536231.75.peg.3293	RIL182_03138
		beta-galactosidase			fig|536231.75.peg.3303	RIL182_03148
		beta-galactosidase			fig|536231.75.peg.4165	RIL182_03994
15		N-acetylglucosaminidase		fig|536231.75.peg.232	fig|536231.75.peg.232	RIL182_00235
16		alpha-mannosidase (EC 3.2.1.24)		fig|536231.75.peg.225 or fig|536231.75.peg.231 or fig|536231.75.peg.241 or fig|536231.75.peg.2476	fig|536231.75.peg.225
		alpha-mannosidase (EC 3.2.1.24)			fig|536231.75.peg.231	RIL182_00234
		alpha-mannosidase (EC 3.2.1.24)			fig|536231.75.peg.241	RIL182_00244
		alpha-mannosidase (EC 3.2.1.24)			fig|536231.75.peg.2476	RIL182_02355
		Beta-mannosidase (EC 3.2.1.25)		fig|536231.75.peg.3650	fig|536231.75.peg.3650	RIL182_03495

## Sheet: mucin_expression
Reaction_ID	Reaction_name	Reaction	Gene rule	gene	geneID	patricID	transcriptID	function	ri_t04_A	ri_t04_B	ri_t04_C	ri_t12_A	ri_t12_B	ri_t12_C	ri_t48_A	ri_t48_B	ri_t48_C	btri_t12_riA	btri_t12_riB	btri_t12_riC	btri_t24_riA	btri_t24_riB	btri_t24_riC	btri_t36_riA	btri_t36_riB	btri_t36_riC	ri_t16_mucinA	ri_t16_mucinB	ri_t16_mucinC	ri_t28_mucinA	ri_t28_mucinB	ri_t28_mucinC	ri_t40_mucinA	ri_t40_mucinB	ri_t40_mucinC	ri_t48_mucinA	ri_t48_mucinB	ri_t48_mucinC	btri_ri_t06_mucinA	btri_ri_t06_mucinB	btri_ri_t06_mucinC	btri_ri_t12_mucinA	btri_ri_t12_mucinB	btri_ri_t12_mucinC	btri_ri_t24_mucinA	btri_ri_t24_mucinB	btri_ri_t24_mucinC	btri_ri_t48_mucinA	btri_ri_t48_mucinB
	Fucose				unknown
	N-acetylgalactosamine				unknown
GALabc	D-galactose transport via ABC system	atp[c] + gal[e] + h2o[c] --> adp[c] + gal[c] + h[c] + pi[c]	fig|536231.75.peg.1118 and fig|536231.75.peg.1119 and fig|536231.75.peg.1120	fig|536231.75.peg.1118	RIL182_01067	fig|536231.75.peg.1118	fig|536231.75.peg.1118|RIL182_01067	Galactose/methyl galactoside ABC transporter, substrate-binding protein MglB (EC 3.6.3.17)	312.501	177.499	198.142	11067	3261.63	7042.43	8284.12	9417.05	8499.89	10691	9371.12	9147.94	5348.15	7893.58	7507.18	3315.46	4852.8	5036.11	704.598	802.551	462.708	1964.46	2115.49	1113.94	1843.6	3479.08	3249.38	7988.61	5140.27	5145.7	6138.34	3083.86	1248.26	1407.11	1580.35	1530.21	6496.82	9788.57	7637.57	8824.46	8846.11
				fig|536231.75.peg.1119	RIL182_01068	fig|536231.75.peg.1119	fig|536231.75.peg.1119|RIL182_01068	Galactose/methyl galactoside ABC transporter, ATP-binding protein MglA (EC 3.6.3.17)	195.456	132.246	147.468	4144.56	1175.81	3319.81	4690.2	4087.16	3338.24	3721.84	4293.06	4174.63	2824.89	3860.68	3825.84	1345.27	2178.4	2459.51	199.485	223.995	166.963	597.963	1144	561.215	698.888	1475.17	1858.75	3215.17	1356.96	2252.08	2687.37	1967.66	735.786	513.963	536.114	559.675	2983.93	3838.93	3287.1	5302.04	4680.73
				fig|536231.75.peg.1120	RIL182_01069	fig|536231.75.peg.1120	fig|536231.75.peg.1120|RIL182_01069	Galactose/methyl galactoside ABC transporter, permease protein MglC (EC 3.6.3.17)	169.141	123.869	132.512	5563.61	1509.44	4158.99	4095.48	3964.94	3961.91	4466.05	4316.03	4421.83	2021.6	2729.3	2635.52	832.118	1221.14	1286.22	312.866	330.094	213.263	772.352	1230.85	573.467	924.022	1843.45	2206.98	3866.52	1835.13	2698.68	3190.33	2085.49	645.577	727.865	768.728	738.66	2199.76	2751.6	2190.5	2216.55	2198.83
	Transcriptional regulator, AraC family		fig|536231.75.peg.1256	fig|536231.75.peg.1256	RIL182_01195	fig|536231.75.peg.1256	fig|536231.75.peg.1256|RIL182_01195	Transcriptional regulator, AraC family	12.2969	8.4759	9.94619	32.5656	13.3506	24.0893	41.0387	47.6838	46.782	35.8178	28.8794	29.0999	39.3272	47.3743	40.9279	33.1488	20.0842	42.7241	20.7449	20.8481	16.821	12.4755	15.5006	11.3165	10.2822	16.8772	15.1712	33.9623	19.2962	14.8731	49.2988	28.4201	16.6668	9.26661	12.8512	29.6561	24.0371	47.3357	44.8894	28.2887	33.9076
	beta-galactosidase		fig|536231.75.peg.1257	fig|536231.75.peg.1257	RIL182_01196	fig|536231.75.peg.1257	fig|536231.75.peg.1257|RIL182_01196	beta-galactosidase (EC 3.2.1.23)	6.43047	2.92582	4.1369	13.1067	5.96583	10.3526	36.6736	35.7104	34.9034	21.6547	23.4254	21.7571	40.6536	38.9728	38.8589	15.4819	42.8878	50.1995	5.75121	7.45116	6.02768	10.8016	12.1571	10.532	3.7812	6.13943	9.40877	14.8723	11.8452	10.585	30.4973	14.9038	11.4068	11.5123	13.5035	9.49478	17.104	46.4222	0	20.3076	18.0471
	Putative galactosidase		fig|536231.75.peg.1258	fig|536231.75.peg.1258	RIL182_01197	fig|536231.75.peg.1258	fig|536231.75.peg.1258|RIL182_01197	Putative galactosidase	5.95913	3.06705	5.21756	18.0405	6.55349	13.1199	26.8103	28.8428	20.9073	19.9203	18.1587	18.496	27.2255	44.2936	38.7421	7.10295	35.5103	25.3806	3.82352	4.25517	3.07506	7.44574	9.42191	6.5581	3.21197	6.36585	8.68664	19.1516	12.6295	10.7334	22.1177	12.3766	9.48339	1.76794	9.01772	14.1676	18.0453	50.6597	0	11.4553	8.78441
GALK	Galactokinase	atp[c] + gal[c] --> adp[c] + gal1p[c] + h[c]	fig|536231.75.peg.1260	fig|536231.75.peg.1260	RIL182_01198	fig|536231.75.peg.1260	fig|536231.75.peg.1260|RIL182_01198	Galactokinase (EC 2.7.1.6)	23.2909	10.418	13.3764	85.2	29.3769	61.2536	128.364	105.711	87.2384	115.383	134.677	164.184	157.335	332.652	256.736	55.634	102.043	137.329	3.10509	3.18273	1.45572	23.9674	47.1975	20.2278	11.6736	23.9175	30.2712	58.9602	23.3209	32.782	73.3017	54.4053	45.131	48.4672	71.1025	32.9555	103.421	175.326	157.111	147.659	130.969
UGLT	UDPglucose--hexose-1-phosphate uridylyltransferase	gal1p[c] + udpg[c] <=> g1p[c] + udpgal[c]	fig|536231.75.peg.1261	fig|536231.75.peg.1261	RIL182_01199	fig|536231.75.peg.1261	fig|536231.75.peg.1261|RIL182_01199	Galactose-1-phosphate uridylyltransferase (EC 2.7.7.10)	25.1175	12.5109	14.0136	107.991	35.0485	70.5401	100.424	109.158	98.1727	121.975	124.808	152.253	92.1149	158.56	148.822	75.5509	97.9332	116.08	5.6064	4.76336	3.90233	31.8741	35.5348	26.64	13.2301	24.7936	38.183	70.8881	44.868	51.5457	86.6253	53.6131	45.9663	67.6418	76.3113	71.0427	42.5017	142.036	131.951	101.901	99.3061
UDPG4E	UDPglucose 4-epimerase	udpg[c] <=> udpgal[c]	fig|536231.75.peg.2249 or fig|536231.75.peg.795	fig|536231.75.peg.2249	RIL182_02133	fig|536231.75.peg.2249	fig|536231.75.peg.2249|RIL182_02133	UDP-glucose 4-epimerase (EC 5.1.3.2)	64.4622	40.8758	56.6455	141.398	56.8466	174.939	296.067	285.701	245.083	244.038	231.848	217.68	175.5	191.475	252.521	126.855	151.144	204.836	35.694	31.4277	28.5505	88.208	102.015	97.7928	79.9315	100.786	235.695	406.636	227.375	291.549	108.652	79.2413	84.721	292.698	268.361	387.768	270.107	447.988	287.33	269.341	257.002
				fig|536231.75.peg.795	RIL182_00761	fig|536231.75.peg.795	fig|536231.75.peg.795|RIL182_00761	UDP-glucose 4-epimerase (EC 5.1.3.2)	45.3176	23.5048	44.3344	47.8306	34.1733	53.9115	133.206	132.583	131.506	117.544	83.7638	106.106	73.5028	91.5572	68.7595	43.2539	90.3695	76.426	21.0539	22.2026	22.5087	57.3115	60.7142	63.3116	28.1719	31.0167	78.8217	179.491	146.029	127.792	99.2871	60.1919	59.7305	77.8337	57.5439	94.5065	101.177	157.827	80.9415	69.7984	69.4247
MANabc	mannose transport via ABC transporter	atp[c] + h2o[c] + man[e] --> adp[c] + h[c] + man[c] + pi[c]	(fig|536231.75.peg.2527 and fig|536231.75.peg.228 and fig|536231.75.peg.1156) or (fig|536231.75.peg.2527 and fig|536231.75.peg.228 and fig|536231.75.peg.3389)	fig|536231.75.peg.2527	RIL182_02402	fig|536231.75.peg.2527	fig|536231.75.peg.2527|RIL182_02402	Uncharacterized MFS-type transporter	10.2528	5.81568	8.0648	16.8253	8.14423	26.2076	28.7791	28.2494	20.0567	34.3959	39.4333	51.2373	16.7439	35.721	18.0604	13.2507	10.9588	20.7325	2.40876	2.17701	2.20594	6.81153	6.6232	8.66733	3.72485	8.59707	18.3557	31.4508	16.6152	24.9315	52.6792	25.5511	12.3524	34.3677	28.6045	41.4298	29.2277	8.26145	14.5473	10.9813	11.1615
HEX4	hexokinase (D-mannose:ATP)	atp[c] + man[c] --> adp[c] + h[c] + man6p[c]		fig|536231.75.peg.228	RIL182_00231	fig|536231.75.peg.228	fig|536231.75.peg.228|RIL182_00231	ROK family protein (putative glucokinase)	30.1794	13.2521	13.0281	21.3538	15.5361	16.3379	91.2294	81.8281	83.4324	52.855	74.0005	68.556	68.2288	149.387	144.259	25.1896	75.5424	66.3031	10.2993	12.5264	11.3563	34.8194	30.7749	22.7364	16.0628	25.6794	17.1697	30.1614	23.8509	26.6803	33.4024	46.3963	55.7077	37.9151	84.9892	31.8689	99.7832	117.254	127.68	60.6711	87.0224
MAN6PI	mannose-6-phosphate isomerase	man6p[c] <=> f6p[c]	https://www.nature.com/articles/s41467-019-08812-y	fig|536231.75.peg.1156	RIL182_01103	fig|536231.75.peg.1156	fig|536231.75.peg.1156|RIL182_01103	Mannose-6-phosphate isomerase (EC 5.3.1.8)	33.8111	22.3047	31.9328	45.93	22.1338	65.9032	88.3739	88.5509	92.6737	97.5911	92.3172	92.0822	67.9481	97.4088	107.21	43.5965	125.009	70.2867	17.636	18.9063	19.187	32.9398	26.9948	36.0225	18.6742	25.4958	38.4678	42.6911	31.1426	34.003	43.4191	39.3997	40.1862	63.9415	44.1494	79.7867	53.2191	37.9957	29.6967	27.453	26.055
				fig|536231.75.peg.3389	RIL182_03229	fig|536231.75.peg.3389	fig|536231.75.peg.3389|RIL182_03229	Mannose-1-phosphate guanylyltransferase (EC 2.7.7.13) / Mannose-6-phosphate isomerase (EC 5.3.1.8)	169.957	81.6501	136.694	492.349	282.454	635.015	849.616	833.82	709.198	952.689	997.587	779.348	641.439	1317.27	1293.56	187.165	821.91	790.196	87.1731	72.2675	119.797	226.876	221.417	341.812	140.913	282.959	807.429	1200.6	627.326	836.05	210.13	162.354	222.573	785.154	824.757	898.974	430.434	458.505	300.717	187.58	200.944
ACGApts	N-Acetyl-D-glucosamine transport via PEP:Pyr PTS	acgam[e] + pep[c] --> acgam6p[c] + pyr[c]	fig|536231.75.peg.2830 and fig|536231.75.peg.2829	fig|536231.75.peg.2830	RIL182_02689	fig|536231.75.peg.2830	fig|536231.75.peg.2830|RIL182_02689	PTS system, beta-glucoside-specific IIA component	89.7852	136.594	60.0124	284.138	185.651	66.0287	82.3942	71.0458	68.2653	249.107	264.471	288.788	101.916	117.112	194.499	24.0507	41.9912	35.0792	51.6057	58.8795	34.2439	98.9611	160.298	70.2926	37.7499	98.5014	68.8774	14.8055	16.309	15.5518	393.466	759.307	492.181	51.1333	35.7943	28.8761	65.1671	16.0042	199.083	65.2702	76.1103
				fig|536231.75.peg.2829	RIL182_02688	fig|536231.75.peg.2829	fig|536231.75.peg.2829|RIL182_02688	PTS system, N-acetylglucosamine-specific IIC component / PTS system, N-acetylglucosamine-specific IIB component (EC 2.7.1.193)	120.569	78.8653	111.459	833.743	546.672	259.355	622.163	546.776	489.515	507.23	665.57	653.156	248.927	341.8	334.01	55.5095	175.913	171.39	53.7807	48.4474	28.9722	121.248	236.683	141.443	40.6962	163.899	275.772	153.626	96.3078	89.2228	3727.11	1937.31	765.902	148.906	157.133	193.745	171.555	256.588	257.356	135.618	106.396
					RIL182_02690	fig|536231.75.peg.2831	fig|536231.75.peg.2831|RIL182_02690	Beta-glucoside bgl operon antiterminator, BglG family	2738.77	3413.76	2060.35	770.247	1322.69	70.1805	159.09	123.579	124.66	282.216	295.85	331.751	178.075	123.297	133.503	132.109	145.071	180.49	1020.87	1070.99	995.127	1500.34	2793.21	760.482	415.396	700.426	752.641	146.515	185.507	218.014	2653.82	4150.35	3149.34	67.569	52.3669	74.8833	191.421	104.066	164.045	204.828	212.862
					RIL182_02691	fig|536231.75.peg.2832	fig|536231.75.peg.2832|RIL182_02691	Phosphotransferase system, phosphocarrier protein HPr	42.9065	31.9078	12.3889	40.0992	40.2159	10.2646	32.6932	52.5085	29.2115	50.3274	57.1227	41.6965	49.4027	202.526	38.752	38.284	35.5377	0	21.8289	26.6988	15.8623	17.8436	49.1316	31.288	7.90986	10.1713	2.28601	11.7966	0	6.48478	68.8208	149.114	76.8835	10.55	0	0	110.094	0	0	33.8236	29.3708
					RIL182_02692	fig|536231.75.peg.2833	fig|536231.75.peg.2833|RIL182_02692	Phosphoenolpyruvate-protein phosphotransferase of PTS system (EC 2.7.3.9)	16.2915	14.3068	11.5696	105.285	61.9511	21.4111	87.4904	84.145	84.5646	73.0415	72.9686	105.712	137.626	176.54	122.506	68.9843	78.1063	136.073	6.38211	7.71549	3.88967	28.0764	44.6717	21.4032	10.1691	19.7352	21.0311	22.9122	16.8507	14.8051	185.997	205.943	104.948	23.5424	21.9023	20.6736	79.5468	140.214	130.877	135.901	115.049
AGK	N-acetylglucosamine kinase (EC 2.7.1.59)	acgam[c] + ATP --> acgam6p[c] + ADP + h	fig|536231.75.peg.3912	fig|536231.75.peg.3912	RIL182_03756	fig|536231.75.peg.3912	fig|536231.75.peg.3912|RIL182_03756	hypothetical protein	28.1906	18.7751	14.0239	9.72648	9.91949	12.276	20.0461	16.5495	18.5084	23.0356	21.3807	18.5575	18.7602	24.0932	13.918	14.6857	43.2306	18.6881	2.29321	2.44535	1.85908	10.178	10.7928	36.5051	4.11668	5.56141	6.44798	10.9349	4.83213	4.32175	163.284	97.5107	62.2118	28.826	30.9045	36.5715	12.6552	21.63	38.7192	9.58913	8.7647
AGDC	N-Acetylglucosamine-6-Phosphate Deacetylase	acgam6p[c] + h2o[c] --> ac[c] + gam6p[c]	fig|536231.75.peg.3910	fig|536231.75.peg.3910	RIL182_03754	fig|536231.75.peg.3910	fig|536231.75.peg.3910|RIL182_03754	N-acetylglucosamine-6-phosphate deacetylase (EC 3.5.1.25)	23.3688	13.9405	15.5376	25.5398	10.097	23.7586	43.9509	37.7868	32.1813	34.3008	35.0559	41.5982	26.1733	34.4581	65.1761	15.1292	25.7468	24.6936	2.29714	2.69463	2.4896	13.0566	16.6233	18.1611	4.24916	9.31006	11.3985	28.5731	11.3313	15.9522	199.743	103.826	53.4507	19.038	42.027	29.0559	19.6897	24.6237	16.4929	10.7265	13.1563
G6PDA	Glucosamine-6-Phosphate Deaminase	gam6p[c] + h2o[c] --> f6p[c] + nh4[c]	fig|536231.75.peg.3911	fig|536231.75.peg.3911	RIL182_03755	fig|536231.75.peg.3911	fig|536231.75.peg.3911|RIL182_03755	Glucosamine-6-phosphate deaminase (EC 3.5.99.6)	19.7479	13.4393	13.7586	17.5639	11.0756	12.8749	14.0974	15.5783	12.6538	22.8838	17.5436	20.6246	25.6704	27.617	15.4164	12.1831	57.9973	8.5711	1.76771	2.08578	0.838126	12.758	19.2454	23.9618	4.08758	6.71436	9.08439	15.3737	8.52462	9.23274	193.731	88.5779	52.8842	19.8326	21.0754	24.3639	0	0	0	2.42072	8.04707
	N-acetylneuraminate
SIAT	Sialic acid TRAP transporter large permease protein SiaT		fig|536231.75.peg.2532 and fig|536231.75.peg.2533 and fig|536231.75.peg.2534	fig|536231.75.peg.2532	RIL182_02407	fig|536231.75.peg.2532	fig|536231.75.peg.2532|RIL182_02407	Sialic acid TRAP transporter permease protein SiaT	8.27147	5.30554	9.8221	10.9467	5.4018	14.3919	27.7195	22.2725	30.7921	37.8495	36.9506	36.4614	13.8502	34.8721	18.5226	10.2864	20.19	27.1966	4.67969	3.71328	3.89738	12.4859	5.99952	6.09007	5.05096	7.1864	22.3245	30.4159	22.8274	17.5852	392.811	205.601	45.7957	34.0178	27.9979	19.8387	0	38.1887	0	10.511	7.32885
SIAQ	Sialic acid TRAP transporter small permease protein SiaQ			fig|536231.75.peg.2533	RIL182_02408	fig|536231.75.peg.2533	fig|536231.75.peg.2533|RIL182_02408	Sialic acid TRAP transporter small permease protein SiaQ	4.57858	2.77845	4.24401	4.77399	2.7377	7.16123	0.852095	6.71231	4.72368	17.925	21.4736	10.9321	0.480004	0	0	3.17841	21.1164	12.2407	1.65124	1.04424	0.945551	7.29197	2.03922	3.85942	2.71593	3.92819	9.33778	9.04512	10.6722	8.20623	329.902	213.829	56.8663	63.6642	0	19.7878	0	0	0	4.42476	2.16984
SIAP	putative Sialic acid-binding periplasmic protein SiaP			fig|536231.75.peg.2534	RIL182_02409	fig|536231.75.peg.2534	fig|536231.75.peg.2534|RIL182_02409	putative Sialic acid-binding periplasmic protein SiaP	11.8456	7.91449	8.79331	16.1171	6.90986	14.2925	29.2417	33.4275	27.2178	82.0314	134.007	140.945	19.7628	46.7554	51.7865	5.45749	40.6604	21.1124	5.13616	2.97891	1.34804	39.7855	9.5279	8.68379	10.3009	10.5867	21.9529	23.5454	9.93756	10.6933	894.044	859.045	377.194	158.758	18.6096	35.0902	31.484	6.67653	0	2.82177	4.59628
SIAP	putative Sialic acid-binding periplasmic protein SiaP		fig|536231.75.peg.3486 and fig|536231.75.peg.3487 and fig|536231.75.peg.3488	fig|536231.75.peg.3486	RIL182_03340	fig|536231.75.peg.3486	fig|536231.75.peg.3486|RIL182_03340	TRAP-type transport system, periplasmic component, predicted N-acetylneuraminate-binding protein	3.75948	1.60305	3.54686	1.98765	2.41466	5.97907	10.5219	11.5402	8.51557	3.85766	6.56958	5.48879	1.52857	0	12.6469	3.31955	2.97252	4.47854	2.22989	2.44386	1.79296	5.13115	5.33416	4.94745	1.24804	2.91503	8.51232	8.2783	8.41978	6.67028	10.6491	6.11445	6.7582	3.08449	1.90395	13.1718	0	10.8914	0	3.79555	3.39309
SIAT	Sialic acid TRAP transporter large permease protein SiaT			fig|536231.75.peg.3487	RIL182_03341	fig|536231.75.peg.3487	fig|536231.75.peg.3487|RIL182_03341	TRAP-type C4-dicarboxylate transport system, large permease component	2.86261	1.12833	1.79011	2.47657	1.36996	6.84086	8.21534	8.77418	9.34259	6.90131	6.47669	5.12024	2.16425	2.63851	0	1.05507	3.94963	0	1.2455	1.40184	0.836765	4.90348	2.65081	3.61172	1.1838	2.3721	6.28207	9.48655	5.37748	4.65188	2.72905	4.13943	1.65352	10.9432	15.9663	0.835684	0	0	0	1.36193	2.05981
SIAQ	Sialic acid TRAP transporter small permease protein SiaQ			fig|536231.75.peg.3488	RIL182_03342	fig|536231.75.peg.3488	fig|536231.75.peg.3488|RIL182_03342	TRAP-type C4-dicarboxylate transport system, small permease component	8.24243	6.60319	9.09544	3.73162	4.7099	10.6972	6.8104	5.88797	3.64221	1.19141	0	0.944136	1.48318	0	0	2.69903	0	0	3.52123	4.04942	3.55079	3.38815	2.6522	4.3596	3.84992	4.6793	7.10856	6.34104	3.98545	7.71267	8.82474	6.94043	2.96645	0	0	0	0	0	0	2.87269	1.12837
ACGAM2E	N-Acetylglucosamine 2-Epimerase	acgam[c] <=> acmana[c]	fig|536231.75.peg.1151	fig|536231.75.peg.1151	RIL182_01098	fig|536231.75.peg.1151	fig|536231.75.peg.1151|RIL182_01098	N-acylglucosamine 2-epimerase (EC 5.1.3.8)	7.39128	4.27747	6.93055	33.6326	5.7819	21.7279	23.4231	26.4159	22.359	7.04825	7.69582	8.2566	10.5689	19.6109	40.0203	4.04208	5.22	9.64001	1.749	1.27526	0.935211	8.57483	12.0901	6.77358	4.36279	8.06109	9.20016	27.813	7.91022	19.3971	20.2324	15.0065	7.53856	5.80768	38.4952	16.8486	39.0406	8.59217	31.383	6.20901	5.08617
ACNAMS	N-acetylneuraminate synthase	acmana[c] + h2o[c] + pep[c] --> acnam[c] + pi[c]	fig|536231.75.peg.3847	fig|536231.75.peg.3847	RIL182_03693	fig|536231.75.peg.3847	fig|536231.75.peg.3847|RIL182_03693	N-acetylneuraminate synthase (EC 2.5.1.56)	19.0288	13.0088	12.9182	128.963	34.9842	121.451	466.788	478.731	465.15	255.762	274.679	226.336	384.81	355.643	383.394	107.933	321.667	331.345	17.8673	18.0044	20.3053	54.1512	47.2983	54.0686	30.3675	47.6184	52.9991	100.864	73.4412	61.508	38.2324	41.4784	36.9816	158.913	248.404	188.377	304.164	208.873	378.939	225.32	236.332
CMPSAS	CMP Sialic Acid Synthase	acnam[c] + ctp[c] --> cmpacna[c] + ppi[c]	fig|536231.75.peg.3863 or fig|536231.75.peg.1321 or fig|536231.75.peg.3322	fig|536231.75.peg.3322	RIL182_03167	fig|536231.75.peg.3322	fig|536231.75.peg.3322|RIL182_03167	N-acylneuraminate cytidylyltransferase (EC 2.7.7.43)	1.75881	1.06427	0.890574	3.0198	1.04454	5.38772	14.7512	18.0069	13.7521	2.18456	4.32246	5.7927	0.900467	4.15895	0	0.745136	0	0	0.483936	0.56185	0.098422	1.39842	2.67545	2.21473	0.429396	1.08668	3.54297	7.58799	5.10106	5.41229	4.55798	3.53037	1.46431	4.01591	9.8819	8.55945	0	0	0	0.734729	1.39155
				fig|536231.75.peg.1321	RIL182_01252	fig|536231.75.peg.1321	fig|536231.75.peg.1321|RIL182_01252	N-acylneuraminate cytidylyltransferase (EC 2.7.7.43)	23.2139	15.0609	13.2639	40.7123	21.8137	44.189	68.1729	63.0464	61.809	147.625	170.726	202.531	128.032	146.847	118.22	25.6414	56.0786	70.3369	4.32159	4.07042	3.17274	15.1455	19.9836	21.3193	8.13591	15.4858	38.3855	27.7326	12.2693	18.1436	36.3161	33.532	31.7185	135.671	113.822	106.175	142.775	202.829	168.875	72.5748	95.7121
				fig|536231.75.peg.3863	RIL182_03709	fig|536231.75.peg.3863	fig|536231.75.peg.3863|RIL182_03709	N-acylneuraminate cytidylyltransferase (EC 2.7.7.43)	63.387	46.3353	38.3907	150.517	81.1301	101.305	257.384	268.202	253.037	261.928	292.423	335.066	347.892	354.796	496.867	291.721	360.617	400.229	98.0337	115.285	106.15	183.094	187.614	144.86	127.942	184.23	147.867	213.49	201.516	164.783	102.311	107.524	98.7817	231.679	445.177	185.843	429.34	435.913	143.084	451.253	487.195
	alpha-L-fucosidase (EC 3.2.1.51)		fig|536231.75.peg.1872	fig|536231.75.peg.1872	RIL182_01769	fig|536231.75.peg.1872	fig|536231.75.peg.1872|RIL182_01769	alpha-L-fucosidase (EC 3.2.1.51)	7.18039	4.44061	9.19199	15.3478	7.56058	13.4774	23.2771	21.8719	25.2817	19.9531	22.4193	18.8611	14.083	13.6329	22.8263	7.62889	15.6887	10.1917	2.88725	3.05577	3.10487	10.318	8.19278	10.3515	4.27715	8.18402	21.8338	30.7489	15.3192	18.5476	15.2382	16.1417	12.2933	20.5983	17.2969	38.3874	8.36872	0	2.15957	3.79848	5.62611
	beta-glucuronidase (EC 3.2.1.31)		fig|536231.75.peg.3282	fig|536231.75.peg.3282	RIL182_03127	fig|536231.75.peg.3282	fig|536231.75.peg.3282|RIL182_03127	beta-glucuronidase (EC 3.2.1.31)	6.87277	3.09202	4.89548	18.6049	7.57328	15.7336	89.6644	77.1088	71.1609	30.5627	34.602	36.061	45.7318	72.6378	66.0788	11.399	43.7071	49.6124	3.39047	3.84106	3.1078	15.2504	20.8453	15.235	5.016	9.75445	17.5982	35.0914	26.5678	22.454	23.8113	14.7671	9.64572	34.0661	26.2667	28.4954	52.5548	59.7373	42.842	22.2635	24.1627
	alpha-galactosidase		fig|536231.75.peg.1146 or fig|536231.75.peg.1665 or fig|536231.75.peg.4148 or fig|536231.75.peg.4172	fig|536231.75.peg.1146	RIL182_01092	fig|536231.75.peg.1146	fig|536231.75.peg.1146|RIL182_01092	alpha-galactosidase (EC 3.2.1.22)	47.9223	24.638	38.3067	71.0642	35.2797	79.0784	152.67	163.288	144.726	104.945	105.162	104.029	118.027	184.93	175.226	41.6151	158.36	94.7871	12.6734	12.3465	12.7113	34.8399	35.1797	40.0214	23.8552	46.7793	88.4272	118.394	72.8187	87.0557	111.826	67.0268	65.3876	84.8508	72.704	83.558	75.066	65.3901	55.4668	45.2887	45.9183
	alpha-galactosidase			fig|536231.75.peg.1665	RIL182_01572	fig|536231.75.peg.1665	fig|536231.75.peg.1665|RIL182_01572	alpha-galactosidase (EC 3.2.1.22)	2.93497	1.59123	1.71473	7.36774	3.02533	5.4485	24.1041	18.2189	19.7968	11.3735	14.9436	12.9143	14.8163	21.5443	18.7227	7.18145	12.2962	20.7836	1.58131	1.59203	1.31653	7.21099	6.60119	6.18654	1.54479	3.63194	5.09813	10.0797	7.41102	5.37497	11.1621	8.45594	5.60566	14.6668	14.3985	7.44491	14.828	6.09094	11.0682	5.93883	7.52793
	alpha-galactosidase			fig|536231.75.peg.4148	RIL182_03977	fig|536231.75.peg.4148	fig|536231.75.peg.4148|RIL182_03977	alpha-galactosidase (EC 3.2.1.22)	0.814515	0.399779	0.391748	0.254031	0.115152	0.302565	2.70144	2.87515	1.87914	0.813317	0	1.16713	2.55386	0	3.75223	1.24454	5.42779	0	0.369574	0.414202	0.175505	1.39298	0.510063	0.323649	0.07893	0.151732	0.542695	0.33149	0	0.86846	2.96466	1.41245	1.64836	0	1.69719	0	0	0	0	0.419464	0.156325
	alpha-galactosidase			fig|536231.75.peg.4172	RIL182_04000	fig|536231.75.peg.4172	fig|536231.75.peg.4172|RIL182_04000	alpha-galactosidase (EC 3.2.1.22)	19.6423	9.03569	13.4341	13.5215	5.50175	15.0415	63.5031	68.6329	69.1916	23.8637	22.7963	24.8046	16.1032	30.5313	28.0001	4.28799	23.519	32.2566	2.17728	2.55635	2.29251	11.1107	9.67532	9.84407	7.58136	13.7722	17.8514	34.3829	21.741	22.9394	139.131	69.6127	50.6983	12.4608	19.3623	29.8167	0	9.45229	11.2727	4.63239	4.67363
	beta-galactosidase		(fig|536231.75.peg.1238 or fig|536231.75.peg.1549 or fig|536231.75.peg.1662 or fig|536231.75.peg.1871 or fig|536231.75.peg.2475 or (fig|536231.75.peg.2609 and fig|536231.75.peg.2670) or (fig|536231.75.peg.2871 and fig|536231.75.peg.2872) or fig|536231.75.peg.3284 or fig|536231.75.peg.3293 or fig|536231.75.peg.3303 or fig|536231.75.peg.4165)	fig|536231.75.peg.1238	RIL182_01178	fig|536231.75.peg.1238	fig|536231.75.peg.1238|RIL182_01178	beta-galactosidase (EC 3.2.1.23)	5.33698	2.40747	3.61059	11.6895	3.65762	10.2947	29.6831	30.8313	25.5349	12.6323	11.1222	12.6646	11.0313	19.3592	28.64	3.4177	20.2092	14.3222	1.91884	1.5441	0.857837	10.1986	8.60416	7.02128	2.0143	4.1889	6.759	21.4464	18.707	10.0605	14.5714	7.3257	7.81566	5.93891	3.83145	4.40412	4.54775	4.99439	23.4067	4.22521	2.86183
	beta-galactosidase			fig|536231.75.peg.1549	RIL182_01467	fig|536231.75.peg.1549	fig|536231.75.peg.1549|RIL182_01467	beta-galactosidase (EC 3.2.1.23)	14.3198	8.10054	8.89635	16.5456	13.378	12.9204	81.2314	74.274	61.7612	38.2444	46.8112	55.545	45.3747	54.7853	50.1614	29.8849	38.5421	47.0579	12.9053	14.4586	13.3131	34.0105	31.1408	30.1668	20.0139	26.3393	30.8644	73.1979	53.0514	51.7206	25.6276	26.4117	24.7393	61.0853	96.7114	80.5701	154.776	107.746	111.572	67.1158	83.3485
	beta-galactosidase			fig|536231.75.peg.1662	RIL182_01569	fig|536231.75.peg.1662	fig|536231.75.peg.1662|RIL182_01569	beta-galactosidase (EC 3.2.1.23)	2.67062	1.4965	1.73808	10.3977	3.95185	6.46751	14.748	12.4531	14.2445	11.9096	10.2462	9.73219	22.2544	20.4583	27.0855	7.30409	13.8028	24.0463	1.60437	1.9553	1.51647	5.76929	4.68812	4.24564	2.47102	4.94889	5.3237	10.2864	5.19666	5.13563	9.37366	6.45639	5.72605	7.6776	6.44441	3.70235	6.18377	8.32784	7.94923	11.8829	10.6423
	beta-galactosidase			fig|536231.75.peg.1871	RIL182_01768	fig|536231.75.peg.1871	fig|536231.75.peg.1871|RIL182_01768	beta-galactosidase (EC 3.2.1.23)	8.82111	4.33564	7.30841	21.2234	8.64514	16.9993	34.3362	34.3734	31.9406	24.2335	26.3964	25.0611	22.956	28.371	24.949	4.79734	14.8486	14.0238	3.16871	3.33654	2.40438	11.929	13.5647	11.578	4.111	8.93121	21.7493	27.3156	12.8657	16.3602	25.5241	16.227	13.1238	18.1679	21.2691	15.9669	18.5592	2.31718	29.1078	5.57461	7.79735
	beta-galactosidase			fig|536231.75.peg.2475	RIL182_02354	fig|536231.75.peg.2475	fig|536231.75.peg.2475|RIL182_02354	beta-galactosidase (EC 3.2.1.23)	2.01269	1.30576	1.43964	3.04667	1.61393	3.09581	10.9512	11.4444	11.415	4.80497	5.33936	6.12749	8.21956	7.6395	4.89143	5.34881	10.4578	16.9765	1.76533	2.1233	1.575	7.90383	7.21894	5.54909	1.35444	2.81921	4.28348	7.7277	6.78406	4.12534	4.46522	2.43359	3.17638	3.80969	7.66064	7.22678	15.5333	9.15796	0	3.22316	3.8845
	beta-galactosidase small subunit			fig|536231.75.peg.2609	RIL182_02481	fig|536231.75.peg.2609	fig|536231.75.peg.2609|RIL182_02481	beta-galactosidase small subunit (EC 3.2.1.23)	0.439247	0.303042	0.139817	0.59052	0.43801	0.228842	0.596138	1.8643	1.82902	1.01926	0.27999	1.46101	0.377344	0	5.01338	0.874763	0	0	0.086188	0.190127	0.121806	0.49788	0.278367	1.08207	0.384834	0.424361	0.281879	0.747087	0	0.259971	0.520029	0.624576	0.621449	1.13515	0	1.21111	0	0	0	1.09852	1.70898
	beta-galactosidase large subunit			fig|536231.75.peg.2610	RIL182_02482	fig|536231.75.peg.2610	fig|536231.75.peg.2610|RIL182_02482	beta-galactosidase large subunit (EC 3.2.1.23)	0.483972	0.24618	0.450321	1.00507	0.588334	0.63753	2.0387	2.08563	1.99361	1.83438	2.42008	1.36074	0	3.09568	4.10598	0.959686	6.52854	0	0.13834	0.191037	0.084565	0.179456	0.253421	0.377428	0.480929	0.648021	1.16017	3.1687	0.733085	0.769504	0	0.831218	0.747221	0	1.86744	3.75739	0	0	0	1.12005	1.64619
	beta-galactosidase			fig|536231.75.peg.2871	RIL182_02727	fig|536231.75.peg.2871	fig|536231.75.peg.2871|RIL182_02727	beta-galactosidase (EC 3.2.1.23)	0.919129	0.81972	0.958604	2.45406	0.814557	2.1832	14.8416	11.4429	8.09252	4.07319	6.47254	5.65518	3.1621	0	7.52002	0.732208	5.69209	0	1.11645	1.26219	0.706481	5.81332	6.34516	4.17513	0.525983	1.20516	3.10437	6.29017	0	2.68432	2.0335	1.60374	0.428118	3.65727	0	0	0	0	0	4.07073	1.93447
	beta-galactosidase			fig|536231.75.peg.2872	RIL182_02728	fig|536231.75.peg.2872	fig|536231.75.peg.2872|RIL182_02728	beta-galactosidase (EC 3.2.1.23)	1.18121	0.635666	0.306833	2.25977	0.395396	2.18523	13.6599	13.5754	8.66436	2.44612	14.0235	3.62158	6.31452	21.5147	30.8339	4.18764	0	0	0.614972	0.62794	0.395395	5.20324	2.22721	5.00462	0.477313	1.01156	0.728212	3.39515	4.58656	5.61147	3.30111	0.681379	0.243461	0	0	0	0	0	0	1.63672	1.0026
	beta-galactosidase			fig|536231.75.peg.3284	RIL182_03129	fig|536231.75.peg.3284	fig|536231.75.peg.3284|RIL182_03129	Beta-galactosidase 3	5.98924	3.06919	4.69356	12.8384	5.77553	11.4512	61.8745	54.5375	46.7329	31.047	35.1043	33.2668	70.8135	88.5099	82.6124	20.6341	45.6174	64.7052	3.11674	3.40224	2.85363	13.9796	22.1087	12.6369	4.78862	7.73982	9.1988	18.1038	12.0808	14.5658	10.5169	10.8579	9.39522	15.455	15.4143	21.8637	62.848	26.0511	24.0238	39.2792	36.7359
	beta-galactosidase			fig|536231.75.peg.3293	RIL182_03138	fig|536231.75.peg.3293	fig|536231.75.peg.3293|RIL182_03138	beta-galactosidase (EC 3.2.1.23)	2.10899	1.33465	1.2914	4.19486	1.6013	3.78329	12.437	12.1009	10.9612	8.25817	12.4584	9.35143	13.3092	10.3969	13.3439	5.55598	22.9028	6.49574	1.91444	2.1647	1.63233	4.73405	3.11811	4.83577	1.56036	2.01327	2.02344	6.66133	3.43633	4.48796	3.31871	5.02258	2.52415	6.05198	5.2919	5.26956	22.4902	7.08244	0	3.41211	3.12465
	beta-galactosidase			fig|536231.75.peg.3303	RIL182_03148	fig|536231.75.peg.3303	fig|536231.75.peg.3303|RIL182_03148	beta-galactosidase (EC 3.2.1.23)	15.5013	10.9297	15.4818	10.5607	16.0216	7.12359	11.2633	12.4252	10.0108	8.44779	12.2369	11.9975	9.85059	14.137	5.38872	3.01696	9.55363	6.50823	1.72519	1.88665	1.56789	4.50019	7.27175	6.43398	1.94095	3.39686	8.19448	5.37783	3.6494	4.30335	35.3646	27.1206	24.8969	8.10503	12.8907	7.40238	1.48074	20.8296	4.75358	7.42349	6.8677
	beta-galactosidase			fig|536231.75.peg.4165	RIL182_03994	fig|536231.75.peg.4165	fig|536231.75.peg.4165|RIL182_03994	beta-galactosidase (EC 3.2.1.23)	22.476	14.4478	14.379	28.3118	19.3986	23.7273	42.5966	45.5587	40.6116	30.5168	36.7003	43.8715	58.3488	66.6428	72.4424	19.0346	42.4645	54.4497	2.87928	3.18206	2.76198	11.907	14.1108	10.1101	10.2959	15.4746	25.2329	36.436	13.8444	26.7315	42.4898	29.025	23.846	44.2375	45.4387	48.6214	67.758	43.125	90.4794	51.1677	49.7434
	N-acetylglucosaminidase		fig|536231.75.peg.232	fig|536231.75.peg.232	RIL182_00235	fig|536231.75.peg.232	fig|536231.75.peg.232|RIL182_00235	Endo-beta-N-acetylglucosaminidase	35.1645	21.924	32.6888	14.9048	11.2647	11.4469	29.2074	33.1251	21.2968	7.38038	7.72431	8.12494	19.7264	23.4128	35.3358	16.0664	21.4345	17.3616	15.2015	15.1984	11.8323	31.6782	24.7669	24.1926	11.5415	23.7015	50.7652	67.5342	45.3117	46.4142	516.079	225.579	87.8605	11.1559	2.97489	17.7683	33.0525	14.9819	4.54857	12.4588	14.2065
	alpha-mannosidase (EC 3.2.1.24)		fig|536231.75.peg.225 or fig|536231.75.peg.231 or fig|536231.75.peg.241 or fig|536231.75.peg.2476	fig|536231.75.peg.225		fig|536231.75.peg.225	fig|536231.75.peg.225	alpha-mannosidase (EC 3.2.1.24)	66.1008	49.9403	42.4547	39.5933	32.4305	99.2294	23.0083	22.9917	31.7608	32.1614	107.904	69.9209	20.4846	103.173	125.184	0	0	0	17.3598	16.1201	13.4928	39.4579	30.7441	41.8509	27.669	47.0428	25.0467	29.1677	22.6576	40.3627	49.5663	93.8604	70.2275	0	66.6498	0	269.596	0	0	25.0454	30.679
	alpha-mannosidase (EC 3.2.1.24)			fig|536231.75.peg.231	RIL182_00234	fig|536231.75.peg.231	fig|536231.75.peg.231|RIL182_00234	alpha-mannosidase (EC 3.2.1.24)	59.0814	28.3937	47.089	29.1517	22.5986	29.5088	83.9628	82.9713	82.8419	61.3486	65.4221	64.1978	60.0209	70.7807	76.6147	32.4426	66.1459	73.6162	21.2993	22.5085	20.693	43.2477	39.669	47.6622	20.2875	28.844	59.8242	89.4373	74.7525	64.4519	97.5755	78.7807	88.4365	54.0184	54.8431	97.5958	63.4065	74.0218	81.4625	41.4797	43.5949
	alpha-mannosidase (EC 3.2.1.24)			fig|536231.75.peg.241	RIL182_00244	fig|536231.75.peg.241	fig|536231.75.peg.241|RIL182_00244	alpha-mannosidase (EC 3.2.1.24)	22.5598	10.7027	18.2379	9.12305	6.08569	9.60663	43.8889	39.9537	29.2592	15.7276	19.0176	17.3996	33.2736	50.8351	53.3057	9.92773	41.069	49.8392	7.59788	9.35761	7.84637	29.7542	26.8421	30.5913	8.48371	22.106	58.641	52.9123	32.6307	32.132	358.503	108.691	76.2214	15.0389	13.2142	19.286	22.9024	12.9612	10.2692	12.8334	12.4421
	alpha-mannosidase (EC 3.2.1.24)			fig|536231.75.peg.2476	RIL182_02355	fig|536231.75.peg.2476	fig|536231.75.peg.2476|RIL182_02355	alpha-mannosidase (EC 3.2.1.24)	1.65589	0.935903	0.810666	2.71891	1.40795	2.93295	11.5627	9.68497	9.00261	7.69377	9.69571	7.4561	6.97052	8.77096	7.06525	3.89765	9.96326	10.7658	1.00889	1.10614	0.871991	4.53966	4.62501	3.52952	0.961557	1.93845	3.387	4.75038	3.70484	2.9867	4.56757	2.25518	2.55031	2.3615	5.23604	10.1278	4.00307	11.8218	14.4857	4.65881	5.82641
	Beta-mannosidase (EC 3.2.1.25)		fig|536231.75.peg.3650	fig|536231.75.peg.3650	RIL182_03495	fig|536231.75.peg.3650	fig|536231.75.peg.3650|RIL182_03495	Beta-mannosidase (EC 3.2.1.25)	9.75842	5.2773	6.51812	15.7524	6.97475	16.1461	57.4206	53.2595	46.4985	35.1072	48.377	35.3049	37.1137	61.7096	55.4914	7.06007	35.4799	35.2015	2.2471	2.56472	1.89283	8.49358	11.8705	8.99349	3.13423	6.79428	13.3621	20.0427	10.0881	13.4086	18.4323	12.9321	12.7037	16.1797	22.8087	15.4141	18.241	30.7652	17.1522	12.1095	15.7307
[truncated: 4 more columns]

## Sheet: TPM
geneID	patricID	transcriptID	function	ri_t04_A	ri_t04_B	ri_t04_C	ri_t12_A	ri_t12_B	ri_t12_C	ri_t48_A	ri_t48_B	ri_t48_C	btri_t12_riA	btri_t12_riB	btri_t12_riC	btri_t24_riA	btri_t24_riB	btri_t24_riC	btri_t36_riA	btri_t36_riB	btri_t36_riC	ri_t16_mucinA	ri_t16_mucinB	ri_t16_mucinC	ri_t28_mucinA	ri_t28_mucinB	ri_t28_mucinC	ri_t40_mucinA	ri_t40_mucinB	ri_t40_mucinC	ri_t48_mucinA	ri_t48_mucinB	ri_t48_mucinC	btri_ri_t06_mucinA	btri_ri_t06_mucinB	btri_ri_t06_mucinC	btri_ri_t12_mucinA	btri_ri_t12_mucinB	btri_ri_t12_mucinC	btri_ri_t24_mucinA	btri_ri_t24_mucinB	btri_ri_t24_mucinC	btri_ri_t48_mucinA	btri_ri_t48_mucinB	btri_ri_t48_mucinC	btri_ri_t120_mucinA	btri_ri_t120_mucinB	btri_ri_t120_mucinC
RIL182_00001	fig|536231.75.peg.1	fig|536231.75.peg.1|RIL182_00001	Chromosomal replication initiator protein DnaA	56.0438	28.4092	37.3414	67.9227	42.8226	53.9377	75.021	77.1055	91.0573	59.9961	57.7444	61.8624	28.7345	31.5006	27.644	8.3358	22.109	26.0182	7.29903	5.61189	3.28348	27.8277	29.2031	21.1592	13.1239	28.5325	82.2574	62.118	20.2903	43.2632	98.1481	59.1306	50.2458	37.5856	43.8143	88.2694	5.59293	20.3939	15.6507	16.425	10.1336	17.1345	47.1217	44.4798	44.1365
RIL182_00002	fig|536231.75.peg.2	fig|536231.75.peg.2|RIL182_00002	DNA polymerase III beta subunit (EC 2.7.7.7)	64.9677	39.2153	53.8301	74.1949	46.7568	87.3219	77.1966	96.8333	94.3704	49.4775	28.9084	44.2218	27.8534	50.8998	41.9349	23.9148	45.4673	29.2064	8.29512	8.25949	7.43948	22.0335	24.7794	21.4155	19.1842	33.9112	86.8338	108.126	27.289	69.4222	113.635	59.7559	52.2241	59.9363	104.16	121.04	22.7733	35.3403	12.4181	21.8797	14.7648	24.5001	60.5939	60.0356	64.1845
RIL182_00003	fig|536231.75.peg.3	fig|536231.75.peg.3|RIL182_00003	Uncharacterized S4 RNA-binding-domain protein YbcJ	224.897	128.935	133.343	162.918	101.499	239.657	298.075	457.563	401.833	98.0415	83.6156	104.305	199.032	148.199	0	107.936	194.167	167.779	22.7523	23.7691	30.918	91.7325	119.004	83.9406	62.6468	99.753	136.862	137.289	84.7302	166.589	206.64	122.195	153.852	189.448	28.924	67.8255	21.4738	0	0	126.166	80.7065	174.347	163.031	179.932	223.665
RIL182_00004	fig|536231.75.peg.4	fig|536231.75.peg.4|RIL182_00004	DNA recombination and repair protein RecF	90.3522	53.1823	85.2118	84.717	56.1044	79.4607	178.368	178.329	185.121	126.323	116.658	127.213	150.053	160.167	145.966	55.9248	156.32	119.077	14.3759	13.2427	11.3766	53.9299	64.224	57.9626	30.7252	49.1367	121.771	150.851	79.8444	118.581	182.319	103.383	107.16	86.7312	110.088	120.833	95.3535	98.8903	153.203	67.0384	64.2191	55.6281	97.0833	93.826	96.1395
RIL182_00005	fig|536231.75.peg.5	fig|536231.75.peg.5|RIL182_00005	DNA gyrase subunit B (EC 5.99.1.3)	61.3673	29.7929	43.2402	71.0538	46.2288	60.1819	125.219	138.281	121.179	98.5769	104.473	120.588	58.5086	100.855	105.928	15.967	51.5828	60.9516	8.3392	7.08063	6.11366	45.6323	43.2696	38.7338	18.5321	39.6021	98.4075	129.141	50.9715	79.801	128.637	99.039	93.586	87.8591	122.535	135.619	44.674	42.597	66.1742	25.046	25.8244	31.2782	58.3802	57.0453	55.5421
RIL182_00006	fig|536231.75.peg.6	fig|536231.75.peg.6|RIL182_00006	DNA gyrase subunit A (EC 5.99.1.3)	69.4817	32.123	51.8722	76.0034	49.8869	72.7776	204.186	213.402	195.594	121.306	131.892	127.591	82.8779	159.301	164.64	23.4439	106.051	107.243	10.8843	9.36523	8.51982	47.5952	34.2923	40.7412	17.1839	37.8303	115.109	152.789	75.0202	97.2963	156.909	95.747	94.3706	108.974	126.268	126.973	65.6513	112.613	59.7778	29.9087	21.7527	27.9499	75.5373	67.6156	69.8905
RIL182_00007	fig|536231.75.peg.7	fig|536231.75.peg.7|RIL182_00007	hypothetical protein	13.4794	6.28653	6.13044	18.6101	10.2917	20.1492	47.0149	47.1791	41.7115	28.8504	32.4352	34.2893	29.0219	45.9021	29.3247	6.00999	39.5498	32.0169	1.40749	1.06834	0.951759	9.00517	7.62376	7.06177	3.76774	7.93598	19.1679	22.845	5.77519	16.0035	25.6761	22.8161	22.1375	26.8425	48.8574	34.8115	0	21.1564	0	2.31253	6.59947	4.72026	19.725	14.7569	17.8787
RIL182_00008	fig|536231.75.peg.8	fig|536231.75.peg.8|RIL182_00008	hypothetical protein	16.8182	10.2391	11.4551	24.2151	14.2224	41.2549	57.3861	48.9516	39.9891	39.921	39.853	33.7176	59.0125	22.0277	73.2368	10.7235	56.8841	52.7943	2.08491	2.18517	1.66331	12.2016	14.0752	22.3952	6.08828	11.2854	20.4528	25.371	9.42075	13.5961	21.8131	25.2544	16.9557	11.3485	35.8019	39.684	10.8058	62.6171	59.4264	31.8998	22.7624	31.2316	27.38	28.0865	24.3582
RIL182_00009	fig|536231.75.peg.9	fig|536231.75.peg.9|RIL182_00009	Efflux ABC transporter, permease/ATP-binding protein	27.3746	22.6553	32.8523	37.0028	25.8182	76.2838	54.3717	49.8076	49.8926	32.134	33.1941	35.3217	64.4333	62.4081	28.9145	10.5236	39.8943	42.5388	7.14711	7.56322	9.08744	19.0875	20.6511	22.8505	17.4635	24.5059	40.5335	42.4116	20.7273	36.5745	71.9624	43.0794	40.1426	33.2009	29.7646	25.842	37.1219	33.5294	42.9746	16.7614	18.72	16.66	30.0991	29.4262	29.5071
	fig|536231.75.peg.10	fig|536231.75.peg.10	hypothetical protein	8.27759	3.26836	6.14355	11.2792	11.1924	37.9968	6.98742	15.825	16.6555	5.69915	15.9382	66.7821	30.2811	0	0	8.38862	0	0	0.931649	0.897457	0.738691	9.24786	1.6119	0.405593	4.27279	12.2233	13.5886	24.5897	0	23.5969	21.2334	17.3168	23.4618	0	0	64.7434	0	0	0	0	0	0	10.1379	22.2783	8.75148
RIL182_00010	fig|536231.75.peg.11	fig|536231.75.peg.11|RIL182_00010	Response regulator	38.6794	24.8175	19.1514	717.31	189.206	496.078	1576.94	1563.92	1201.43	163.737	208.322	122.357	375.628	311.208	333.938	1279.5	561.348	489.204	135.016	144.786	111.645	47.9201	65.6837	76.0788	19.4187	32.8244	30.5873	45.6596	57.5218	32.1927	24.0794	36.2185	38.1926	31.2143	41.257	63.0163	384.75	76.5952	194.93	336.676	336.118	313.735	108.684	131.012	123.962
RIL182_00011	fig|536231.75.peg.12	fig|536231.75.peg.12|RIL182_00011	hypothetical protein	5.03405	3.77973	5.06879	88.199	19.1852	45.2885	279.598	297.262	266.017	39.6686	31.5502	21.5565	59.8674	55.0279	66.2997	143.34	89.5121	62.6964	8.6963	9.61978	8.96282	6.90968	5.59961	9.78548	3.13186	5.28567	5.84348	13.9022	8.49332	4.01343	12.4788	9.35541	6.94789	9.82712	2.99796	13.9949	0	0	0	21.1187	21.7419	16.8845	25.5194	25.2073	26.8392
RIL182_00012	fig|536231.75.peg.13	fig|536231.75.peg.13|RIL182_00012	beta-glucosidase (EC 3.2.1.21)	6.50663	3.91982	5.83696	80.4793	13.9227	45.6426	304.816	326.591	232.288	26.0008	40.3958	34.9574	30.9249	52.3052	67.712	27.7319	40.6087	33.5361	3.14145	3.58927	3.42725	6.50816	8.10579	7.67292	3.05142	6.49732	12.1655	23.4767	14.7032	12.2067	13.977	9.37164	9.83441	15.9729	14.3115	20.8904	10.254	45.0505	12.664	21.3027	22.9158	27.4473	33.4786	28.0109	30.0157
	fig|536231.75.peg.14	fig|536231.75.peg.14	hypothetical protein	0	0.687157	0	0	0	0	0	0	0	0	0	0	0	0	0	0	0	0	1.04317	0	0	0	0	0	0	0	0	0	0	0	0	0	0	0	0	0	0	0	0	0	0	0	0	0	0
RIL182_00013	fig|536231.75.peg.15	fig|536231.75.peg.15|RIL182_00013	hypothetical protein	60.5509	38.0677	50.057	40.9483	20.8898	130.749	236.637	218.926	219.339	123.557	118.111	103.955	141.862	122.54	90.7727	86.6585	111.509	89.2261	25.9708	26.3568	27.1806	69.7146	76.1058	51.2525	28.606	42.4297	64.885	88.4123	92.5034	54.9088	74.802	53.5003	64.4308	197.753	157.688	182.061	429.436	410.607	471.809	96.1303	105.983	106.344	97.1261	95.0925	91.3391
RIL182_00014	fig|536231.75.peg.16	fig|536231.75.peg.16|RIL182_00014	3-methyl-2-oxobutanoate hydroxymethyltransferase (EC 2.1.2.11)	45.2267	22.9956	36.2163	35.026	14.0809	87.4425	88.3117	115.807	114.503	68.6133	71.9087	84.5181	46.1854	170.746	157.185	24.1852	52.848	31.2556	5.53589	4.95495	3.04084	22.985	20.0649	19.9128	15.6643	37.2618	45.8222	73.9445	48.0943	52.5317	65.8929	47.8185	55.2148	167.813	156.072	234.063	91.3319	148.818	53.7055	43.7722	33.3598	36.918	90.5902	76.5	76.8496
RIL182_00015	fig|536231.75.peg.17	fig|536231.75.peg.17|RIL182_00015	Pantoate--beta-alanine ligase (EC 6.3.2.1)	28.9933	18.1579	25.2735	25.0707	11.0597	50.6773	58.7937	85.2955	67.6133	42.5369	48.0699	55.0624	60.6156	58.4254	44.7827	14.4217	78.1893	30.0117	3.47996	3.20925	1.59132	19.8	13.5623	9.4183	13.3923	25.3548	36.0782	57.2129	26.9846	33.0556	73.1897	44.8868	38.8582	147.199	149.311	151.227	20.84	63.9968	92.7811	21.0916	16.7078	31.9837	74.4175	73.511	74.933
RIL182_00016	fig|536231.75.peg.18	fig|536231.75.peg.18|RIL182_00016	Aspartate 1-decarboxylase (EC 4.1.1.11)	50.6329	28.082	41.3346	47.0583	14.5017	87.1262	108.035	118.116	82.8137	99.5474	115.869	104.157	229.101	268.007	164.552	59.5242	155.333	117.802	5.18249	6.32275	4.8266	47.8835	59.1329	29.9476	23.882	46.7356	73.4941	57.759	45.6564	52.0894	78.9267	76.7047	72.8194	177.014	118.494	180.906	145.405	162.062	99.3407	87.0553	124.586	144.951	99.0254	93.4787	92.2599
RIL182_00017	fig|536231.75.peg.19	fig|536231.75.peg.19|RIL182_00017	Uncharacterized DUF1113 membrane protein family	22.7424	14.1898	17.3079	31.1557	17.5923	44.4867	33.7496	39.7197	46.348	27.4847	27.2644	25.9211	37.6969	22.411	29.3247	12.4903	20.0701	31.6011	6.30284	5.46854	4.76313	14.8914	15.0162	13.9282	11.6072	20.5024	28.1591	27.9281	20.7988	21.919	46.704	33.4847	26.7902	30.6772	26.6495	44.0263	6.14285	39.2904	36.6062	26.0252	25.3321	24.3275	67.9839	65.2814	64.7709
RIL182_00018	fig|536231.75.peg.20	fig|536231.75.peg.20|RIL182_00018	Fumarate hydratase class I, alpha region (EC 4.2.1.2); L(+)-tartrate dehydratase alpha subunit (EC 4.2.1.32)	14.7294	8.99779	9.16907	18.3487	11.1932	16.2079	66.6702	48.6848	57.4051	30.2805	35.2293	35.8479	41.0047	42.321	21.345	15.7861	18.8442	32.6598	4.23782	4.44287	3.59975	19.9956	15.3281	12.2977	9.52976	13.395	17.5744	23.7436	12.8603	14.5498	25.3001	24.338	23.5222	26.5224	42.835	45.2268	111.146	59.6334	0	37.2479	36.3438	33.0154	60.4044	59.4441	52.5084
	fig|536231.75.peg.21	fig|536231.75.peg.21	hypothetical protein	17.4402	10.3157	6.38803	30.8097	5.79612	26.4503	66.4479	149.293	53.852	62.3082	36.7743	20.8202	56.0986	92.9426	61.4053	15.5547	23.4353	60.8675	5.3937	7.12411	10.3448	17.1377	11.2123	16.8329	9.6433	8.29607	25.9667	13.5512	20.7121	12.0273	0	11.3957	52.5709	244.826	0	0	116.436	0	0	50.7054	13.2908	55.961	37.2185	83.2795	80.565
RIL182_00019	fig|536231.75.peg.22	fig|536231.75.peg.22|RIL182_00019	Fumarate hydratase class I, beta region (EC 4.2.1.2); L(+)-tartrate dehydratase beta subunit (EC 4.2.1.32)	17.3122	8.57011	11.4864	21.8584	11.9221	16.928	36.5785	43.4751	38.4527	37.148	39.6287	42.9872	18.6848	25.7169	85.0281	10.9311	6.30934	12.2146	3.58945	3.4111	2.78511	22.2854	18.9283	16.242	7.15792	14.4746	31.3956	39.7666	23.8535	25.2973	38.0677	31.975	23.7459	24.2974	51.2366	38.822	20.418	54.8226	0	32.3677	31.0049	31.6982	56.5025	56.1392	45.7957
RIL182_00020	fig|536231.75.peg.23	fig|536231.75.peg.23|RIL182_00020	Oxidoreductase, Gfo/Idh/MocA family	15.3489	8.61937	9.96895	21.5097	12.05	24.2889	36.3657	39.6964	37.6788	35.5705	30.6858	34.905	23.3891	37.4564	34.7334	15.2811	28.3905	43.1234	4.18325	4.50744	3.57162	15.3923	14.1587	12.6583	7.87945	13.4495	25.341	19.5228	12.2285	14.1334	29.7363	28.6362	21.5103	27.7815	37.6809	44.498	64.9787	10.467	18.1645	20.6336	19.1127	17.9792	63.5148	63.911	59.1655
RIL182_00028	fig|536231.75.peg.24	fig|536231.75.peg.24|RIL182_00028	Methyl-accepting chemotaxis protein	122.587	95.4531	95.2146	172.123	90.373	344.027	137.551	147.643	145.385	156.879	157.986	148.262	211.696	239.306	277.626	105.167	193.533	190.465	19.9273	18.5688	18.8391	57.7612	72.6848	64.5267	45.8946	78.0565	128.253	143.967	47.1434	117.988	160.574	150.548	118.029	102.007	124.867	145.861	135.5	204.083	196.009	176.254	188.234	184.228	196.333	180.719	186.636
RIL182_00029	fig|536231.75.peg.25	fig|536231.75.peg.25|RIL182_00029	hypothetical protein	0.192542	0.044509	0	0	0	0	0.782614	7.84997	0.603608	0	0	0	0	0	0	0	0	0	0.551613	1.0965	0.086278	6.50875	5.17587	6.6216	0.137523	0.473704	0	0.720326	0	2.50839	0	0	0	0	0	0	0	0	0	8.65136	0.350149	0	0	0	0
RIL182_00030	fig|536231.75.peg.26	fig|536231.75.peg.26|RIL182_00030	Transposase, IS30 family	0.129305	0.097674	0.138421	0	0.00844	0	0.467127	1.52045	0.519156	0	0	0	0	2.55169	0	0	0	0	0.311833	0.350623	0.09085	1.92104	0.997703	1.15699	0.043399	0.229577	0.436051	0.544645	0	0.591596	0.927358	0.221676	0.157502	6.03767	0	0	0	0	0	1.19794	0.474056	1.28639	0.164598	0.287786	0.229242
RIL182_00031	fig|536231.75.peg.27	fig|536231.75.peg.27|RIL182_00031	mobilization/transfer protein	0.182266	0.137197	0.603568	0.095743	0.132849	0.310826	0.843405	0.683854	0.411252	0.40599	0.836493	0.242484	0	0	0	0	18.6131	0	1.60306	2.1419	1.01523	12.1955	6.38193	9.78085	1.16605	1.46365	1.9065	6.35989	10.1211	1.12223	2.84934	0.124421	0.176853	0	0	6.03157	0	0	0	0	1.55603	0.512419	0.580321	0.872012	0.414847
RIL182_00032	fig|536231.75.peg.28	fig|536231.75.peg.28|RIL182_00032	hypothetical protein	0.302021	0.250864	0	0.1757	0.115617	0.371913	1.72704	6.88243	4.25122	1.39718	0	0	0	0	0	0	0	0	2.74931	3.3532	1.5735	30.0258	2.611	24.5859	0.931709	3.16016	2.43167	6.14357	11.7666	6.08789	0	0.73006	1.58335	0	0	0	0	0	0	0	0	0	6.17368	3.26391	0.811091
RIL182_00033	fig|536231.75.peg.29	fig|536231.75.peg.29|RIL182_00033	FIG00519257: hypothetical protein	0.62944	0.94181	0	1.39617	0.266974	0	9.90397	9.35799	8.16152	6.16503	0	14.6271	0	0	0	11.3938	51.1152	0	1.05061	0.969388	2.04002	44.5295	56.0439	36.7792	1.24359	1.95897	6.27857	5.4185	0	6.63132	0	0	0	0	0	0	0	0	0	0.656872	0	0	0.713347	0	0.408359
	fig|536231.75.peg.30	fig|536231.75.peg.30	hypothetical protein	3.2159	3.00866	1.73821	0.872121	2.54548	2.51984	78.5523	68.861	40.7449	24.1886	37.1507	6.39903	27.3649	0	48.3052	15.0052	21.8567	77.0543	4.22222	7.07234	4.82382	35.4477	39.8606	36.9239	8.52837	12.8335	17.6163	85.3298	79.547	32.0378	0	4.34794	2.13205	13.1549	23.9899	70.6418	0	240.17	0	32.9399	33.525	30.2284	40.5162	17.549	37.4123
RIL182_00034	fig|536231.75.peg.31	fig|536231.75.peg.31|RIL182_00034	FIG00529820: hypothetical protein	0.522652	0.254771	0.358658	0.248461	0.148318	0.311778	3.80797	2.44616	3.08267	0.519447	0.358661	1.08803	0.718361	0	0	0.198471	0	3.15372	1.2309	1.2319	0.850964	13.028	9.74759	10.5096	0.753046	1.08724	3.05924	7.84035	7.84016	3.27088	1.03133	0.32534	1.5016	2.21092	0	3.9406	0	0	16.8546	1.08572	2.0017	0	1.1923	1.60592	2.25338
RIL182_00035	fig|536231.75.peg.32	fig|536231.75.peg.32|RIL182_00035	hypothetical protein	0.488368	0.133526	0.909622	0	0	0	4.1116	8.6159	1.05631	0	0	0	0	0	0	0	0	33.4716	1.31539	2.02849	0.258834	14.1027	10.9221	4.80598	0.779298	1.52638	2.16626	10.8049	5.47878	0	0	0.776698	0	21.2056	0	0	0	0	0	0	0	0	1.49054	2.04496	1.72225
	fig|536231.75.peg.33	fig|536231.75.peg.33	hypothetical protein	0.343772	0.450301	0	0.266653	0.133126	0.094772	10.1199	7.40542	6.01381	0	0	0	9.11635	0	0	0	26.0075	0	0.545299	2.47166	0.858033	18.5851	21.2562	12.4612	0.854979	2.00145	1.51386	4.36465	10.752	8.98978	0	1.69558	0.406799	5.12054	0	0	0	0	0	1.96749	3.98392	10.3098	2.25297	4.57584	1.09991
RIL182_00036	fig|536231.75.peg.34	fig|536231.75.peg.34|RIL182_00036	hypothetical protein	2.51886	1.60317	2.6744	0.63788	0.645515	0.527841	39.765	38.0078	28.7341	3.62746	6.81332	5.71782	9.13778	12.7952	5.26346	12.6164	20.6894	6.82448	6.42395	7.69618	5.79465	74.3678	27.0818	46.9523	8.78483	14.1373	16.9261	78.4894	77.655	27.2867	5.78918	4.1902	3.77523	7.41856	24.9277	42.5947	23.7238	54.3776	58.368	19.8101	21.8638	15.9289	45.0511	34.3431	38.4996
	fig|536231.75.peg.35	fig|536231.75.peg.35	hypothetical protein	0	0	0	0	0	0	0	0	0	0	0	0	0	0	0	0	0	0	1.44644	0	0.360587	0	0	4.5679	0.399568	0	0	12.6268	0	0	0	0	0	0	0	0	0	0	0	0	0	0	0	0	6.3405
RIL182_00037	fig|536231.75.peg.36	fig|536231.75.peg.36|RIL182_00037	hypothetical protein	1.46013	0.967309	2.68057	0.258245	0.420274	0.027721	19.0587	12.821	10.9136	1.66486	1.51695	1.32306	5.41362	10.3004	8.14601	28.7462	26.2019	6.135	6.84668	7.73388	5.56877	21.3901	13.3631	14.8307	7.94386	9.96283	8.66674	35.3784	39.479	10.863	6.49386	2.83149	2.84343	12.1395	16.7717	8.07852	44.2218	6.81026	0	25.5095	27.9736	23.5649	26.1075	27.9071	25.9783
RIL182_00038	fig|536231.75.peg.37	fig|536231.75.peg.37|RIL182_00038	hypothetical protein	1.49513	1.00497	0.978755	0.093416	0.409389	0	32.3015	39.027	13.6876	1.48542	5.99562	0	0	0	0	20.4671	0	41.5866	5.5192	5.61014	4.26713	28.3294	20.665	21.2484	7.6842	10.0233	7.76874	32.2465	42.5465	17.8951	3.08028	1.62099	5.22323	11.0467	43.806	0	49.451	0	172.203	9.8842	24.7464	22.2486	27.7171	20.416	23.7232
RIL182_00039	fig|536231.75.peg.38	fig|536231.75.peg.38|RIL182_00039	hypothetical protein	15.1075	7.22681	13.5328	21.1868	10.2165	26.2851	182.692	139.61	150.813	46.6897	61.4708	46.3479	37.3329	65.1774	47.4938	45.0089	70.0762	39.995	14.3255	13.2191	9.5305	142.64	64.1945	99.488	14.3598	25.0989	38.5641	161.917	181.238	61.8666	27.4351	20.7595	19.0564	39.0044	16.3351	24.5321	0	37.7416	22.5337	21.5015	23.0012	22.8548	45.4953	36.5008	46.9703
RIL182_00040	fig|536231.75.peg.39	fig|536231.75.peg.39|RIL182_00040	hypothetical protein	17.6127	7.68859	12.8779	37.0403	13.8088	28.4951	136.915	121.274	125.814	105.868	106.197	91.2575	59.4755	78.4617	112.425	37.4932	71.6031	39.359	11.927	8.68483	6.05233	55.9259	36.4689	41.1614	10.4137	18.4174	36.4664	83.4318	83.4843	48.1264	43.3592	29.32	21.5016	29.5151	75.4344	36.6484	8.75424	13.0691	28.6644	13.6301	22.609	18.637	35.9061	21.9695	30.8974
RIL182_00041	fig|536231.75.peg.40	fig|536231.75.peg.40|RIL182_00041	hypothetical protein	3.85092	2.61459	3.50261	3.46015	1.0474	10.0256	40.0515	21	33.7203	17.1266	11.5245	24.0894	25.3232	0	0	10.5114	0	39.5052	4.08974	5.56117	3.73857	50.0686	34.8828	40.3077	6.37941	13.1984	13.8064	38.4635	26.2199	16.4418	11.3046	3.95636	4.47479	10.2411	18.7148	44.1273	103.732	45.1423	0	23.118	27.3409	21.7652	32.3749	25.6137	36.9846
RIL182_00042	fig|536231.75.peg.41	fig|536231.75.peg.41|RIL182_00042	putative secreted protein	1.96109	1.18386	1.93041	2.55395	0.707375	5.37683	29.0947	24.0517	18.277	4.13814	6.50778	5.24587	5.63454	7.57644	6.19854	6.77392	14.8449	10.5909	3.56429	3.31823	2.31013	39.1198	16.5198	27.3751	3.63562	8.05955	10.7984	42.806	41.1416	10.2791	5.72965	2.83379	3.55502	13.2697	14.4976	14.704	1.13882	42.7516	2.93071	7.41063	7.83376	10.5387	16.1394	12.3584	15.2476
	fig|536231.75.peg.42	fig|536231.75.peg.42	hypothetical protein	0.95602	0.797914	0	0.566964	0.882159	0.549941	9.51506	19.3432	7.75137	0	4.04213	3.46096	0	0	0	5.39878	36.1381	0	0.9839	0.565433	0.723686	3.83864	6.53733	4.59751	1.45381	1.51547	3.94911	1.7043	0	0.893396	0	0	3.52148	0	0	138.912	0	0	0	0	0	0	4.02581	1.25165	7.69657
RIL182_00043	fig|536231.75.peg.43	fig|536231.75.peg.43|RIL182_00043	hypothetical protein	6.35491	3.06479	2.99097	8.0733	3.26761	15.9925	30.9837	35.3818	30.7065	21.5308	31.2573	16.3113	7.314	17.2585	0	4.88013	32.0717	27.4332	3.94726	4.07624	1.93435	21.7955	14.821	18.6495	2.69958	6.59369	11.752	26.5569	21.3888	11.0472	4.32508	7.4076	7.63791	29.3826	61.4412	18.0268	0	0	0	7.24585	3.00334	14.8642	13.3422	9.63419	10.3629
RIL182_00044	fig|536231.75.peg.44	fig|536231.75.peg.44|RIL182_00044	protein of unknown function DUF1214	3.98737	1.99877	3.65324	5.93849	2.27242	9.91672	51.8274	54.3423	46.3734	11.9169	16.4586	13.6507	9.56837	11.6604	34.3978	4.77815	13.1725	21.9361	3.21498	3.12346	2.0078	34.0691	15.1513	22.2702	2.62417	5.47454	11.6306	36.2803	29.1754	12.3072	6.96004	5.13904	5.53054	13.8229	14.8696	18.6733	5.51814	0	13.0642	6.5095	8.67323	4.09033	11.2085	9.11644	11.2504
RIL182_00045	fig|536231.75.peg.45	fig|536231.75.peg.45|RIL182_00045	Alkyl sulfatase	4.33238	2.03008	3.10187	7.27366	2.67573	8.92572	60.8489	51.2104	47.6402	10.8145	16.0992	11.5213	7.66099	23.5237	25.2455	6.5012	11.6843	17.4462	3.74696	3.42602	1.93679	50.2825	46.4777	37.0931	3.59972	6.97409	11.8671	40.4315	48.6278	14.7132	10.7706	6.9266	5.45744	4.60548	18.0245	28.1186	1.14641	13.7372	13.2767	9.94107	12.0452	16.9473	11.3131	9.91647	11.943
RIL182_00046	fig|536231.75.peg.46	fig|536231.75.peg.46|RIL182_00046	RNA polymerase sigma factor SigV	101.193	62.0428	88.3947	624.337	283.048	421.833	234.663	295.274	241.292	1268.71	1503.72	1727.25	950.18	1254.79	1148.66	41.1699	347.163	465.273	11.0452	7.91748	5.83951	150.448	84.4466	59.3262	45.4662	72.8162	46.3499	378.276	223.212	160.749	258.446	187.559	113.131	777.083	1253.66	909.824	58.2694	28.2329	124.71	13.3624	18.266	14.1673	34.8406	27.1365	20.0773
RIL182_00047	fig|536231.75.peg.47	fig|536231.75.peg.47|RIL182_00047	hypothetical protein	29.1453	20.1976	14.6842	183.431	94.8074	124.086	40.6458	41.7908	36.797	308.525	310.716	416.174	163.227	249.224	257.066	4.97934	45.8348	68.56	1.64939	1.06496	1.11191	19.2188	24.2891	10.074	11.2204	17.2364	7.06765	48.7112	8.70432	19.9299	39.827	43.1483	30.0804	231.996	362.43	320.869	70.0576	27.5127	22.5274	3.34259	4.64779	4.77515	10.4794	10.6399	9.37461
RIL182_00049	fig|536231.75.peg.48	fig|536231.75.peg.48|RIL182_00049	acetyl esterase family enzyme	24.1395	11.5302	19.7593	46.5885	20.7256	40.3615	65.8608	53.7504	58.9408	122.628	140.483	155.245	55.2578	73.1715	88.2722	5.99407	30.529	16.2527	2.923	2.41032	1.70678	13.8853	16.2651	10.4599	3.04275	6.88496	14.5821	26.9838	14.5827	19.0516	39.9587	19.9772	17.865	45.4603	58.4515	49.9058	38.0031	16.7203	23.6007	3.89817	3.34599	6.69967	4.42215	5.26146	6.01245
RIL182_00050	fig|536231.75.peg.49	fig|536231.75.peg.49|RIL182_00050	Tyrosyl-tRNA synthetase (EC 6.1.1.1)	24.6681	11.3812	20.113	36.4204	12.9864	41.8544	71.2291	78.0458	75.8405	47.868	47.3299	46.166	9.10635	60.6455	18.3637	7.7936	18.0741	15.0418	4.4096	2.87531	2.58411	12.3591	6.18142	11.705	3.9606	11.2317	34.486	45.2266	28.0636	29.8098	37.4873	27.3475	31.4155	39.9409	50.9614	33.7956	0	10.3437	0	4.10995	3.75528	6.16121	13.0561	12.252	11.9925
RIL182_00051	fig|536231.75.peg.50	fig|536231.75.peg.50|RIL182_00051	hypothetical protein	5.01073	2.92883	5.03612	3.35194	2.45627	1.80177	20.1344	21.8196	16.0967	11.9753	4.29288	3.77843	26.3198	0	0	3.25791	27.3706	23.3753	1.49546	1.18498	0.772483	9.4067	8.45621	9.11394	2.98742	3.73153	5.71373	12.7133	8.6502	5.20889	9.7796	3.02562	4.64679	23.5419	0	12.6178	94.6041	44.4778	32.2987	10.1224	2.22885	7.68107	16.2748	11.2343	16.8953
RIL182_00052	fig|536231.75.peg.51	fig|536231.75.peg.51|RIL182_00052	RNA polymerase sigma factor	2.41781	1.63041	0.988701	2.17114	1.30019	1.13008	7.90966	8.23881	5.50265	1.73071	2.33634	12.9862	11.9082	21.2317	0	8.24978	8.03837	0	1.16727	1.08261	0.621565	3.21176	5.96059	1.87484	1.49558	1.68005	2.48427	6.145	1.72776	3.77917	5.67168	1.61718	2.30996	0	0	12.5749	0	0	0	0	12.4496	2.59292	6.46889	6.45733	8.25515
RIL182_00053	fig|536231.75.peg.52	fig|536231.75.peg.52|RIL182_00053	ECF-type sigma factor negative effector	1.51824	0.929772	0.773012	1.18548	1.00633	0.740366	1.34347	1.67757	1.043	4.14766	4.21393	3.94314	3.82238	1.75513	0	0.820097	0.834934	0	0.264351	0.260143	0.171875	1.11588	0.914034	1.18881	0.747163	0.83653	1.03208	2.15454	0.384516	2.25891	3.56663	1.14878	0.978761	4.16228	1.93418	5.19432	0.875213	9.19854	0	0.993181	1.3523	1.94547	5.11013	5.41236	3.64521
RIL182_00054	fig|536231.75.peg.53	fig|536231.75.peg.53|RIL182_00054	Hydrolase (HAD superfamily) in cluster with DUF1447	4.55085	3.79088	3.94234	3.65687	3.4293	9.95966	6.28762	9.04782	9.34173	15.2794	22.9496	12.3492	4.11479	8.05493	0	1.66458	6.6427	4.22626	2.18488	1.78614	1.99695	3.45615	1.96172	3.6223	1.77586	2.86464	3.60895	1.73151	3.09071	1.74878	4.61948	6.86277	6.04687	8.14685	5.01084	10.1283	0	0	0	2.77152	1.2359	2.93598	5.71817	4.83849	3.92728
RIL182_00055	fig|536231.75.peg.54	fig|536231.75.peg.54|RIL182_00055	hypothetical protein	3.22449	2.17728	2.9807	2.92239	2.86406	6.80812	5.39492	6.70846	4.55273	12.8647	13.2999	11.0061	1.3507	9.45215	26.1944	2.08638	6.53727	1.78346	1.27228	1.17989	1.10535	3.219	2.90348	2.89041	1.7341	3.23218	5.0192	4.64814	1.10893	2.87528	7.29277	6.03105	6.48479	20.0795	23.4695	9.98603	0	0	0	3.67365	4.23264	0.094765	7.57001	6.64102	5.12764
RIL182_00056	fig|536231.75.peg.55	fig|536231.75.peg.55|RIL182_00056	Substrate-specific component BioY of biotin ECF transporter	7.68505	3.5191	7.17454	1.4753	1.99722	2.91984	7.03137	7.13921	3.568	0.911618	4.94117	3.78742	3.4118	17.0804	0	2.39947	19.666	0	1.44533	1.41226	1.13601	3.79874	3.67992	2.55219	0.788438	1.46634	3.99508	2.60135	5.70647	2.4611	14.5802	4.45471	4.48316	4.78087	4.38263	0	0	0	0	1.1051	0.860746	0	1.65727	1.96933	3.2545
RIL182_00057	fig|536231.75.peg.56	fig|536231.75.peg.56|RIL182_00057	Biotin synthase (EC 2.8.1.6)	3.06216	1.7282	1.10596	0.883663	0.721304	0.808143	2.89517	3.63655	2.59826	1.92483	1.32295	1.14998	0	7.87831	0	0.648708	12.2593	0	0.697227	1.24443	0.879896	2.3601	2.01382	2.77974	0.675687	0.914733	1.50652	2.80434	0.720755	2.13802	1.23444	3.07683	3.27966	0	2.98424	1.14725	0	0	0	0.580366	0.876724	1.49296	2.35905	2.02764	1.5788
RIL182_00058	fig|536231.75.peg.57	fig|536231.75.peg.57|RIL182_00058	Dethiobiotin synthase BioD (EC 6.3.3.3)	2.88854	1.87685	4.02966	0.983585	0.984609	0.549907	3.84326	7.20923	3.69299	2.90785	1.5884	3.11844	0.540655	4.4856	0	0	18.2472	1.78803	1.25472	1.05661	0.73732	2.91317	4.12398	3.23611	0.489431	1.65435	1.06021	0.838842	4.09267	0	3.91594	4.34796	0.866113	0	0	0	27.4083	0	0	1.51485	1.17714	0	2.97963	3.87887	2.86019
RIL182_00059	fig|536231.75.peg.58	fig|536231.75.peg.58|RIL182_00059	Adenosylmethionine-8-amino-7-oxononanoate aminotransferase (EC 2.6.1.62)	5.02143	2.40645	3.40065	1.65363	1.59126	1.17258	6.25096	5.07893	4.89852	4.89218	3.79371	3.10881	5.36255	2.42749	0	2.10468	6.49506	7.80972	1.67626	1.78819	1.69682	4.25765	7.02467	4.74408	0.754189	1.4007	3.44975	3.05176	2.33548	3.65589	8.00031	5.51566	7.22734	0.862465	4.80026	6.45152	12.0889	0	0	3.61123	2.60978	6.28191	3.99763	3.5073	3.44619
RIL182_00060	fig|536231.75.peg.59	fig|536231.75.peg.59|RIL182_00060	hypothetical protein	25.7994	18.2134	5.34286	36.2382	17.6894	44.481	38.0947	47.7939	65.7501	38.0136	66.0123	48.8479	37.6671	0	68.3663	41.8671	0	33.5558	10.6214	13.9928	12.8501	30.9442	29.0038	17.4424	11.8584	17.4185	11.6106	21.2072	3.61653	13.6655	35.8176	22.7439	32.4069	15.7873	0	16.9564	0	0	0	7.38207	0	11.4824	14.3534	9.61509	47.1102
RIL182_00061	fig|536231.75.peg.60	fig|536231.75.peg.60|RIL182_00061	Pyruvate:ferredoxin oxidoreductase, alpha subunit (EC 1.2.7.1) / Pyruvate:ferredoxin oxidoreductase, beta subunit (EC 1.2.7.1)	0.262034	0.165835	0.32509	0.07497	0.026206	0.187466	1.31146	3.51006	1.65495	0.067747	0.5639	0.162448	0.062257	1.42491	0	0.12396	2.44488	0	0.643098	0.605797	0.314011	7.20707	4.92058	6.12698	0.192193	0.445546	1.35966	2.43322	3.44652	1.13305	0	0.432348	0.245406	0	0	0	0	0	0	0.390343	0.229494	0.956568	0.680968	1.12407	0.541902
RIL182_00062	fig|536231.75.peg.61	fig|536231.75.peg.61|RIL182_00062	Pyruvate:ferredoxin oxidoreductase, gamma subunit (EC 1.2.7.1) / Pyruvate:ferredoxin oxidoreductase, delta subunit (EC 1.2.7.1)	0.108013	0.116704	0.357892	0.069679	0.145218	0.141254	1.07247	1.66673	0.907507	0	0	0.409647	1.10804	0	0	0	0	0	0.478242	0.797298	0.146507	3.80963	3.21906	2.34933	0.207397	0.471941	1.22721	1.8834	0.607754	0	0.444128	0	0.075296	0	0	0	0	2.02248	0	0.405226	0	0.298157	0.247388	1.01829	0.340782
RIL182_00063	fig|536231.75.peg.62	fig|536231.75.peg.62|RIL182_00063	Inner membrane protein YbiR, putative anion permease	14.8994	8.0254	13.705	12.9959	6.13134	26.0734	67.9962	77.6655	89.9478	42.3723	47.3248	38.3895	28.457	48.0866	47.0163	11.1002	38.2106	28.9077	4.96581	4.18305	4.74921	16.1902	14.0258	13.8878	4.78189	8.97431	18.3315	31.2957	31.7529	18.5922	11.9229	8.26782	11.7459	37.051	37.7051	32.8256	35.7843	31.1434	1.49426	14.9321	23.6035	24.1437	54.9108	43.4092	48.8968
RIL182_00064	fig|536231.75.peg.63	fig|536231.75.peg.63|RIL182_00064	Membrane protein	12.8329	6.53188	9.58208	9.30709	5.42035	19.8155	38.8797	40.6365	39.1809	48.0691	36.6673	44.0863	41.7123	58.7176	35.0819	12.9359	28.2446	44.3439	3.63831	3.70377	3.57909	19.8926	16.6608	16.2095	5.33192	6.1863	15.4743	29.6107	19.256	14.3907	9.21536	7.18701	14.7166	37.9259	36.2153	40.4242	78.6979	31.4872	0	21.902	24.3885	27.3883	42.8069	33.9409	40.8305
RIL182_00065	fig|536231.75.peg.64	fig|536231.75.peg.64|RIL182_00065	Glycerophosphoryl diester phosphodiesterase (EC 3.1.4.46)	0.199334	0.182176	0.09253	0.148976	0.022896	0.14973	1.19496	0.641147	0.503045	0.495403	1.69596	0.886553	0.689334	0	0	0	0	0	0.063631	0.324602	0.123486	0.592467	0.947338	0.440804	0.050503	0.132568	0.194537	0.687668	1.18542	0.964517	0	0	0.426369	1.36433	0	0	0	0	0	0	0.473188	0	0.539605	0.661159	1.38468
RIL182_00066	fig|536231.75.peg.65	fig|536231.75.peg.65|RIL182_00066	Lysophospholipase L2 (EC 3.1.1.5)	0.291825	0.187699	0.04392	0.103168	0.125278	0.136948	0.849641	2.07849	0.846897	0.572884	0.78758	0	0	0	0	0	2.21062	0	0.62345	0.416713	0.222824	1.04634	0.933604	0.513314	0.118339	0.243549	0	0.416021	1.65481	0	0	0	0	1.06684	0	0	0	0	0	0.863569	1.23616	0	0.32383	0.579367	1.1076
RIL182_00067	fig|536231.75.peg.66	fig|536231.75.peg.66|RIL182_00067	Uncharacterized MFS-type transporter YxiO	0.300584	0.268461	0.121136	0.331977	0.08519	0.587351	0.714376	1.29421	1.38775	0.1278	0.17651	1.22379	1.06032	0.816171	2.28731	0.156244	7.73604	0	0.276449	0.393206	0.298352	2.31775	1.46553	0.915287	0.160798	0.205082	0.288838	0.838554	0.988645	1.03028	0	0.320373	0.284352	0.725659	1.34835	0.776073	3.66895	0	0	0.301322	0.492555	0	1.80379	1.37336	1.61355
RIL182_00068	fig|536231.75.peg.67	fig|536231.75.peg.67|RIL182_00068	hypothetical protein	0.212982	0.136588	0	0.379544	0.072619	0.410143	0	0	0.7445	0.319424	0	0.76065	0	0	0	0	0	0	0.372139	0.510688	0.284579	0.052238	0.753205	0.14974	0.064135	0.120555	0.309946	0.101156	0	0	1.9304	0.189618	0	0	0	0	0	0	0	0	0.683423	0	1.84367	2.16323	1.6284
RIL182_00069	fig|536231.75.peg.68	fig|536231.75.peg.68|RIL182_00069	Polyphosphate kinase (EC 2.7.4.1)	0.360507	0.271014	0.269405	0.536401	0.149129	0.243919	1.31467	1.76668	0.691871	1.03114	0.879529	1.426	2.33391	5.63199	0	0.120995	1.88305	0	0.589465	0.574943	0.40002	1.06748	0.875727	1.1953	0.201947	0.238262	0.666274	0.673087	0.924049	0.701335	0.431065	0.151323	0.429529	0	0	0.977124	0	0	0	0.321873	0.34516	1.24286	1.56692	1.75706	1.51869
RIL182_00070	fig|536231.75.peg.69	fig|536231.75.peg.69|RIL182_00070	Phosphate ABC transporter, substrate-binding protein PstS (TC 3.A.1.7.1)	0.95846	0.58009	0.650021	0.894444	0.129357	0.735596	0.506401	0.704746	0.973714	0.734793	0.252676	1.53686	0	0	0	0.337581	0.636969	4.25461	0.180314	0.35117	0.226296	0.996339	1.5208	0.718861	0.209062	0.319943	0.323765	2.47113	0.388605	1.02418	0.94659	1.24554	0.885002	2.05633	4.75988	0	0	8.71312	0	1.62102	1.10165	1.77899	2.16168	2.05789	2.03025
RIL182_00071	fig|536231.75.peg.70	fig|536231.75.peg.70|RIL182_00071	Phosphate ABC transporter, permease protein PstC (TC 3.A.1.7.1)	0.48746	0.26191	0.053333	0.491516	0.318199	0.502566	0.771715	1.79672	1.12142	1.42076	1.62245	2.82605	0	0	0	0.218021	0	0	0.327981	0.502981	0.281003	1.59552	1.27363	1.40873	0.169395	0.253983	0.645471	0.816042	0	0.595479	0.29727	1.14992	0.102198	0	0	0	0	0	0	0	0.67903	2.54023	2.37478	1.79029	2.58715
RIL182_00072	fig|536231.75.peg.71	fig|536231.75.peg.71|RIL182_00072	Phosphate ABC transporter, permease protein PstA (TC 3.A.1.7.1)	0.36911	0.202157	0.168211	0.328801	0.155269	0.632618	1.03279	1.79224	0.602007	0.667881	0.916133	0.797391	0	0	0	0	9.60213	0	0.856876	0.775868	0.439311	4.43741	3.09481	1.40781	0.235858	0.367702	0.723086	0.882451	0.410748	1.4394	0.281387	0.9498	0.192909	0	0	0	0	0	0	0	1.06508	0.476758	0.690017	0.669045	0.563008
RIL182_00073	fig|536231.75.peg.72	fig|536231.75.peg.72|RIL182_00073	Phosphate ABC transporter, ATP-binding protein PstB (TC 3.A.1.7.1)	0.455649	0.33891	0.96061	0.37713	0.091101	0.50973	0.936712	2.03536	0.770555	2.27178	0	0	0	0	0	1.65904	0	0	1.31791	1.01135	0.729041	1.85492	1.02328	0.552006	0.287207	0.539199	0.978415	1.96273	1.40006	1.43949	0	0.340316	0.484184	0	0	0	16.4648	0	0	0	0.541212	1.61665	2.69974	1.58872	0.472737
RIL182_00074	fig|536231.75.peg.73	fig|536231.75.peg.73|RIL182_00074	Phosphate transport system regulatory protein PhoU	0.387221	0.205426	0.324856	0.57349	0.567888	0.410646	4.85265	2.01622	2.07206	1.04741	0	2.49234	0.650778	0	0	0.322876	13.8332	0	0.632789	0.648156	0.248173	1.2386	2.84459	2.02684	0.209062	0.144242	0.550119	0.819231	1.36862	0	0	0.822806	1.02515	0	0	0	0	0	0	1.59967	2.15446	1.31415	2.17259	0.906528	1.48318
RIL182_00075	fig|536231.75.peg.74	fig|536231.75.peg.74|RIL182_00075	Sodium-dependent phosphate transporter	87.1706	48.2324	80.4862	75.9154	58.766	172.67	83.6878	76.1856	70.0259	115.896	124.104	94.9281	79.5987	82.7414	76.4759	46.1047	68.9816	76.4342	23.3567	26.5561	29.1367	55.5087	41.5917	58.2132	22.4289	41.7127	78.8098	87.1379	76.3795	71.0472	87.332	81.4381	84.4734	63.9575	49.8711	50.3303	29.4022	68.0287	43.1622	45.829	41.3316	49.2112	37.5548	32.0474	37.9969
RIL182_00076	fig|536231.75.peg.75	fig|536231.75.peg.75|RIL182_00076	Phosphate regulon transcriptional regulatory protein PhoB (SphR)	39.4677	24.0478	26.9597	38.4102	27.4079	51.7673	76.2302	76.679	94.6773	49.2151	44.5413	56.1647	53.0642	84.536	55.7502	31.3684	97.6618	77.4599	19.5783	20.9074	23.2867	35.8586	27.9529	38.1498	18.985	26.2325	41.2284	46.4182	34.4598	37.3095	46.8986	48.2068	41.2638	43.6082	50.0919	29.0005	14.7106	82.4574	22.5435	48.9282	57.0004	53.5321	53.0331	58.8744	51.1078
RIL182_00077	fig|536231.75.peg.76	fig|536231.75.peg.76|RIL182_00077	Phosphate regulon sensor protein PhoR (SphS) (EC 2.7.13.3)	12.2931	6.80451	10.6182	13.3287	11.0029	28.7388	18.3917	19.5328	19.9162	27.6051	32.1282	22.186	16.0985	11.216	13.0539	6.95031	19.8141	7.23261	4.06163	4.32777	5.04173	11.0554	7.69768	11.6589	4.81058	8.76269	16.2545	19.3003	11.9272	17.8102	19.6476	16.2461	18.2664	21.4721	9.96973	5.73957	0	0	0	7.54537	9.28464	6.12067	12.1861	8.48477	13.2378
RIL182_00078	fig|536231.75.peg.77	fig|536231.75.peg.77|RIL182_00078	DNA/RNA helicases, SNF2 family	30.1221	15.1705	24.3556	38.7221	23.4307	38.8372	66.0432	60.8721	62.4902	84.7069	90.5539	74.0917	42.3392	46.07	50.3801	20.4823	53.284	51.496	6.77316	5.97906	7.07078	24.7919	21.3895	22.0231	10.6496	20.355	41.8784	53.9098	40.3629	45.1084	45.1933	33.0572	33.5965	35.4591	33.3681	40.3809	19.2934	25.7202	26.9395	30.3415	28.3499	30.5721	31.9671	31.1732	30.9449
	fig|536231.75.peg.78	fig|536231.75.peg.78	hypothetical protein	1.3052	7.21515	19.3975	0	6.72273	15.9861	0	0	0	0	0	0	0	0	0	0	0	0	3.82495	0.407345	0.692652	5.48086	0	0	5.32849	1.25338	0	0	0	0	0	6.6953	0	0	0	0	0	0	0	0	0	0	0	0	13.4827
RIL182_00079	fig|536231.75.peg.79	fig|536231.75.peg.79|RIL182_00079	Putative manganese efflux pump MntP	13.7934	9.4571	10.644	16.6086	14.5343	41.1923	7.25949	15.1386	20.084	44.53	55.1939	62.0541	48.4273	41.9061	33.7187	92.3164	36.1807	21.3708	10.8103	11.6791	11.8539	12.3102	10.48	13.5139	20.4932	23.2536	21.1696	59.9004	38.8316	53.8502	24.2329	14.3651	11.1192	142.38	178.21	165.966	6.26364	69.3609	153.494	68.1519	74.0948	47.8785	206.338	215.99	203.733
RIL182_00080	fig|536231.75.peg.80	fig|536231.75.peg.80|RIL182_00080	Inner membrane protein YrbG, predicted calcium/sodium:proton antiporter	22.3367	15.5512	19.3606	30.966	25.3317	77.5821	121.888	95.1859	107.63	118.143	130.214	155.19	155.557	191.305	167.99	185.909	144.9	180.896	24.2487	26.2184	27.0089	39.8272	23.9225	46.0785	29.8772	38.4611	40.8049	133.524	101.143	103.245	22.5357	24.6354	21.6645	235.17	175.668	177.328	147.858	299.36	269.957	330.951	358.033	351.283	455.104	433.035	436.178
RIL182_00081	fig|536231.75.peg.81	fig|536231.75.peg.81|RIL182_00081	hypothetical protein	41.9946	19.2858	17.2887	85.1215	42.1803	56.2271	79.4794	65.7247	76.7905	347.84	420.903	313.071	161.287	216.06	217.459	40.2687	164.382	65.7514	15.4127	19.9541	11.7774	49.7505	64.8993	41.4515	30.5734	70.3896	62.9681	89.9552	55.0108	74.2272	24.5248	77.3364	60.363	259.016	105.691	170.567	0	134.434	307.589	57.6247	66.9429	67.1367	116.905	130.297	85.8484
RIL182_00082	fig|536231.75.peg.82	fig|536231.75.peg.82|RIL182_00082	hypothetical protein	68.6599	38.1416	60.5435	199.079	83.5853	196.146	635.183	533.612	522.627	444.14	558.159	409.448	479.145	577.105	592.23	236.452	334.35	357.011	39.3666	44.344	41.6835	113.064	123.167	114.434	53.5872	110.335	183.027	384.514	309.822	247.849	155.689	124.831	103.492	289.274	314.103	290.698	520.006	584.657	433.611	411.417	428.108	423.149	481.845	417.072	460.753
RIL182_00083	fig|536231.75.peg.83	fig|536231.75.peg.83|RIL182_00083	hypothetical protein	137.985	65.8168	43.2866	103.833	158.727	19.3278	50.5617	58.6241	60.4241	42.3234	51.7721	49.858	51.7004	114.949	94.8702	17.3417	14.4486	59.728	17.3315	16.7481	16.9301	32.7632	34.5104	50.9915	21.5885	40.9581	32.5079	38.8132	18.9885	22.1597	173.658	229.476	275.662	258.362	231.514	270.595	117.89	130.104	44.4274	57.9519	94.6119	39.2225	127.667	123.267	93.1806
RIL182_00084	fig|536231.75.peg.84	fig|536231.75.peg.84|RIL182_00084	hypothetical protein	243.192	188.657	152.299	191.772	319.343	54.719	51.6865	85.3322	102.469	66.8612	88.4268	73.7064	89.8993	177.596	82.7113	90.1725	53.9519	49.1014	161.544	149.582	175.582	90.4385	79.0562	110.498	53.488	64.068	63.8001	62.9442	55.9315	43.29	391.807	511.904	543.983	686.916	428.336	511.733	340.329	57.5486	865.704	242.83	337.022	139.663	370.628	372.881	325.954
RIL182_00085	fig|536231.75.peg.85	fig|536231.75.peg.85|RIL182_00085	Glycerol uptake operon antiterminator regulatory protein	101.766	71.2998	66.7209	250.967	173.14	110.394	250.011	238.876	207.38	273.857	253.39	185.856	686.917	379.881	446.886	100.402	635.39	747.474	29.0152	35.2102	25.541	74.9502	134.649	66.7549	37.3638	64.5178	98.1556	45.9622	20.7682	25.4032	88.9569	101.456	88.9382	71.7399	21.2157	64.0432	109.401	205.87	81.0455	181.883	114.549	176.54	101.354	89.1972	95.6425
RIL182_00086	fig|536231.75.peg.86	fig|536231.75.peg.86|RIL182_00086	FIG01032097: hypothetical protein	8.24311	3.76449	4.81208	18.6833	7.66362	19.2181	37.5063	38.3574	33.4628	75.919	76.7128	117.113	232.298	301.624	310.376	4.5709	124.568	94.229	1.64931	1.27789	0.718358	3.6332	4.68229	5.17121	0.633342	1.22513	2.06756	9.15753	5.95694	5.58973	30.4429	18.4071	14.5632	117.125	167.226	150.947	83.8512	56.7907	19.4477	1.88495	2.79384	3.486	3.14993	2.57013	2.57414
RIL182_00087	fig|536231.75.peg.87	fig|536231.75.peg.87|RIL182_00087	hypothetical protein	5.92343	2.40083	1.04098	14.2659	6.18957	14.2094	12.5926	25.9341	24.7719	57.9166	47.9751	75.0333	153.578	208.81	183.588	4.20283	140.546	71.4041	0.857172	1.2458	0.660334	1.11646	2.32276	0.772107	0.323232	0.417955	0.793327	0.486214	0	0.986377	6.08918	15.8283	8.45393	93.7828	142.472	80.8373	0	0	0	2.44001	3.07954	0	1.30835	6.50568	6.75877
RIL182_00088	fig|536231.75.peg.88	fig|536231.75.peg.88|RIL182_00088	FIG00513240: hypothetical protein	8.86744	4.17908	2.74201	19.6089	6.24773	16.56	63.2244	54.0078	60.7187	80.276	77.2599	177.869	287.993	521.294	596.353	10.3083	183.922	271.07	1.43562	2.28917	1.51508	6.13239	6.60927	5.26426	1.35493	2.18215	2.37955	9.64329	6.24893	4.75456	5.5298	21.4149	14.6605	90.2693	193.901	155.216	62.4806	216.488	142.22	0	4.7705	5.92703	13.3072	11.2846	8.78365
RIL182_00089	fig|536231.75.peg.89	fig|536231.75.peg.89|RIL182_00089	hypothetical protein	41.4961	36.6809	39.1912	34.0716	21.2541	58.0498	18.4137	23.5786	20.8175	46.5938	54.2381	58.5485	244.204	182.659	184.547	58.0787	149.866	83.4606	8.44814	8.45354	7.08915	8.96757	25.0736	11.3002	13.5604	20.8297	13.2417	14.5934	7.11869	10.0887	14.1543	14.9821	13.6512	36.8118	38.1375	29.3924	113.891	101.737	143.589	39.6914	23.1413	36.6263	12.8569	10.5222	14.0662
RIL182_00090	fig|536231.75.peg.90	fig|536231.75.peg.90|RIL182_00090	FIG01031723: hypothetical protein	10.7622	6.16354	9.83701	31.2118	12.2496	31.9111	62.2896	70.8996	80.4202	119.513	140.586	174.234	412.934	647.837	673.777	18.9163	246.023	230.138	4.30645	3.5445	2.99857	7.72943	6.89541	10.4066	2.20826	3.73868	10.359	18.1121	17.5658	10.1879	44.7188	23.4299	18.8206	107.918	147.423	128.417	67.7091	43.8406	27.9749	6.55148	8.69843	7.5454	12.1524	9.85856	8.39667
RIL182_00091	fig|536231.75.peg.91	fig|536231.75.peg.91|RIL182_00091	Tn916, transcriptional regulator, putative	6.47097	3.09386	4.66195	15.5257	6.07491	13.136	36.0144	33.9465	34.1161	71.4019	62.6257	116.668	322.517	286.874	314.878	18.1252	194.807	165.363	1.94403	1.54468	1.00997	3.28417	5.06882	3.483	0.849918	1.07694	2.17318	6.79397	4.60755	4.33932	16.1065	13.8008	9.13087	71.1519	54.8725	108.1	97.189	63.2291	43.7931	12.6242	11.5797	9.14264	8.50939	8.98574	7.34911
RIL182_00092	fig|536231.75.peg.92	fig|536231.75.peg.92|RIL182_00092	hypothetical protein	3.882	1.12312	5.49355	8.89276	0.734745	4.05163	25.3111	15.8333	15.41	59.385	35.1032	69.1634	442.66	290.266	321.982	0	22.5398	405.187	0.285577	1.01854	2.61383	0	4.84323	0	0.637759	0.344107	0	9.27746	0	0	0	37.7939	0	0	43.8898	0	0	0	0	0	0	0	0	0	0
RIL182_00093	fig|536231.75.peg.93	fig|536231.75.peg.93|RIL182_00093	FIG086557: Conjugation related protein	12.375	5.30332	3.89318	21.1749	8.51451	29.4606	41.4586	70.4542	21.6503	92.9051	216.258	193.595	684.105	612.108	430.353	10.1615	220.877	125.227	0.924367	0.819561	1.03119	3.78031	0	3.78643	0.701727	0.670521	2.34457	4.20969	0	0	31.2151	6.57438	23.0521	44.5309	13.5502	111.357	82.1624	172.705	0	6.42347	0	0	1.03751	0	0.792757
RIL182_00094	fig|536231.75.peg.94	fig|536231.75.peg.94|RIL182_00094	Uncharacterized membrane spanning protein, contains VanZ-like domain	924.665	1092.26	1121.77	2562.72	1922.95	1828.35	153.993	163.956	198.378	235.634	242.103	185.05	267.044	242.924	166.35	1915.52	91.2248	105.39	495.896	459.58	307.62	318.033	913.075	324.499	1359.99	1086.86	386.242	477.878	601.834	515.883	330.897	154.23	121.51	107.923	152.467	80.3888	139.754	319.443	153.25	400.843	324.286	383.69	108.255	151.119	159.044
RIL182_00095	fig|536231.75.peg.95	fig|536231.75.peg.95|RIL182_00095	FIG00512738: hypothetical protein	14.3997	6.49042	8.03182	41.4251	16.4261	20.2772	84.199	69.7764	61.43	145.151	187.27	265.813	839.352	608.347	755.411	17.4541	399.717	548.462	1.89452	2.37739	0.614473	10.9937	17.2694	12.0297	2.10585	2.61188	4.78072	7.06483	6.16761	5.92513	37.3723	24.3174	18.8952	131.863	74.5042	101.716	128.488	183.127	107.638	7.39365	13.461	13.9959	8.55639	9.9739	9.14521
RIL182_00096	fig|536231.75.peg.96	fig|536231.75.peg.96|RIL182_00096	Antirestriction protein	13.6557	7.35122	9.63092	56.8653	18.8746	35.7411	92.6098	98.1727	66.5224	113.744	120.914	141.978	363.145	447.788	485.686	44.3977	353.702	211.953	2.76011	2.47813	2.183	11.4743	14.9741	7.72711	3.57994	5.64245	8.44478	9.44624	13.5467	8.37691	21.0973	19.6995	17.7966	102.048	79.6425	122.658	88.3354	98.8883	75.3466	12.2419	6.28182	8.77521	7.973	5.74497	6.96778
RIL182_00097	fig|536231.75.peg.97	fig|536231.75.peg.97|RIL182_00097	FIG00516843: hypothetical protein	4.68207	2.12171	1.88237	15.4865	4.53551	9.03926	54.5615	48.3684	34.9949	31.6539	33.5726	92.7063	205.284	172.585	178.854	0.271118	32.0717	63.6451	0.461987	0.373396	0.123997	2.27137	0.075781	0.3448	0.333271	0.244948	1.36769	6.06688	2.2181	5.93744	18.0683	7.4086	6.30958	52.265	42.4542	130.694	0	317.488	131.03	3.52501	4.20468	5.07559	1.55822	2.16769	1.11428
RIL182_00098	fig|536231.75.peg.98	fig|536231.75.peg.98|RIL182_00098	FIG00520311: hypothetical protein	3.61278	1.21933	2.54413	7.74489	2.90007	9.4848	25.4552	24.6313	23.442	30.9643	41.0682	53.5514	151.296	238.281	207.942	1.82116	43.2794	58.6208	0.951311	0.639533	0.508656	2.90386	2.67132	3.20588	0.296961	0.655515	1.33886	4.56743	1.54018	2.83094	13.3023	7.33435	6.86889	47.032	66.0404	55.6071	7.03777	33.3482	18.696	0.532119	1.36591	1.97803	2.34622	1.78706	1.91944
RIL182_00099	fig|536231.75.peg.99	fig|536231.75.peg.99|RIL182_00099	putative membrane protein	2.86369	1.27257	1.90414	6.06959	1.97061	5.61857	22.4181	18.4132	18.2388	43.2665	58.4529	71.8464	212.42	227.901	205.747	0.971737	56.6395	59.5839	0.960079	0.838866	0.434023	4.92843	5.98355	5.08785	0.435444	0.773881	1.40228	4.1233	2.5964	1.78079	7.87291	7.50306	5.45792	31.1422	50.1075	41.591	23.8465	13.5234	42.9403	2.11951	1.77386	3.8623	3.08289	2.36769	2.43157
RIL182_00100	fig|536231.75.peg.100	fig|536231.75.peg.100|RIL182_00100	lipoprotein, NLP/P60 family	2.37624	1.2848	2.00586	4.49229	1.59868	6.54431	28.2438	21.6773	16.5663	32.2087	48.1917	69.7332	247.066	210.111	216.757	1.50909	78.2749	62.1526	1.13247	1.1518	0.651492	3.81315	6.37622	2.80782	0.522009	0.688508	1.69305	3.68564	0.621691	2.1613	14.6026	5.94589	4.30792	16.9419	34.3024	7.9116	0	54.0313	56.6717	5.42576	2.86206	3.37859	1.16214	1.0291	1.23333
RIL182_00101	fig|536231.75.peg.101	fig|536231.75.peg.101|RIL182_00101	FIG00513093: hypothetical protein	1.64155	0.780737	1.3295	2.38781	1.29122	4.05261	6.18835	6.20191	7.676	21.0144	23.1888	43.9769	93.8986	107.556	109.269	0.930109	43.8837	58.772	0.63876	0.697076	0.251392	0.91755	1.09241	0.651058	0.096382	0.383222	0.752531	2.00917	0.501075	0.122114	3.02077	1.98397	3.00851	15.6327	34.4485	20.5199	0	0	0	0.280466	1.5035	1.34856	1.54167	1.57906	1.58478
RIL182_00102	fig|536231.75.peg.102	fig|536231.75.peg.102|RIL182_00102	hypothetical protein	254.541	137.801	61.5638	1326.92	464.153	573.056	85.6528	142.529	139.433	345.132	292.133	431.428	139.196	204.253	169.604	126.811	231.955	127.148	13.8248	10.5458	8.93016	5.83059	11.0712	7.72406	32.5372	29.8014	10.828	9.79407	8.91267	16.9698	17.4917	4.76814	1.52318	215.924	307.035	247.783	89.2549	238.623	91.2497	43.6497	33.6662	17.6352	128.011	110.936	113.899
RIL182_00103	fig|536231.75.peg.103	fig|536231.75.peg.103|RIL182_00103	ABC transporter, ATP-binding protein	194.424	98.9934	102.208	1337.57	442.197	777.167	152.903	140.204	122.993	590.49	672.736	806.76	544.037	560.636	599.871	118.554	275.392	244.739	11.4849	11.6409	10.2919	9.01877	18.6281	14.6744	27.646	28.0216	21.9439	20.6203	4.48684	33.8099	14.6938	6.52792	5.46657	186.113	231.467	205.395	103.676	347.197	294.93	122.191	110.379	114.405	110.782	116.871	116.61
RIL182_00104	fig|536231.75.peg.104	fig|536231.75.peg.104|RIL182_00104	Efflux ABC transporter, permease protein	157.547	79.219	67.5346	1268.25	351.704	668.661	273.006	203.981	184.328	513.468	845.464	871.821	659.79	564.916	551.981	90.7363	167.723	134.009	9.59802	10.9211	9.66556	3.74289	13.4076	7.2854	23.7593	27.0711	17.1598	15.5516	4.74297	26.6479	6.70611	4.76218	2.35866	134.131	180.442	192.946	181.764	108.628	144.799	120.714	93.2256	123.507	75.065	71.1725	80.6321
RIL182_00105	fig|536231.75.peg.105	fig|536231.75.peg.105|RIL182_00105	hypothetical protein	46.2639	26.018	161.131	431.582	137.657	430.892	0	0	3.22273	222.442	462.581	378.505	41.5038	0	409.284	19.4424	0	0	6.82239	0.88439	2.26603	0	0	0	7.11186	10.626	15.1224	45.4929	0	35.6373	0	14.7526	5.55384	0	119.689	0	0	0	0	0	39.4444	0	17.7034	23.3935	10.0288
RIL182_00106	fig|536231.75.peg.106	fig|536231.75.peg.106|RIL182_00106	hypothetical protein	464.645	238.669	115.041	2985.62	929.159	1331.75	245.996	260.11	302.303	1782.9	2087.33	2047.78	779.073	712.122	834.437	298.567	380.905	507.612	131.443	151.714	115.827	35.1939	35.7443	32.5613	162.877	141.292	42.2478	33.8248	11.4318	50.4217	46.3203	25.3365	32.6469	432.207	286.8	354.152	0	345.511	411.882	114.085	122.152	102.959	216.433	307.707	302.13
RIL182_00107	fig|536231.75.peg.107	fig|536231.75.peg.107|RIL182_00107	FIG00518185: hypothetical protein	527.601	350.79	313.052	4266.08	1416.48	2057.17	965.757	1045.18	1013.87	5858.45	5349.06	6197.64	2316.52	2413.16	1977.13	838.247	1187.56	908.91	376.352	345.886	225.547	68.7853	120.636	153.458	302.34	223.093	124.68	108.646	108.116	158.14	100.662	122.426	74.8019	974.046	1434.95	1061.3	153.15	1401.6	1210.87	610.626	681.1	745.731	519.477	556.919	533.357
RIL182_00108	fig|536231.75.peg.108	fig|536231.75.peg.108|RIL182_00108	ABC transporter-like sensor linked histidine kinase	64.5646	31.674	29.355	445.04	152.929	242.622	442.685	230.683	171.857	576.919	647.988	917.637	602.437	535.168	266.308	138.193	98.838	221.143	13.8804	11.671	7.43381	9.63721	27.0669	28.8095	24.2709	20.3991	12.8629	11.0687	25.9748	23.9246	15.1161	5.02671	4.13864	65.3433	124.529	84.1192	203.389	1016.35	1045.79	367.202	206.79	405.705	108.022	134.614	141.259
RIL182_00109	fig|536231.75.peg.109	fig|536231.75.peg.109|RIL182_00109	conjugative transposon conserved hypothetical protein	49.764	20.5752	20.7871	192.754	100.096	130.251	750.89	831.032	632.69	638.041	710.027	735.129	6626.8	3186.36	3215.69	102.357	4103.89	3485.21	14.4259	10.2843	9.15415	74.0874	161.764	108.088	6.1049	10.9174	13.9947	56.9435	42.26	25.9755	115.48	87.1613	78.7374	581.21	885.148	757.755	648.434	1952.46	2326.85	111.651	54.6807	104.528	12.842	9.73568	13.4091
RIL182_00110	fig|536231.75.peg.110	fig|536231.75.peg.110|RIL182_00110	hypothetical protein	28.8626	10.9077	10.2878	89.0785	36.7497	38.0344	480.991	532.505	397.139	207.654	126.745	279.754	979.866	349.244	255.57	59.5064	839.056	862.122	7.33291	3.26918	4.13546	24.7575	16.0189	14.1353	2.86867	3.16251	7.2525	26.4748	27.112	16.1136	90.3907	35.159	24.7974	205.933	176.927	221.151	250.814	132.064	90.8474	15.3688	14.1525	7.06845	4.26558	3.97946	8.32165
RIL182_00111	fig|536231.75.peg.111	fig|536231.75.peg.111|RIL182_00111	Mobile element protein	29.3914	18.1587	18.0412	85.1035	49.3463	76.8014	423.969	317.86	364.076	355.602	337.403	475.97	1496.13	2987.51	2532.84	72.674	1603.53	1320.87	13.8533	12.3837	8.87683	23.962	31.5421	33.6848	6.52446	9.35192	11.4698	66.6256	31.663	9.23898	90.3395	78.3733	74.7583	884.436	347.869	520.543	0	193.679	0	52.1964	22.1161	0	11.751	16.6729	7.62786
RIL182_00112	fig|536231.75.peg.112	fig|536231.75.peg.112|RIL182_00112	putative transposon integrase; Tn916 ORF3-like	131.629	103.346	116.267	165.72	87.1371	113.724	218.157	219.342	170.286	236.812	270.407	281.256	623.28	817.095	909.056	68.5191	521.009	523.251	46.4001	41.6084	24.0716	101.397	150.882	122.306	36.3032	56.5902	92.6422	128.487	102.031	75.6437	212.008	170.034	124.148	306.175	339.218	405.524	219.798	382.803	282.941	110.175	95.3857	117.97	69.2115	71.3562	68.7929
	fig|536231.75.peg.113	fig|536231.75.peg.113	hypothetical protein	0.457715	0.361689	0	0	0	0	7.3207	0	0	0	0	0	0	0	0	0	0	0	0	0	0	0	0	0	0	0	0	0	0	0	0	0	5.28623	0	0	0	0	0	0	0	0	0	0	0	0
RIL182_00113	fig|536231.75.peg.114	fig|536231.75.peg.114|RIL182_00113	Glycerol kinase (EC 2.7.1.30)	43.5916	21.9688	23.9385	128.032	46.9844	75.8408	153.834	164.945	147.444	133.712	117.743	138.794	113.496	191.486	160.581	41.0613	162.984	148.036	11.813	12.5712	9.41676	43.7836	44.0764	35.2894	22.6411	43.0088	42.878	77.6831	58.251	59.6182	91.3768	94.2834	70.8068	59.9046	77.7307	85.2207	35.6386	12.0388	59.88	41.7265	42.8822	32.7926	50.8468	43.4629	43.7112
RIL182_00114	fig|536231.75.peg.115	fig|536231.75.peg.115|RIL182_00114	Glycerol uptake facilitator protein	58.9702	36.7239	43.854	143.844	55.4024	117.926	141.56	153.962	133.214	142.276	172.559	152.127	113.664	183.5	163.357	79.1063	132.042	125.36	23.1805	23.8332	24.941	48.0464	51.306	41.1901	41.8577	69.3268	56.6919	83.9495	68.87	68.4532	87.1169	83.0201	63.6601	36.9184	84.9061	105.379	4.49071	30.7203	8.82855	55.8086	53.483	47.342	45.9232	31.9802	36.8882
RIL182_00115	fig|536231.75.peg.116	fig|536231.75.peg.116|RIL182_00115	Glycerol-3-phosphate dehydrogenase (EC 1.1.5.3)	13.215	6.11376	7.63168	90.8429	25.4148	64.2057	97.7314	102.166	91.9961	110.335	119.058	122.864	129.368	207.099	189.187	59.6303	127.521	151.455	3.04658	3.57883	2.8951	17.3068	18.471	10.27	10.0272	24.4287	22.0764	34.3078	19.7754	24.1333	37.3604	22.1929	12.9238	18.3895	14.0449	21.0804	8.26811	14.0104	78.9353	37.1326	38.0829	31.5401	40.3096	34.0157	36.2279
RIL182_00116	fig|536231.75.peg.117	fig|536231.75.peg.117|RIL182_00116	Putative oxidoreductase	12.3753	6.97602	8.23682	103.561	26.9114	72.5109	169.611	148.439	128.282	106.366	127.855	118.313	170.705	206.873	204.35	100.386	184.606	273.63	3.39414	4.51234	4.6975	19.1569	24.3807	13.1193	10.9836	23.1631	23.1081	39.9858	26.3862	27.3086	23.6079	20.8083	11.9597	20.7812	26.7103	18.7976	58.8512	43.7205	74.7607	57.559	69.4113	61.3016	71.139	66.3759	71.2841
RIL182_00117	fig|536231.75.peg.118	fig|536231.75.peg.118|RIL182_00117	FIG00513440: hypothetical protein	5.64888	1.8012	1.81385	20.2656	7.23317	18.7649	18.2482	20.565	23.6257	49.2391	50.4199	39.3038	37.4783	75.9038	115.92	24.4154	69.3535	158.021	1.15119	1.11996	1.40963	9.71484	7.19532	5.58394	4.40643	8.64778	1.39275	8.04733	0	3.07545	6.16612	5.08675	4.88159	0	32.751	27.5796	0	0	54.6144	9.05172	12.2007	19.245	21.7817	25.2282	19.386
RIL182_00118	fig|536231.75.peg.119	fig|536231.75.peg.119|RIL182_00118	hypothetical protein	23.5005	17.369	24.8517	47.1087	26.1993	59.7266	51.2213	47.74	59.378	21.7596	12.8444	18.6698	20.195	10.0309	20.0396	7.99186	16.6	11.9706	4.68255	5.53403	5.40288	13.3768	13.1746	14.0088	4.10447	8.81116	36.8583	36.8919	20.2201	20.7765	62.4523	39.4316	36.5662	13.1792	14.3968	19.0638	5.89665	0	0	8.1014	7.41221	8.90489	14.7889	12.7764	13.7164
RIL182_00119	fig|536231.75.peg.120	fig|536231.75.peg.120|RIL182_00119	Methionyl-tRNA synthetase (EC 6.1.1.10)	46.0418	21.5566	34.9813	57.5879	31.4849	56.9966	82.2055	84.0809	80.1522	67.8747	72.202	73.6253	39.1091	45.5392	61.4287	8.46554	37.645	36.3723	7.76321	6.3101	7.47965	26.9905	18.2465	22.2076	10.8389	24.2395	56.3884	46.6389	37.0034	37.5751	67.8703	47.0556	51.3368	54.0831	63.6488	59.9581	19.501	17.0064	0	6.38568	4.74988	8.03475	6.89723	6.79093	5.93636
RIL182_00120	fig|536231.75.peg.121	fig|536231.75.peg.121|RIL182_00120	Glucosyltransferase (side chain biosynthesis) (EC 2.4.1.-)	28.2303	14.0867	28.4367	42.4272	21.1703	42.6348	91.6149	89.9672	91.3367	46.6514	53.8709	53.7053	52.8752	80.1866	74.3758	10.5964	54.0055	19.498	5.7992	6.42595	7.66796	17.5889	21.7678	19.9949	6.99464	16.2048	39.8759	39.4685	29.2163	27.5615	39.5272	32.0358	32.2203	44.1523	44.383	61.9281	31.1031	73.3343	51.976	8.33258	7.09268	9.06808	7.09506	7.61734	7.13263
RIL182_00121	fig|536231.75.peg.122	fig|536231.75.peg.122|RIL182_00121	hypothetical protein	38.9487	31.6401	42.4066	84.9906	42.4398	105.246	211.447	214.009	252.63	208.188	149.489	125.215	186.758	183.223	156.219	189.512	193.124	214.995	118.032	110.757	93.5733	86.2666	67.1988	96.9198	57.0888	70.208	84.8184	82.3576	95.6852	77.6762	57.0753	62.3983	55.6008	134.894	123.39	146.528	196.039	184.466	75.6987	162.427	191.945	160.082	140.224	163.847	135.398
RIL182_00122	fig|536231.75.peg.123	fig|536231.75.peg.123|RIL182_00122	hypothetical protein	0.708585	0.583088	1.37653	1.35787	0.358132	1.20165	2.91711	1.0678	1.32834	2.80254	1.63173	6.18653	0	0	0	1.48438	0	7.96948	1.22361	1.18953	1.18017	1.35771	1.29882	1.17039	0.818012	1.25339	3.63277	1.71894	3.50038	1.04951	0	0.699166	1.66026	14.886	0	0	0	0	0	1.22899	1.4217	0.079905	4.47531	6.40263	5.22261
RIL182_00123	fig|536231.75.peg.124	fig|536231.75.peg.124|RIL182_00123	hypothetical protein	0.200151	0.278077	0	0.68718	0.038325	0	7.28136	0	2.47381	1.83652	0	0	0	0	0	2.60637	0	0	0.445053	0.463757	0.281898	1.19002	2.29305	0	0.482549	0.585856	0.266811	0	0	0	0	0.981254	0.352211	4.44705	4.06504	0	0	0	0	0	3.20003	1.94094	4.7481	3.06578	4.26392
RIL182_00124	fig|536231.75.peg.125	fig|536231.75.peg.125|RIL182_00124	Uncharacterized metal-dependent hydrolase YcfH	72.2123	41.6302	45.5482	65.1984	43.4659	68.8822	125.828	95.2508	99.4024	178.476	188.506	101.096	136.69	182.821	153.713	65.0697	249.447	184.798	43.0968	44.8764	45.1866	87.6056	84.7884	90.2447	16.2963	28.9773	42.9232	37.7288	63.5006	39.8674	38.4133	71.6593	74.2522	48.9775	35.8515	21.481	39.8889	88.0781	24.796	71.899	52.7823	73.9745	34.0857	37.0138	33.2774
RIL182_00125	fig|536231.75.peg.126	fig|536231.75.peg.126|RIL182_00125	hypothetical protein	15.2183	7.67553	11.9636	12.3951	7.31513	8.57358	290.149	299.614	332.392	46.1251	60.2879	92.6605	57.7048	75.631	62.7557	13.8778	71.0323	78.8161	9.60587	8.33577	3.47445	44.6576	18.5702	42.6114	7.64218	14.9238	39.3883	179.91	77.6383	72.3914	128.729	51.3534	41.3394	140.685	174.816	151.326	52.073	22.3137	86.1779	16.8884	25.0547	21.4376	209.454	192.404	198.329
RIL182_00126	fig|536231.75.peg.127	fig|536231.75.peg.127|RIL182_00126	Biotin synthase related domain containing protein	23.3692	11.7639	21.121	29.2248	15.8739	17.3059	288.267	269.313	289.651	74.1394	106.354	179.936	120.034	119.842	128.816	30.0561	98.7974	124.528	14.3105	10.9122	4.60034	54.7161	43.1756	56.0385	10.8219	19.2992	40.6842	195.662	98.4722	83.7658	187.937	83.7931	64.8935	165.977	228.932	186.735	77.2185	113.272	90.7293	84.5573	83.6375	109.974	319.325	277.145	307.056
RIL182_00127	fig|536231.75.peg.128	fig|536231.75.peg.128|RIL182_00127	Methyl-accepting chemotaxis protein	77.3674	42.2924	54.438	307.483	117.833	246.68	207.744	230.822	207.275	186.173	198.273	177.257	148.217	172.999	225.276	57.9673	162.026	117.727	12.7936	13.0455	10.6933	65.4968	64.0856	50.3455	29.516	62.6744	98.512	125.6	57.4716	81.9698	186.459	136.16	96.833	91.4132	97.7818	92.1333	60.4945	63.0598	62.6987	27.6712	32.235	33.4618	49.0954	41.1054	47.7066
RIL182_00128	fig|536231.75.peg.129	fig|536231.75.peg.129|RIL182_00128	hypothetical protein	35.7988	26.5666	10.5141	39.4051	24.4827	43.5809	45.8629	51.5964	50.6	49.1605	63.4631	42.3453	43.0592	61.4049	32.1693	23.7655	59.0217	34.5364	8.30207	8.7143	6.51525	22.3718	25.6279	13.2565	13.3269	23.367	14.5061	11.6834	3.20593	4.17788	25.4853	31.5802	21.1173	53.5325	45.4819	16.3839	45.9068	53.9353	0	30.6984	59.1923	27.1838	57.9218	49.6629	48.4946
RIL182_00129	fig|536231.75.peg.130	fig|536231.75.peg.130|RIL182_00129	SSU rRNA (adenine(1518)-N(6)/adenine(1519)-N(6))-dimethyltransferase (EC 2.1.1.182)	59.1902	31.9631	43.6019	67.842	40.5247	51.4119	137.205	136.417	120.574	125.968	134.708	129.015	117.47	95.9228	116.461	32.3441	117.647	73.4473	15.5197	17.3538	14.6372	56.1418	58.9755	40.4668	16.0647	35.3609	75.8484	73.8757	55.7723	50.7957	90.9728	70.0932	67.3376	52.176	83.4349	80.0479	141.214	238.558	110.304	84.8087	60.6633	92.7949	83.6125	78.638	82.7685
RIL182_00130	fig|536231.75.peg.131	fig|536231.75.peg.131|RIL182_00130	hypothetical protein	175.431	119.148	184.217	107.31	87.3655	114.496	199.024	178.688	145.48	205.248	176.84	149.737	128.009	155.294	99.2143	111.833	216.3	191.689	88.696	105.341	95.1206	125.083	144.986	187.816	54.1988	77.1202	163.23	128.706	126.94	123.317	172.074	126.092	134.463	58.2221	121.651	153.821	79.4729	145.836	144.489	107.973	84.4642	108.478	76.8873	71.9819	81.8937
RIL182_00131	fig|536231.75.peg.132	fig|536231.75.peg.132|RIL182_00131	Stage II sporulation protein D (SpoIID)	0.334248	0.233329	0.071399	0.56525	0.13078	0.114401	0.711823	0.445723	0.859689	0.185818	0.255553	0	0	0	0	1.08143	2.79333	0	0.261267	0.195654	0.093867	0.836565	0.034458	0.185404	0.352281	0.56792	0.572581	1.0613	0	0	0.717381	0	0.162669	5.19734	2.88696	0	0	17.6408	0	0	1.11419	0	4.51596	5.46819	3.39489
RIL182_00132	fig|536231.75.peg.133	fig|536231.75.peg.133|RIL182_00132	Stage II sporulation protein related to metaloproteases (SpoIIQ)	1.07096	0.417071	0.907108	0.490039	0.83979	0.19102	1.2818	1.86241	0.475556	1.364	0.37296	0.65046	1.01354	0	0	0.754582	0	0	0.617572	0.753641	0.524315	1.39525	0.137624	1.71554	0.488608	0.996517	2.69798	2.11493	0.491581	1.31406	0	1.31164	0.932947	7.46739	0	0	27.6579	0	0	2.77891	3.90209	0.588176	8.25723	9.73865	6.52383
RIL182_00133	fig|536231.75.peg.134	fig|536231.75.peg.134|RIL182_00133	Diguanylate cyclase	34.1116	18.7569	23.8903	36.56	19.7192	40.8212	84.25	83.1455	80.9146	57.6087	59.223	58.2366	104.047	102.6	169.873	73.2131	115.718	89.9466	25.1707	23.7994	27.8459	41.1541	59.7335	49.3358	13.4189	25.3952	36.8084	43.9796	74.5357	41.7077	38.8144	26.4078	31.243	32.5972	41.5581	56.2065	90.9107	78.0322	119.157	146.668	138.768	148.339	93.4591	94.0841	94.4196
	fig|536231.75.peg.135	fig|536231.75.peg.135	hypothetical protein	0	0	0	0	0	0	0	0	0	0	0	0	0	0	0	0	0	0	0	0.323701	0.553579	1.33413	1.39007	2.94003	0	0	3.44249	0	0	0	0	0	0	0	0	0	0	0	0	0	0	0	0	0	2.30457
RIL182_00134	fig|536231.75.peg.136	fig|536231.75.peg.136|RIL182_00134	DEAD-box ATP-dependent RNA helicase DeaD (= CshA) (EC 3.6.4.13)	44.0234	25.4174	32.3349	4.87721	5.95547	7.45877	23.9162	30.885	30.8113	16.7464	17.2245	20.1847	17.596	23.0699	14.29	35.1129	41.1394	42.4249	16.4708	15.6534	21.2197	29.235	20.8107	34.9646	31.2487	39.6097	57.3308	36.1107	35.167	39.3867	10.7805	12.252	18.4999	98.045	59.2832	108.861	67.7121	24.7787	89.2903	52.0836	62.2064	51.9006	124.736	125.156	120.485
RIL182_00135	fig|536231.75.peg.137	fig|536231.75.peg.137|RIL182_00135	Multi antimicrobial extrusion protein (Na(+)/drug antiporter), MATE family of MDR efflux pumps	9.35331	5.21895	7.74639	9.9959	3.6682	22.0551	45.2456	50.9939	49.9185	14.1637	12.2275	18.0139	11.1908	21.2063	26.9429	7.42081	15.8833	21.0322	2.50089	2.17049	2.41744	18.5934	6.46216	11.406	3.60412	9.32262	21.9164	35.8342	27.8086	15.0976	8.21624	7.3736	11.5408	20.1126	12.0132	36.1075	0	19.1015	0	3.06268	3.96049	3.47671	19.8615	12.8126	13.7753
RIL182_00136	fig|536231.75.peg.138	fig|536231.75.peg.138|RIL182_00136	Phosphate regulon transcriptional regulatory protein PhoB (SphR)	58.0368	29.3354	38.0519	310.139	69.6896	237.352	547.008	533.676	408.515	248.546	297.206	227.01	153.851	309.658	261.788	33.5648	268.075	191.166	4.36113	5.0287	6.10207	50.8873	73.0027	25.2796	11.5724	23.1712	28.2339	99.6494	104.589	53.4654	22.5195	29.3781	22.1303	36.5297	28.7903	31.4705	116.814	34.0905	64.3759	41.7776	25.9088	46.4461	10.2011	10.4363	11.6909
RIL182_00137	fig|536231.75.peg.139	fig|536231.75.peg.139|RIL182_00137	Two-component system sensor histidine kinase	56.1958	31.5458	36.102	354.808	92.9184	273.827	388.905	340.779	281.323	279.719	328.502	343.58	163.649	295.129	265.419	10.5887	128.835	111.022	3.3635	3.48668	2.83135	65.6192	97.0356	37.3925	16.4826	30.3078	27.8422	95.7018	55.7663	52.6859	51.0475	40.0698	31.3487	42.2975	80.2746	70.7332	38.3627	69.6108	61.4836	11.8265	13.9078	14.497	9.33728	9.35875	10.6267
	fig|536231.75.peg.140	fig|536231.75.peg.140	hypothetical protein	15.6685	10.2609	36.3159	5.81819	13.466	14.3938	63.7061	60.2995	30.6603	18.6287	12.8743	87.7898	0	0	0	2.72614	0	0	5.3772	7.12258	8.02936	25.5971	30.5176	8.22451	19.9534	47.4913	105.683	176.842	53.2317	84.7639	0	6.04796	18.5428	51.6324	0	0	0	0	0	19.0091	34.9668	3.34725	96.6177	80.5232	40.4395
RIL182_00138	fig|536231.75.peg.141	fig|536231.75.peg.141|RIL182_00138	hypothetical protein	8.99053	3.00105	4.81546	21.8822	6.01187	25.8365	136.328	69.3096	85.5577	61.1328	92.5104	82.2815	58.2566	46.2688	80.5795	0	21.0532	171.176	2.07824	2.1339	1.79284	15.4553	24.8537	18.0667	3.4422	4.20962	4.64135	19.4578	27.3743	10.4128	5.51223	8.31409	14.2922	11.3264	24.1842	24.2597	73.4912	0	54.0004	17.436	12.6322	16.0903	6.55736	10.1493	10.8407
RIL182_00139	fig|536231.75.peg.142	fig|536231.75.peg.142|RIL182_00139	Reverse rubrerythrin	5549.28	3109.19	3522.77	4629.91	3499.54	1463.54	2799.21	2200.81	1703.4	16840.4	19841.2	11706.3	6234.59	6839.27	6317.78	4894.15	4005.11	6550.3	1827.72	1611.74	1514.37	5384.17	6989.81	2479.76	1223.9	4023.76	9044.24	3982.47	3085.26	2857.38	5306.51	5976.35	6880.67	3202.9	2888.29	2724.28	8421.61	11687.8	10462.7	3828.88	3557.63	3407.99	1814.36	1560.91	1639.02
RIL182_00140	fig|536231.75.peg.143	fig|536231.75.peg.143|RIL182_00140	Peroxide stress regulator PerR, FUR family	2414.25	1275.32	1581.85	2914.28	1732.59	562.591	1609.42	1605.71	1550.12	3260.74	3011.39	2200.59	536.248	593.172	744.001	1216.84	705.522	830.277	1022.29	830.832	663.71	2665.32	1480.93	1348.82	796.365	1850.21	3729.59	2522.02	1892.38	1515.36	3746.8	2578.42	2490	1580.17	1327.13	1062.24	1771.3	872.644	876.005	523.749	430.99	712.381	758.226	627.448	754.527
RIL182_00141	fig|536231.75.peg.144	fig|536231.75.peg.144|RIL182_00141	hypothetical protein	16.7175	9.15749	15.8438	17.1283	11.0503	29.9434	36.6913	37.8383	38.7992	45.8487	43.7591	36.4794	31.8862	24.8558	24.0345	9.88977	36.8215	15.5469	4.37424	4.64803	5.4185	11.1645	11.0946	10.2572	5.35334	9.38421	16.3659	19.7785	21.7797	13.585	21.9003	17.8611	14.4494	20.7449	14.7575	20.2422	5.36219	30.8312	17.7779	14.2723	13.3819	9.75559	14.7875	12.8562	13.5417
RIL182_00142	fig|536231.75.peg.145	fig|536231.75.peg.145|RIL182_00142	hypothetical protein	3.61834	2.00638	2.33724	4.56191	2.91643	4.87704	14.8874	18.7326	18.5504	8.55715	9.81249	5.96679	6.26161	17.7351	4.41172	5.45911	33.9593	13.6855	0.724475	0.793726	0.941521	4.43735	3.23412	2.82962	1.92685	2.81129	5.31521	10.3985	7.2268	4.24075	5.29644	4.07232	3.28435	20.9829	14.8072	14.9365	2.56721	0	0	5.06275	7.61521	6.55591	23.1635	24.5768	18.1335
RIL182_00143	fig|536231.75.peg.146	fig|536231.75.peg.146|RIL182_00143	Ribosomal-protein-S5p-alanine acetyltransferase (EC 2.3.1.128)	10.2741	6.36907	7.13567	21.7274	6.57188	25.1273	37.6935	40.6086	46.1094	24.834	20.9156	22.8888	0.400225	16.7624	4.30452	5.29793	13.6333	5.87698	6.67268	5.14972	3.47352	12.3571	5.53342	9.60911	3.70355	9.87045	22.7082	31.6394	19.3255	14.7824	23.7384	15.6034	9.53072	40.68	24.8665	4.81062	0	0	29.0393	6.21274	3.44156	0.858037	38.6557	39.4751	40.1442
RIL182_00144	fig|536231.75.peg.147	fig|536231.75.peg.147|RIL182_00144	tRNA-specific adenosine-34 deaminase (EC 3.5.4.33)	125.039	68.0037	59.699	114.025	75.5313	137.668	347.093	282.926	216.738	309.513	312.098	227.571	314.522	371.79	399.057	148.919	324.476	291.89	64.4955	57.1955	55.3091	119.097	193.175	156.049	65.43	109.725	94.4524	100.963	57.6623	64.3756	97.1925	104.526	114.474	112.141	114.372	68.4376	205.779	390.623	240.408	230.987	185.191	264.974	166.881	133.017	171.516
RIL182_00145	fig|536231.75.peg.148	fig|536231.75.peg.148|RIL182_00145	hypothetical protein	201.366	107.53	156.157	163.843	108.394	168.793	150.989	183.551	173.21	169.438	210.592	165.136	229.915	247.767	199.081	233.373	225.819	182.836	93.0088	87.3296	99.1521	122.803	174.277	149.474	111.306	157.829	196.125	257.921	256.696	218.591	228.995	167.342	159.099	250.762	245.583	305.718	369.468	273.415	479.015	334.089	312.467	348.273	706.289	671.575	607.052
RIL182_00146	fig|536231.75.peg.149	fig|536231.75.peg.149|RIL182_00146	hypothetical protein	678.599	555.027	785.859	298.953	323.144	413.613	1540.74	1007.13	877.738	1593.65	2216.54	1469.64	3292.16	1955.15	2010.17	1697.9	1781.11	2580.92	443.032	548.887	558.617	1343.61	2597.71	1547.07	551.143	614.101	725.76	550.189	730.35	616.738	371.045	522.618	679.501	670.204	519.806	443.739	6254.99	4672.5	7457.06	5081.58	5626.18	4509.5	775.003	765.431	700.811
RIL182_00147	fig|536231.75.peg.150	fig|536231.75.peg.150|RIL182_00147	Phosphate acetyltransferase (EC 2.3.1.8)	428.219	276.985	393.625	1285.85	556.473	1919.59	2589.89	2219.47	2495.46	3320.51	2843.51	1882.91	1515.7	1124.38	1338.94	1594.23	1518.62	1346.9	719.917	688.431	917.645	1517.3	917.184	1614.8	428.618	628.235	1243.95	2988.28	4663.4	2613.65	451.152	380.985	502.04	1265.01	1131.06	1146.16	1101.15	856.049	1130.9	975.109	886.685	964.724	547.2	487.683	575.462
RIL182_00148	fig|536231.75.peg.151	fig|536231.75.peg.151|RIL182_00148	Putative inner membrane protein	5.52903	2.43267	4.94987	23.9701	7.61471	46.2218	19.821	18.4544	17.6541	36.3897	38.5292	29.5958	26.0641	28.3473	29.9622	18.7947	13.7543	26.0135	4.58386	3.56171	4.05168	13.0964	14.8555	11.9387	5.14171	9.87261	21.4258	66.5006	51.2455	41.7977	5.71506	5.2461	5.64389	26.6449	43.4904	26.1864	39.128	21.3639	7.04977	41.3062	41.5711	53.5575	47.7605	37.1718	39.83
RIL182_00149	fig|536231.75.peg.152	fig|536231.75.peg.152|RIL182_00149	Cytidylate kinase (EC 2.7.4.25)	30.399	15.43	25.1688	42.2019	15.4943	53.1577	134.007	117.917	118.875	75.7291	64.5708	60.4794	25.8905	76.6722	46.6132	16.9165	65.4829	28.0608	14.2803	11.1048	9.11008	38.2973	24.8134	46.2536	11.8655	23.0961	115.132	115.301	74.0159	93.2392	100.122	51.9923	63.4199	73.8896	92.1664	68.577	35.9215	66.119	34.0602	14.1617	12.6857	27.5817	65.6073	68.7432	65.5422
RIL182_00150	fig|536231.75.peg.153	fig|536231.75.peg.153|RIL182_00150	Putative transmembrane protein	20.116	10.7616	19.5261	32.4311	11.6191	68.2544	90.5433	89.3194	94.0159	40.2163	42.0553	46.9906	18.5857	32.6367	30.7467	9.88989	15.8387	13.6291	6.89151	5.36673	3.39631	22.0934	9.1788	22.4317	8.46454	17.7081	70.5867	85.0142	42.4859	55.9389	85.7596	39.1369	39.8495	45.3415	55.5521	48.5025	0	10.503	0	4.03613	8.81926	9.32693	57.9442	47.1191	49.6166
	fig|536231.75.peg.154	fig|536231.75.peg.154	hypothetical protein	2.69022	1.06879	0	1.49433	1.75083	1.54454	0	40.6567	52.4802	32.2565	0	37.5221	36.3236	72.4807	0	115.888	382.06	0	2.44987	5.82662	0.830368	9.33887	3.2435	5.88006	2.7369	8.1946	6.88498	0	19.994	0	0	0	0	0	124.784	0	0	0	0	68.3888	35.957	27.4907	11.8186	30.1491	27.6548
RIL182_00152	fig|536231.75.peg.155	fig|536231.75.peg.155|RIL182_00152	hypothetical protein	1.15327	0.330158	0.392201	0	0.464783	0.339829	0	0	1.38038	0	0	0	0	0	0	2.16946	0	0	0.225257	0.863982	0	0	0.21554	0	0.492412	0.813211	4.51272	3.37345	0	0	9.34547	0	0	0	0	0	0	0	0	0	12.7593	9.68509	19.7249	23.4463	16.2092
RIL182_00153	fig|536231.75.peg.156	fig|536231.75.peg.156|RIL182_00153	hypothetical protein	4.30844	2.71044	3.80551	7.29434	3.05038	6.53981	42.3982	51.8534	52.5092	9.16215	3.75031	8.36648	6.25043	13.6231	13.6281	14.0036	12.3368	22.191	1.48636	1.08365	0.846623	8.4689	4.52041	5.16772	2.34705	3.85901	7.81205	24.8559	16.9459	13.274	9.65728	5.64065	3.49565	19.9049	36.6243	19.4193	8.8665	54.9	8.71223	8.16389	8.28313	10.4629	47.3975	57.8919	49.1934
RIL182_00154	fig|536231.75.peg.157	fig|536231.75.peg.157|RIL182_00154	hypothetical protein	50.3615	46.8342	65.71	59.109	29.0825	72.3883	64.1097	94.3603	83.465	52.9987	71.7692	51.0998	46.0625	62.9553	38.54	58.3569	55.6521	31.4406	16.7026	13.3426	10.2607	27.497	29.2635	41.8231	24.3952	37.4433	68.4137	40.4649	41.98	33.444	95.0454	60.9812	41.3538	27.1861	18.1247	47.3873	0	118.262	46.1527	12.6403	10.2667	13.3566	39.1844	44.3178	39.8033
RIL182_00155	fig|536231.75.peg.158	fig|536231.75.peg.158|RIL182_00155	Uncharacterized protein clustered with Type I restriction-modification system	12.5428	10.917	11.4283	15.9189	10.2606	21.3665	7.76969	12.1116	12.4717	6.35194	5.02719	4.36992	11.751	10.9084	17.292	13.4459	11.1449	10.0958	2.61931	2.30145	2.62148	7.86351	16.2535	7.91043	4.12699	6.26926	6.25133	10.9273	1.08113	7.64752	9.87551	5.56196	5.55019	9.6743	4.97374	4.58902	0	35.4901	26.9996	19.3594	13.7046	18.5127	18.7469	17.1427	14.9986
RIL182_00156	fig|536231.75.peg.159	fig|536231.75.peg.159|RIL182_00156	6-phosphofructokinase (EC 2.7.1.11)	26.9968	14.2523	14.3374	99.95	33.1642	89.5416	178.877	164.713	185.951	282.198	233.103	245.201	217.427	375.147	318.462	54.9491	248.065	156.586	10.8501	10.2934	6.99433	51.8986	81.6545	33.8585	21.5448	28.5529	33.6343	84.7438	74.3389	52.3753	43.1134	54.1161	39.7493	53.8178	75.2397	78.3704	53.9858	109.248	63.4488	60.5451	64.3079	50.2392	60.865	59.2863	62.6777
RIL182_00157	fig|536231.75.peg.160	fig|536231.75.peg.160|RIL182_00157	DNA polymerase III subunits gamma and tau (EC 2.7.7.7)	34.1837	19.5892	27.5663	97.3305	35.6318	101.437	190.566	191.155	211.542	211.532	182.616	190.811	167.573	305.834	330.564	74.3979	227.419	147.729	13.0323	13.4715	11.6855	48.9938	44.7665	41.934	20.5454	33.5579	59.2682	99.4734	100.629	68.6495	83.4955	67.1171	59.1809	67.3754	79.9202	100.545	118.014	53.7702	80.0917	73.9519	72.2967	77.3852	102.591	95.1197	98.1122
RIL182_00158	fig|536231.75.peg.161	fig|536231.75.peg.161|RIL182_00158	Nucleoid-associated protein YaaK	80.4467	86.8346	73.9687	125.288	69.7216	125.182	120.881	176.353	199.537	215.877	193.257	184.826	121.905	281.744	150.588	43.7479	212.343	68.9145	24.7911	30.6924	25.6546	46.4894	51.9814	44.3472	52.4301	59.9443	59.4374	69.0238	27.4152	48.0208	117.056	83.8656	77.983	118.585	68.9092	34.8568	33.6335	79.2621	0	51.2755	77.8864	33.2651	132.848	106.838	90.2169
RIL182_00159	fig|536231.75.peg.162	fig|536231.75.peg.162|RIL182_00159	hypothetical protein	41.5453	30.3615	24.776	90.2704	29.2586	115.211	156.253	196.539	184.541	87.5131	71.255	68.6816	62.1797	135.019	148.39	64.0009	167.294	96.0111	31.5559	28.8661	26.7214	37.6329	16.3373	44.7799	31.8173	41.5777	45.9791	55.3508	55.3293	45.1287	55.4983	64.9365	53.6919	84.0775	42.8768	52.7595	31.7913	42.0364	23.3686	19.5055	20.4036	16.3505	86.0702	65.534	74.014
RIL182_00160	fig|536231.75.peg.163	fig|536231.75.peg.163|RIL182_00160	Phage integrase	2.68678	1.29587	2.08124	4.36775	1.37152	2.88346	2.4431	5.02227	10.2512	4.7099	3.48593	3.05184	2.00113	0	15.7832	3.70855	2.62179	0	1.09022	1.39572	0.529422	6.30751	4.0802	3.8029	0.940778	1.92323	6.01182	6.82163	8.85	5.94631	2.47275	1.73371	3.5299	9.03999	18.6499	4.81062	0	11.0977	24.8909	5.93034	10.932	8.66618	25.4919	24.7763	20.7383
RIL182_00161	fig|536231.75.peg.164	fig|536231.75.peg.164|RIL182_00161	hypothetical protein	1.43452	1.21496	1.84381	11.1572	4.44512	10.9736	0	3.35735	9.93184	17.0782	11.7253	10.1744	0	0	0	2.04186	0	0	3.30901	2.77555	2.13262	1.94844	0.862264	2.77198	5.13293	7.37394	8.82067	3.00591	3.46796	2.18391	0	5.63757	1.64448	102.761	0	33.158	0	0	126.772	2.92187	1.02319	0	10.0612	22.961	15.0071
RIL182_00162	fig|536231.75.peg.165	fig|536231.75.peg.165|RIL182_00162	Flagellin protein FlaA	4.36569	2.813	3.03806	51.4525	14.5692	42.0659	70.2291	71.9088	74.154	45.1631	36.2426	51.2063	54.8017	78.8622	33.3857	79.4232	71.5777	45.3421	7.87728	8.19653	5.42296	22.9572	20.1561	16.7969	12.1601	25.4555	41.5474	51.0821	22.7103	30.4209	16.157	13.8203	11.7818	69.4326	74.623	60.8586	48.8131	94.8503	97.7778	83.4553	85.7652	81.5427	132.646	126.684	118.902
RIL182_00163	fig|536231.75.peg.166	fig|536231.75.peg.166|RIL182_00163	Lysine-N-methylase (EC 2.1.1.-)	0.476461	0.345297	0.290637	1.59492	0.771197	1.17445	2.9532	6.44747	4.54441	2.79611	5.1387	2.0438	6.74016	8.87475	1.93294	11.8343	12.4921	2.83454	0.553644	0.633795	0.355497	1.96964	1.84977	0.795728	0.949245	1.21532	0.762656	1.87951	0.666593	1.68663	1.82675	1.5449	0.137167	7.00624	5.68591	0	21.22	41.9386	20.2324	25.0559	26.438	19.8443	23.3066	20.9898	20.0678
RIL182_00164	fig|536231.75.peg.167	fig|536231.75.peg.167|RIL182_00164	hypothetical protein	1.42867	0.773096	2.69019	0.638562	0.924605	0	0	3.86231	0.201293	5.95754	13.5937	0	7.49225	0	0	1.90806	7.62324	0	0.231562	0.444286	0	0.726023	1.22957	0	0.56252	1.28252	0.20865	0	0	0	0	0	0.760912	47.6644	0	0	0	0	0	0	0	0	2.66296	4.6979	5.41617
RIL182_00165	fig|536231.75.peg.168	fig|536231.75.peg.168|RIL182_00165	Phosphoglycerate mutase (EC 5.4.2.11)	2.21146	1.67565	2.36982	5.07151	2.98523	3.73377	3.82798	9.00958	5.35275	3.44364	9.32004	7.58621	3.22542	0	0	1.06776	11.6312	0	0.759102	0.676383	0.499541	1.10774	0	2.04553	1.86715	2.84194	4.32291	3.6461	0	2.43673	0	3.64825	5.804	23.0315	2.3448	2.72621	21.6543	26.0385	0	1.63172	2.20209	0.99441	14.2501	11.4907	8.76777
RIL182_00166	fig|536231.75.peg.169	fig|536231.75.peg.169|RIL182_00166	hypothetical protein	13.0872	7.79732	10.2896	17.4317	11.685	19.5481	21.7874	24.3737	24.9682	26.7507	22.5012	15.723	18.145	17.1915	14.0967	22.4826	37.8935	30.9863	4.30332	6.36238	4.91172	11.2389	12.3001	8.13975	8.62315	14.6185	18.666	21.5524	11.0207	16.1254	14.699	10.9478	12.5236	5.3492	39.3332	5.69196	26.4077	14.4656	0	22.3705	32.7966	32.2983	35.8181	36.6456	38.9165
RIL182_00167	fig|536231.75.peg.170	fig|536231.75.peg.170|RIL182_00167	hypothetical protein	3.85085	2.02667	0.826929	1.87636	1.91856	2.77852	1.56523	4.06033	6.03608	4.46125	0	3.53461	0	0	0	10.038	24.1507	0	1.61241	2.41231	2.20009	6.26499	1.58445	5.62212	2.61294	2.63169	3.04881	6.12277	0	0	0	2.33009	8.42634	7.06854	25.7266	7.59783	0	0	0	0	2.10089	2.5998	6.73671	1.63597	3.44451
RIL182_00168	fig|536231.75.peg.171	fig|536231.75.peg.171|RIL182_00168	hypothetical protein	46.9792	28.6913	22.1939	23.9105	20.0062	27.1482	56.6782	66.9512	57.1629	93.4674	27.5937	28.9018	0	0	0	52.5141	4.7695	0	12.5	20.1619	14.7658	34.8003	13.0705	31.2337	10.9403	25.2899	40.9652	47.42	49.143	63.5664	84.8901	69.7766	26.1759	0	0	27.5619	32.0873	0	0	31.3356	43.8736	39.6567	70.7404	88.236	83.9151
RIL182_00169	fig|536231.75.peg.172	fig|536231.75.peg.172|RIL182_00169	Acylphosphate phosphohydrolase (EC 3.6.1.7)	81.6938	43.9345	47.1596	57.1184	34.0191	45.619	134.137	196.417	101.896	60.1547	62.6323	99.0352	26.7228	151.939	0	174.552	97.7988	2.1613	22.032	36.0986	40.1554	61.7648	55.7729	52.4589	31.9279	60.0118	75.2761	65.4101	80.2795	72.5831	55.0672	38.9009	67.8616	75.931	15.3528	99.8444	258.527	0	0	195.02	183.201	156.534	219.584	188.269	216.836
RIL182_00170	fig|536231.75.peg.173	fig|536231.75.peg.173|RIL182_00170	ABC transporter, substrate-binding protein (cluster 3, basic aa/glutamine/opines)	8.82933	6.66276	7.44894	12.3555	8.38999	11.5725	28.1599	20.4219	25.6403	16.7742	35.2784	33.9115	33.1534	89.5649	80.9446	15.2307	60.2395	53.8717	11.5274	12.1312	11.1852	13.4009	14.9496	13.2654	4.44799	8.95014	6.48652	8.38119	7.27585	7.10141	14.6925	17.988	18.6966	16.1106	44.6456	34.3573	53.2892	21.5269	10.5043	54.3683	59.4345	47.9464	42.4453	34.7638	26.9549
RIL182_00171	fig|536231.75.peg.174	fig|536231.75.peg.174|RIL182_00171	hypothetical protein	10.8289	6.90346	7.54282	12.3159	7.95824	12.7844	26.083	23.2649	22.1572	18.7604	20.7596	22.1967	22.4459	30.4902	40.7076	9.21657	18.6056	19.1299	4.41945	4.91928	4.39525	8.6527	7.26345	8.83563	3.18912	7.22071	10.4687	8.07821	7.41961	6.50557	15.8067	15.4186	14.1614	19.0803	31.5696	22.3788	24.9468	31.1598	26.3343	27.6673	26.9756	27.0958	44.1373	43.6017	39.6788
RIL182_00172	fig|536231.75.peg.175	fig|536231.75.peg.175|RIL182_00172	Uncharacterized UPF0750 membrane protein	21.4195	10.6839	12.0906	24.4196	11.6353	28.9147	52.382	45.0665	46.3632	58.2948	77.0429	72.0757	55.5394	51.1188	47.0073	14.7519	36.0845	66.7775	3.40085	3.78834	2.31587	8.97142	13.596	11.5847	4.73599	10.0441	18.1785	20.9669	9.75685	15.4096	29.8039	22.727	19.8712	55.2166	60.467	72.5508	120.779	85.4846	39.3174	42.9476	48.1894	57.1787	62.7073	58.8284	73.169
RIL182_00173	fig|536231.75.peg.176	fig|536231.75.peg.176|RIL182_00173	N-acetylglucosamine-1-phosphate uridyltransferase eukaryotic (EC 2.7.7.23)	76.2629	38.5115	40.0076	89.2014	52.0517	69.2752	178.072	155.267	161.343	165.335	185.155	155.427	118.945	190.699	183.996	49.6574	97.4458	115.304	23.0966	23.2797	17.8752	68.9191	73.2708	56.9139	27.8156	55.4452	79.2312	95.7611	58.1701	58.8707	104.178	92.9372	80.537	98.2534	121.02	104.1	140.181	141.502	110.186	82.7816	98.9315	87.7802	140.293	129.283	134.893
	fig|536231.75.peg.177	fig|536231.75.peg.177	hypothetical protein	124.086	86.5718	165.405	121.041	113.756	152.909	42.9795	168.435	146.636	249.988	44.7169	103.186	7.26471	0	0	73.3171	93.713	94.8708	42.3671	70.2432	74.1795	112.511	44.4797	99.9611	74.2004	166.514	200.648	145.509	186.098	113.91	406.706	92.4428	169.672	531.141	873.491	142.775	470.921	0	0	47.2208	35.957	57.8751	200.917	194.003	179.756
RIL182_00174	fig|536231.75.peg.178	fig|536231.75.peg.178|RIL182_00174	GTP pyrophosphokinase (EC 2.7.6.5)	231.893	140.653	153.805	670.418	578.87	371.044	1074.45	926.417	921.046	863.412	905.92	793.561	444.435	612.8	662.579	375.53	780.964	647.772	67.959	62.2434	65.3956	295.763	377.64	268.64	124.089	207.95	196.239	468.589	495.637	273.061	252.218	213.797	189.038	232.983	284.824	222.66	395.113	319.16	397.517	356.65	353.789	390.603	267.666	262.688	310.755
	fig|536231.75.peg.179	fig|536231.75.peg.179	hypothetical protein	17.0045	17.9963	0.417518	69.0106	39.7365	20.5433	33.121	51.4727	32.9017	53.3969	149.237	109.605	83.9253	151.784	173.26	13.832	36.9718	0	1.76983	2.10946	2.6637	28.9439	56.9667	7.727	16.5003	18.4475	7.49346	0.878679	0	21.7981	0	4.15853	9.48581	0	0	0	0	0	0	65.5821	145.03	30.0869	53.4583	60.9974	50.3214
RIL182_00175	fig|536231.75.peg.180	fig|536231.75.peg.180|RIL182_00175	hypothetical protein	37.421	29.14	12.6165	125.184	92.6893	63.3868	14.4339	28.852	40.8104	67.6486	66.6245	50.0935	52.4342	61.0274	20.4752	51.9324	37.4665	21.963	5.55839	5.24502	5.703	21.1063	14.6387	12.2214	33.9061	43.7128	18.6777	35.5052	28.3631	26.0149	32.8003	30.9003	21.4461	94.5107	109.422	96.8511	49.3911	32.3249	12.3464	46.3609	53.7708	27.4729	114.39	122.261	118.262
RIL182_00176	fig|536231.75.peg.181	fig|536231.75.peg.181|RIL182_00176	hypothetical protein	178.748	132.98	48.4083	371.045	417.162	298.664	134.006	141.946	133.127	342.68	216.501	186.591	240.871	147.773	175.357	544.127	331.035	279.134	157.942	174.554	195.293	199.352	223.011	140.516	266.014	253.178	42.6709	87.8569	127.048	102.537	53.5659	86.6807	69.2988	268.167	145.679	207.485	437.009	78.0036	125.726	307.173	363.204	267.306	216.674	299.643	255.833
RIL182_00177	fig|536231.75.peg.182	fig|536231.75.peg.182|RIL182_00177	no significant homology.	242.815	138.654	148.596	33.4809	151.765	11.005	27.2416	14.0253	12.709	13.8998	7.55432	6.60895	17.0566	12.623	10.0382	25.6408	25.5794	55.8106	286.287	253.475	218.596	100.732	545.143	332.553	49.4073	55.7666	149.226	41.7655	85.4752	50.3929	497.437	497.166	496.385	33.7739	3.87385	15.724	8.70018	112.019	65.0773	24.5485	11.7538	29.1535	8.05558	11.9321	9.5564
RIL182_00178	fig|536231.75.peg.183	fig|536231.75.peg.183|RIL182_00178	Flavodoxin	3.19684	2.79992	2.12111	1.56218	2.39263	1.77782	1.96054	0	0.896104	3.76646	0	0	2.83537	0	0	0	22.6925	0	3.62292	4.23726	5.43782	4.73972	8.8333	20.3319	3.11398	4.09936	2.22582	1.33738	0	0.621124	3.11471	28.3188	17.9294	3.72832	0	3.99236	0	0	0	0	0	0	4.66148	5.22277	3.43438
RIL182_00179	fig|536231.75.peg.184	fig|536231.75.peg.184|RIL182_00179	Prevent host death protein, Phd antitoxin	145.748	210.768	58.0089	151.41	158.587	267.554	40.5026	23.468	37.4872	54.607	23.9824	65.0537	159.586	119.373	96.7646	126.24	50.5814	78.6696	76.4205	70.0475	52.2753	64.7152	73.1667	78.0249	330.824	256.111	34.2614	27.2591	11.2463	25.8103	38.8627	112.908	77.8937	241.765	143.067	12.9966	0	0	0	45.8688	63.7774	36.8342	102.269	78.7252	82.8691
RIL182_00180	fig|536231.75.peg.185	fig|536231.75.peg.185|RIL182_00180	Death on curing protein, Doc toxin	150.572	199.001	134.563	159.928	185.336	194.299	109.986	82.9	98.819	171.715	206.199	202.2	339.012	277.307	445.35	268.463	278.392	228.599	100.48	113.987	66.993	144.49	305.705	257.035	425.334	352.743	84.642	68.8354	35.3819	63.9527	97.4562	119.635	83.3614	74.4187	46.7703	95.0422	371.721	264.501	58.793	382.464	324.625	363.016	146.908	170.269	164.954
RIL182_00181	fig|536231.75.peg.186	fig|536231.75.peg.186|RIL182_00181	Multi antimicrobial extrusion protein (Na(+)/drug antiporter), MATE family of MDR efflux pumps	15.9681	8.03701	13.7986	26.6279	12.53	30.1151	118.267	113.042	103.163	42.463	55.8552	56.7015	56.9593	71.9459	78.0224	60.0573	60.1057	66.2699	10.1068	9.1885	6.42317	21.3616	20.9675	20.621	14.9639	23.9568	31.9945	70.8261	55.4121	46.49	22.5103	19.4856	15.729	32.4486	36.4443	33.0832	116.829	108.492	46.9036	127.331	115.713	143.263	227.649	191.942	231.816
RIL182_00182	fig|536231.75.peg.187	fig|536231.75.peg.187|RIL182_00182	Repressor CsoR of the copZA operon	21.5315	12.9934	7.41502	20.29	19.2118	22.67	99.0595	110.692	79.1444	60.9589	65.0743	95.3004	87.3665	133.597	174.686	68.6916	66.8749	100.185	9.88517	11.7518	5.32891	36.3571	23.8403	21.5567	21.3037	31.2674	32.1814	50.8975	18.2566	37.1884	33.8989	28.3103	15.4301	135.525	74.0723	175.073	22.4985	58.9949	905.12	233.072	298.555	154.76	411.443	437.41	383.15
RIL182_00183	fig|536231.75.peg.188	fig|536231.75.peg.188|RIL182_00183	Lead, cadmium, zinc and mercury transporting ATPase (EC 3.6.3.3) (EC 3.6.3.5); Copper-translocating P-type ATPase (EC 3.6.3.4)	45.5355	25.494	38.1764	30.2944	29.5015	48.3875	97.0875	89.7082	86.7617	67.9312	95.6341	86.0704	79.9862	127.713	95.9607	155.769	111.881	137.346	42.1578	44.9351	37.4319	58.42	59.8893	56.2714	37.1691	50.6196	67.0783	118.714	104.613	95.7471	43.1068	43.9407	43.296	89.897	91.7066	103.478	261.66	231.977	294.599	227.737	246.237	254.322	323.977	299.416	328.625
RIL182_00184	fig|536231.75.peg.189	fig|536231.75.peg.189|RIL182_00184	hypothetical protein	1.25125	0.593234	0	0	0	0	0	0	0	0	0	0	0	0	0	0	0	0	0	0	1.00517	0	4.88113	0	0.671707	0.243485	0	0	0	0	0	0	0	0	0	0	0	0	0	0	0	0	0	0	0
	fig|536231.75.peg.190	fig|536231.75.peg.190	hypothetical protein	4.82389	2.35788	0.58073	0.550172	2.31845	1.70647	13.2896	0	5.98355	0	0	20.8202	32.0563	0	0	7.77735	0	0	1.7979	0.356205	1.52129	2.44825	0	7.12163	2.99275	5.41048	13.8121	32.03	22.4381	0	0	0	0	0	0	0	0	748.39	0	0	0	0	32.4161	48.2144	71.6133
RIL182_00185	fig|536231.75.peg.191	fig|536231.75.peg.191|RIL182_00185	Recombination protein RecR	146.427	84.9827	97.2481	154.345	109.604	208.007	182.706	204.932	223.586	168.484	159.744	134.463	51.3197	81.1798	60.9264	39.1179	57.0155	59.282	66.8014	56.7344	57.9358	116.165	70.442	84.4155	53.2087	93.8853	131.858	107.316	82.2296	85.5725	170.663	146.187	137.52	120.873	79.2034	140.106	139.754	28.8023	0	28.217	16.4695	36.507	64.783	67.6202	55.961
RIL182_00186	fig|536231.75.peg.192	fig|536231.75.peg.192|RIL182_00186	Transketolase, N-terminal section (EC 2.2.1.1)	148.648	64.6364	119.855	218.588	103.299	211.696	472.059	463.551	494.842	290.55	320.78	286.428	109.739	289.86	194.421	42.8386	264.596	160.739	36.9672	29.705	24.5025	82.9794	49.209	85.1256	34.0341	85.5606	243.107	184.765	136.393	128.07	283.55	168.332	167.822	127.773	99.2806	106.063	93.4567	23.6557	13.7905	50.2712	42.9441	55.7265	101.686	101.155	112.222
RIL182_00187	fig|536231.75.peg.193	fig|536231.75.peg.193|RIL182_00187	Transketolase, C-terminal section (EC 2.2.1.1)	147.241	66.6012	96.4571	217.331	102.354	191.495	483.662	430.371	397.363	419.885	482.325	394.021	242.619	342.625	391.233	78.8831	276.545	285.865	29.3584	26.9356	24.4673	108.838	114.791	113.544	36.0659	102.206	257.193	202.845	149.053	149.177	294.388	193.696	184.398	111.901	159.994	171.065	119.662	105.394	56.3497	57.2696	51.4906	63.4496	108.811	98.9709	109.137
RIL182_00188	fig|536231.75.peg.194	fig|536231.75.peg.194|RIL182_00188	hypothetical protein	0.17109	0.154261	0.345805	0.203981	0.153132	0.300157	1.27564	1.78889	1.02232	0.45789	1.74083	0.959495	1.68726	1.4664	1.64446	1.15402	6.12753	0	0.14153	0.298804	0.106479	0.699966	0.758788	0.113191	0.337148	0.435764	0.329741	0.755949	0	0.151926	0	0	0.409083	1.30447	1.81939	0	14.776	0	0	0.539268	0.358823	0.988816	3.36805	4.06138	3.34401
RIL182_00189	fig|536231.75.peg.195	fig|536231.75.peg.195|RIL182_00189	FIG01032175: hypothetical protein	13.5315	8.20524	10.4152	16.9521	11.1289	44.3696	18.9537	27.4759	20.7854	21.2687	19.2695	18.1726	25.8014	19.0606	29.1904	10.6892	27.5555	40.2784	4.45157	3.88257	4.08338	8.45324	5.46016	7.95286	8.40944	12.0357	16.2875	15.3513	10.1584	14.2735	14.9134	7.94021	10.9436	32.5756	15.9051	16.4898	0	17.811	0	19.8985	14.7942	10.3734	44.2127	39.6256	40.9295
RIL182_00190	fig|536231.75.peg.196	fig|536231.75.peg.196|RIL182_00190	FIG01020216: hypothetical protein	8.62476	5.04606	3.7559	10.2046	6.79114	21.9981	20.5318	17.891	13.7466	29.8817	37.3612	18.5343	43.4442	43.0423	49.0864	7.56901	17.4055	16.4922	2.98578	2.44404	2.7581	8.83704	8.33568	6.99574	6.7398	8.7992	9.37164	12.0666	12.4719	7.84544	4.53083	6.29548	9.4868	15.1926	13.9749	19.7629	65.5419	36.7427	50.362	30.9304	45.4534	24.964	46.5824	43.7865	43.2952
RIL182_00201	fig|536231.75.peg.197	fig|536231.75.peg.197|RIL182_00201	D-alanyl-D-alanine carboxypeptidase (EC 3.4.16.4)	595.25	808.245	314.356	207.864	251.807	257.414	32.8507	31.9198	35.6613	66.8806	48.8433	40.8862	238.158	86.572	96.129	243.622	87.1048	172.724	291.703	269.956	261.396	333.036	710.668	548.057	540.877	288.749	85.6933	36.5362	42.0961	126.096	114.63	271.486	192.648	172.777	106.51	48.9279	217.158	195.412	27.5889	200.023	238.059	167.467	72.6882	112.307	74.9691
RIL182_00202	fig|536231.75.peg.198	fig|536231.75.peg.198|RIL182_00202	hypothetical protein	0.711883	0.665248	0.337609	0.729759	0.262011	0.9825	3.64022	0	3.9995	0.775263	0	0	0	0	0	0	0	0	1.65763	1.40495	0.830156	12.5352	4.31158	6.43307	0.121129	0.775852	0.836892	2.42089	0	1.08988	4.7785	2.52641	0	0	0	0	0	0	0	3.50553	3.06789	3.39798	1.06279	3.28169	1.20985
RIL182_00203	fig|536231.75.peg.199	fig|536231.75.peg.199|RIL182_00203	ATP synthase F0 sector subunit a (EC 3.6.3.14)	44.8341	20.1247	25.4407	66.3096	23.5548	1188.47	113.878	121.019	124.248	586.719	731.598	452.419	705.906	550.924	875.961	115.594	611.086	484.56	27.8353	18.2296	43.0845	56.321	84.4699	128.425	67.2022	100.298	110.231	110.939	85.3934	126.434	28.3928	11.9758	18.7427	461.494	294.256	393.325	182.2	198.626	146.239	247.103	198.753	249.871	237.121	183.16	236.961
RIL182_00204	fig|536231.75.peg.200	fig|536231.75.peg.200|RIL182_00204	ATP synthase F0 sector subunit c (EC 3.6.3.14)	4.42159	3.28031	1.25977	7.77012	2.01636	37.4109	0.432503	17.9279	2.2967	47.7772	40.8708	31.1486	13.6176	42.7782	86.3923	9.89776	22.997	37.1496	0.715564	0.33926	1.66888	1.429	1.04489	5.05726	8.0428	8.48698	8.80955	5.1129	0	12.2097	0	4.76887	0	28.7319	118.228	108.042	0	0	0	0	6.3044	0	37.9965	56.7414	26.6017
RIL182_00205	fig|536231.75.peg.201	fig|536231.75.peg.201|RIL182_00205	ATP synthase F0 sector subunit b (EC 3.6.3.14)	46.8527	17.5582	24.1714	62.8913	18.3605	492.675	240.648	295.596	283.229	905.599	1111.74	702.519	641.85	1282.89	1168.62	97.8822	673.792	520.013	8.86382	8.85496	8.50998	35.6839	37.1357	54.2988	44.7795	78.2365	143.046	149.814	52.2973	115.355	23.9025	21.036	18.2771	480.769	442.776	616.258	357.336	180.898	90.4154	176.536	189.403	213.449	283.315	231.936	248.981
RIL182_00206	fig|536231.75.peg.202	fig|536231.75.peg.202|RIL182_00206	ATP synthase delta chain (EC 3.6.3.14)	12.888	5.57797	4.43386	17.4293	7.41672	107.377	42.7852	56.1387	56.1768	198.082	174.736	164.92	87.5178	197.672	205.207	35.9249	135.986	76.3855	2.72745	2.27665	3.00768	10.4831	7.14092	11.1955	23.0941	29.0895	30.3593	40.5632	12.0048	35.0741	13.2611	4.92505	4.61394	241.282	310.862	406.865	24.0915	40.2878	0	26.302	44.2291	40.5437	151.422	158.864	132.098
RIL182_00207	fig|536231.75.peg.203	fig|536231.75.peg.203|RIL182_00207	ATP synthase alpha chain (EC 3.6.3.14)	26.2546	11.174	17.8068	45.077	10.7962	211.934	174.544	191.888	204.935	431.662	440.921	378.872	246.884	436.623	447.711	48.4194	296.866	246.378	6.88614	5.61728	7.0676	24.8462	22.4901	38.5311	31.6693	51.6912	111.984	152.09	73.439	135.028	13.4994	12.8799	16.8496	351.214	308.887	520.889	193.01	224.942	114.924	112.239	120.357	127.821	285.873	251.232	289.217
RIL182_00208	fig|536231.75.peg.204	fig|536231.75.peg.204|RIL182_00208	ATP synthase gamma chain (EC 3.6.3.14)	19.4631	9.26926	11.8757	32.2524	8.42591	118.232	114.433	113.341	136.613	312.123	247.967	247.989	320.709	349.271	329.764	28.8859	264.967	310.557	4.39239	3.68106	3.80736	26.1408	33.8486	27.4867	22.6804	43.8335	110.793	123.433	56.3238	108.487	16.3205	10.0407	9.83837	359.062	340.814	376.298	490.219	448.473	286.449	243.896	208.276	295.373	301.969	288.675	319.194
RIL182_00209	fig|536231.75.peg.205	fig|536231.75.peg.205|RIL182_00209	ATP synthase beta chain (EC 3.6.3.14)	37.0085	15.5844	26.7821	56.9263	17.1877	233.546	259.67	300.262	311.864	586.239	642.955	534.237	345.633	655.575	603.931	59.0781	310.268	279.428	11.2046	9.92196	12.1788	52.6951	52.2834	63.0085	35.8706	97.8213	272.815	219.122	128.334	200.836	37.1813	20.9323	23.7355	469.965	515.157	706.644	333.587	285.511	295.568	159.44	172.676	208.832	233.129	178.327	219.769
RIL182_00210	fig|536231.75.peg.206	fig|536231.75.peg.206|RIL182_00210	ATP synthase epsilon chain (EC 3.6.3.14)	67.7103	25.2231	42.2494	70.7736	26.3081	367.933	400.948	307.767	339.306	1194.34	1093.63	897.662	1109.41	1061.12	1059.11	160.547	972.551	948.269	27.7216	29.7595	56.821	151.253	182.759	233.503	64.9541	178.601	448.564	335.938	279.849	304.108	25.4853	37.8962	39.2179	836.606	704.907	943.164	956.075	1342.99	938.114	491.309	548.762	608.794	293.756	297.026	296.829
RIL182_00211	fig|536231.75.peg.207	fig|536231.75.peg.207|RIL182_00211	Transcriptional regulator, AraC family	2.58027	1.47397	1.70255	7.26673	2.1293	5.96426	89.0056	88.0375	100.633	13.1282	13.2285	15.0714	11.4889	37.3868	18.087	8.67016	36.5871	6.06905	1.70213	1.47026	1.04191	22.6349	5.46661	10.6176	1.32991	2.37675	4.89879	22.693	19.8135	8.23284	5.87777	4.34713	3.62414	19.1007	30.2075	11.6305	21.4899	0	32.6903	4.6076	7.33441	7.49973	11.7444	13.6899	14.9199
	fig|536231.75.peg.208	fig|536231.75.peg.208	hypothetical protein	0.57626	0	0	0	0	0	0	10.1068	15.5105	0	0	0	0	0	0	2.059	76.7209	0	1.1618	0.276252	0	27.9203	36.8669	10.1283	0	1.40585	8.31924	0	0	2.46398	0	0	0	0	0	0	0	0	0	0	13.8189	0	1.84273	0	0
RIL182_00212	fig|536231.75.peg.209	fig|536231.75.peg.209|RIL182_00212	beta-glucosidase (EC 3.2.1.21)	4.35101	1.78052	3.50248	8.26407	3.1967	7.1714	25.6889	24.5968	25.2798	14.0581	13.8653	11.503	10.9589	10.6743	20.826	11.6621	15.7001	20.6167	1.89576	2.34371	2.45385	8.8013	7.54746	9.66674	1.84101	3.43224	5.92484	11.2128	16.309	7.87444	14.6715	9.65513	6.69949	12.3008	15.7743	21.0083	29.0564	6.06516	16.5329	6.41171	10.9471	6.67317	15.5808	13.027	13.6272
RIL182_00213	fig|536231.75.peg.210	fig|536231.75.peg.210|RIL182_00213	beta-glucosidase (EC 3.2.1.21)	2.73386	1.27546	1.80867	5.72397	2.17505	4.66966	21.5039	23.07	15.8287	7.46604	9.58061	9.4966	10.4413	16.6964	23.8048	3.98278	18.3277	16.1915	1.02562	1.18579	0.860152	6.15531	6.60334	4.87324	1.22282	2.44808	4.60457	6.26985	5.76053	4.39476	7.38852	6.08485	3.82848	16.0326	19.2373	10.8731	4.4453	24.052	27.513	9.29833	11.2043	11.5742	21.1378	18.158	21.7388
RIL182_00214	fig|536231.75.peg.211	fig|536231.75.peg.211|RIL182_00214	hypothetical protein	2.60268	1.54495	2.07331	5.52059	2.04242	4.81961	6.34122	6.96487	6.17805	4.64137	4.48381	5.71052	5.59434	8.45367	6.11804	3.30714	14.3754	4.46044	0.600054	0.748541	0.55688	2.18468	2.90931	1.90867	1.18685	1.74607	2.37288	4.19218	2.63879	2.13811	14.4647	6.65944	3.98693	3.65726	6.83383	3.18724	17.9665	0	14.0461	4.4813	4.94048	4.5241	14.0679	11.8541	13.2542
RIL182_00215	fig|536231.75.peg.212	fig|536231.75.peg.212|RIL182_00215	ABC transporter, ATP-binding protein (cluster 3, basic aa/glutamine/opines)	88.1352	51.8586	77.9244	146.281	69.8099	205.805	239.17	212.938	221.888	63.8803	89.614	74.7445	26.6008	169.051	67.7118	12.1788	39.3415	43.7166	18.534	14.8084	21.4984	46.2198	27.5139	80.2899	22.4367	48.5496	166.188	347.323	135.006	235.334	134.224	123.668	143.474	223.835	230.72	310.407	71.2465	154.945	0	17.7535	17.6226	29.9811	80.1212	78.2738	81.4384
RIL182_00216	fig|536231.75.peg.213	fig|536231.75.peg.213|RIL182_00216	Cystine ABC transporter, permease protein	93.2159	49.1566	95.4671	155.653	69.8211	226.941	382.59	310.392	387.154	89.0651	100.822	102.595	28.4355	162.225	94.5958	11.5843	46.405	24.9864	15.5625	12.0762	16.1241	34.8481	20.5621	65.5281	18.1652	34.3907	171.496	424.286	178.213	232.002	198.405	116.94	139.706	201.783	283.105	362.836	46.7257	112.298	27.5897	19.5242	15.744	14.5937	70.3591	58.6116	62.8828
RIL182_00217	fig|536231.75.peg.214	fig|536231.75.peg.214|RIL182_00217	ABC transporter, substrate-binding protein (cluster 3, basic aa/glutamine/opines)	128.846	75.819	96.212	230.029	107.761	518.044	244.193	238.085	234.811	86.9032	121.035	116.433	66.3007	202.742	133.724	14.6074	62.5811	43.1846	16.9254	13.1232	13.9693	50.3619	67.6799	97.5315	27.4501	42.778	136.041	333.334	118.736	198.725	170.038	113.124	135.924	274.636	290.929	259.272	53.0355	177.474	66.8569	18.2176	19.9748	27.4345	52.2755	45.8761	43.7161
RIL182_00218	fig|536231.75.peg.215	fig|536231.75.peg.215|RIL182_00218	hypothetical protein	2.06937	1.26327	1.92971	1.47832	0.916722	2.28812	7.3397	8.39414	8.42447	2.91719	2.97171	3.5986	3.63038	0.967825	3.25872	2.38264	7.67314	2.07706	0.58718	0.484611	0.324059	2.74593	2.18246	2.62057	0.926952	1.37841	2.50492	5.98763	3.56083	4.23058	3.83388	3.15843	1.46856	7.38807	7.79957	9.49456	8.59822	7.8626	5.53434	4.25343	4.31235	3.21618	17.0984	16.9718	16.5778
RIL182_00219	fig|536231.75.peg.216	fig|536231.75.peg.216|RIL182_00219	Arabinogalactan endo-1,4-beta-galactanase (EC 3.2.1.89)	2.1854	1.23674	1.34063	1.90205	1.28338	2.79559	8.5187	8.00102	8.16044	5.19986	5.12517	4.34748	6.7907	9.73977	10.8127	14.5849	10.5724	19.1892	3.17249	3.93862	4.31058	5.99965	7.43253	5.26208	2.33609	3.40679	3.30721	4.75497	3.71825	3.77187	1.68285	3.44871	3.15934	5.52384	1.8397	5.91907	29.3526	15.5806	20.1269	20.0767	21.0072	17.6646	17.4214	15.2314	13.9285
RIL182_00221	fig|536231.75.peg.217	fig|536231.75.peg.217|RIL182_00221	Oxidoreductase, aldo/keto reductase family	0.576286	0.142553	0	0.729759	0.393017	0.701785	0	6.99845	3.84567	0.775263	0	0	0	0	0	0	0	0	0.918419	0.561981	0.33655	0.950946	1.17105	0.50955	0.266484	0.387926	0.511434	0	0	0	0	0	0	0	0	0	0	0	0	0	0	0	0.442827	0.765727	0
RIL182_00222	fig|536231.75.peg.218	fig|536231.75.peg.218|RIL182_00222	hypothetical protein	1.30561	0.928987	0.761746	2.2764	1.4583	2.80441	3.13124	4.43945	3.24977	1.83344	1.36928	2.8743	4.27758	6.04303	1.66435	2.1937	8.59378	3.58096	0.17198	0.126605	0.125632	0.529625	0.687851	0.618763	0.797163	1.25089	1.44612	2.25376	0.84287	1.92064	1.54003	0.6295	1.11664	2.4386	3.7896	5.22579	4.03421	4.0175	12.9687	1.98676	2.47356	4.19947	7.78007	8.37001	6.87714
RIL182_00223	fig|536231.75.peg.219	fig|536231.75.peg.219|RIL182_00223	hypothetical protein	111.766	111.61	98.0169	57.741	66.9302	84.5045	114.709	95.41	121.742	60.7719	59.0313	29.4299	52.5501	0	12.754	34.6504	10.7444	29.2319	65.6093	43.5737	45.0058	60.5503	80.4751	61.4369	22.4716	44.6134	48.4387	25.2011	16.6843	18.6778	37.6175	76.7921	78.2717	0	34.4651	23.4009	29.7542	85.638	0	4.73755	39.991	47.5615	1.86251	2.21246	4.08317
RIL182_00224	fig|536231.75.peg.220	fig|536231.75.peg.220|RIL182_00224	hypothetical protein	3.40265	2.73625	1.71689	3.62597	2.2015	4.04304	3.01784	3.37161	3.76462	6.92295	3.32023	4.50084	4.44492	4.30365	15.8031	8.28681	12.7812	6.03957	2.07909	2.12757	2.39916	1.93242	1.55023	2.41488	1.74729	2.40995	2.93968	4.98699	6.58186	2.88222	8.27939	2.71678	2.72806	3.3982	3.94088	6.35538	20.5524	7.93602	0	12.5048	7.45539	10.6809	10.3831	11.3875	9.28063
RIL182_00225	fig|536231.75.peg.221	fig|536231.75.peg.221|RIL182_00225	hypothetical protein	5.52865	3.68016	4.40587	7.2903	5.25659	12.7881	8.22609	15.1828	14.8044	8.36312	17.3087	3.50133	20.274	35.9286	60.3143	9.9149	0	15.442	3.18525	4.57016	3.89348	4.83622	4.45451	6.41194	4.48434	7.53024	5.89197	6.63591	8.8091	5.87314	12.1944	6.73524	5.60386	0	4.68961	51.798	0	0	0	26.8689	35.813	26.6502	29.7418	25.1632	29.5335
RIL182_00226	fig|536231.75.peg.222	fig|536231.75.peg.222|RIL182_00226	hypothetical protein	69.3025	31.7864	38.6521	120.779	101.188	113.772	66.4533	73.8982	59.9418	165.318	185.142	153.686	73.0493	94.0833	96.0953	15.7735	89.5192	62.8269	15.9933	12.838	9.43645	74.8523	68.6307	32.2046	25.3886	56.5325	96.7545	68.7147	27.2897	53.0059	137.601	117.54	110.348	60.0296	56.3621	49.5393	48.1048	89.1535	44.8151	30.7644	22.836	27.4923	39.2843	33.5987	32.1334
RIL182_00227	fig|536231.75.peg.223	fig|536231.75.peg.223|RIL182_00227	serine_threonine protein kinase	38.5746	22.7599	24.0824	56.2883	44.7469	50.0257	82.0436	66.0867	54.3249	104.867	125.365	104.892	123.817	118.551	99.4209	25.4852	94.526	65.4347	6.45107	7.5606	5.44425	45.3571	67.7044	40.8308	19.5297	36.3073	53.1354	46.7692	19.2084	31.5889	55.7477	71.029	57.5723	45.4387	57.5917	70.3308	26.0961	150.51	84.4801	50.1455	46.8566	61.0396	45.9621	38.218	44.1771
RIL182_00228	fig|536231.75.peg.224	fig|536231.75.peg.224|RIL182_00228	Protein of unknown function DUF419	31.7668	24.2324	23.6992	27.5679	30.5263	28.966	30.8471	29.6481	29.254	42.0681	25.1578	40.6208	39.8257	24.9416	0	15.6246	48.7925	81.1775	5.98153	6.93905	8.71634	30.8457	23.315	28.7851	12.1311	14.7522	24.5172	9.77527	18.8339	13.983	30.3266	42.8652	22.4269	37.2563	38.8424	30.4864	116.984	95.9253	0	25.9645	30.916	51.7899	19.8533	24.1627	17.613
	fig|536231.75.peg.225	fig|536231.75.peg.225	alpha-mannosidase (EC 3.2.1.24)	66.1008	49.9403	42.4547	39.5933	32.4305	99.2294	23.0083	22.9917	31.7608	32.1614	107.904	69.9209	20.4846	103.173	125.184	0	0	0	17.3598	16.1201	13.4928	39.4579	30.7441	41.8509	27.669	47.0428	25.0467	29.1677	22.6576	40.3627	49.5663	93.8604	70.2275	0	66.6498	0	269.596	0	0	25.0454	30.679	32.2241	110.111	77.9432	79.1606
RIL182_00229	fig|536231.75.peg.226	fig|536231.75.peg.226|RIL182_00229	hypothetical protein	164.583	113.664	128.06	191.464	139.769	215.95	321.49	286.708	237.039	266.422	291.92	226.375	774.864	654.579	546.933	219.574	496.885	664.223	34.1135	33.2182	29.9287	131.338	208.229	127.998	60.1836	101.728	145.845	117.935	94.1328	92.6074	167.337	120.357	122.191	121.615	119.064	103.469	549.645	681.886	514.931	663.973	492.403	658.481	243.848	229.875	213.685
RIL182_00230	fig|536231.75.peg.227	fig|536231.75.peg.227|RIL182_00230	Protein of unknown function DUF419	870.397	644.008	432.563	518.593	649.559	756.135	39.6407	48.7458	100.729	207.294	106.578	64.1912	55.1552	129.373	107.191	215.355	193.595	111.248	371.068	325.983	379.118	425.095	227.527	336.565	241.038	269.629	186.804	150.832	246.257	190.707	303.62	515.51	531.833	252.278	12.8147	179.767	0	168.402	155.569	113.906	122.096	158.527	138.483	169.249	203.183
RIL182_00231	fig|536231.75.peg.228	fig|536231.75.peg.228|RIL182_00231	ROK family protein (putative glucokinase)	30.1794	13.2521	13.0281	21.3538	15.5361	16.3379	91.2294	81.8281	83.4324	52.855	74.0005	68.556	68.2288	149.387	144.259	25.1896	75.5424	66.3031	10.2993	12.5264	11.3563	34.8194	30.7749	22.7364	16.0628	25.6794	17.1697	30.1614	23.8509	26.6803	33.4024	46.3963	55.7077	37.9151	84.9892	31.8689	99.7832	117.254	127.68	60.6711	87.0224	57.5158	108.645	99.8541	95.9132
RIL182_00232	fig|536231.75.peg.229	fig|536231.75.peg.229|RIL182_00232	Transcriptional regulator, GntR family	22.2786	11.2959	8.51112	16.1279	10.6937	14.8463	39.4873	44.9202	35.288	23.0383	22.4855	25.8992	37.8088	75.0342	65.4413	14.4221	35.0845	19.8931	6.55426	6.50117	4.94929	16.536	13.1675	15.3328	12.7063	17.0416	14.483	27.1224	11.9507	18.6783	35.2003	29.2446	32.2602	45.3638	19.6745	17.5235	65.5828	71.0542	48.0953	29.6142	40.4943	34.7453	61.6262	60.3921	50.242
RIL182_00233	fig|536231.75.peg.230	fig|536231.75.peg.230|RIL182_00233	hypothetical protein	44.6365	18.279	28.4465	34.221	22.3532	28.6202	100.931	101.452	95.2394	52.3235	47.3757	53.3363	47.3679	73.8632	94.6358	15.3637	68.451	44.2324	10.3403	10.2707	7.17642	34.858	23.2414	29.2632	15.6058	27.3498	55.2479	99.8754	55.0497	63.908	104.163	62.3485	74.3061	70.5432	85.8719	74.5804	50.7011	50.0685	60.3845	36.5519	27.853	39.4468	85.462	77.8589	73.643
RIL182_00234	fig|536231.75.peg.231	fig|536231.75.peg.231|RIL182_00234	alpha-mannosidase (EC 3.2.1.24)	59.0814	28.3937	47.089	29.1517	22.5986	29.5088	83.9628	82.9713	82.8419	61.3486	65.4221	64.1978	60.0209	70.7807	76.6147	32.4426	66.1459	73.6162	21.2993	22.5085	20.693	43.2477	39.669	47.6622	20.2875	28.844	59.8242	89.4373	74.7525	64.4519	97.5755	78.7807	88.4365	54.0184	54.8431	97.5958	63.4065	74.0218	81.4625	41.4797	43.5949	49.8151	60.6936	57.9241	58.5925
RIL182_00235	fig|536231.75.peg.232	fig|536231.75.peg.232|RIL182_00235	Endo-beta-N-acetylglucosaminidase	35.1645	21.924	32.6888	14.9048	11.2647	11.4469	29.2074	33.1251	21.2968	7.38038	7.72431	8.12494	19.7264	23.4128	35.3358	16.0664	21.4345	17.3616	15.2015	15.1984	11.8323	31.6782	24.7669	24.1926	11.5415	23.7015	50.7652	67.5342	45.3117	46.4142	516.079	225.579	87.8605	11.1559	2.97489	17.7683	33.0525	14.9819	4.54857	12.4588	14.2065	16.2627	23.1557	17.9287	20.2761
RIL182_00236	fig|536231.75.peg.233	fig|536231.75.peg.233|RIL182_00236	Transcriptional regulator, LacI family	23.703	13.2592	21.5539	18.566	9.43413	9.72972	28.3022	27.682	24.0812	6.63839	4.81893	7.49311	10.4003	20.3557	2.92916	3.50175	9.80562	15.2859	5.71849	4.33745	1.77041	17.983	11.064	7.4148	5.4491	16.0988	47.6112	34.3136	11.6553	23.9285	90.4754	53.7515	44.491	10.319	11.4648	23.134	10.6258	0	86.1224	0.793801	5.04245	1.78594	11.8838	10.7101	10.4497
RIL182_00237	fig|536231.75.peg.234	fig|536231.75.peg.234|RIL182_00237	ABC transporter, permease protein 1 (cluster 1, maltose/g3p/polyamine/iron)	177.528	169.181	218.347	21.9316	34.0124	26.5456	55.1898	39.8044	32.7455	13.0465	17.0794	10.7141	55.4696	68.8276	89.8827	35.8653	22.7181	60.7228	50.1085	57.0856	33.362	61.4938	61.7595	50.3264	32.4959	75.7249	164.662	120.111	62.7668	86.7724	1052.54	631.572	347.213	7.94604	13.647	15.7444	17.6424	60.8734	40.0965	48.9501	42.6757	44.5756	83.2868	68.6753	73.646
RIL182_00238	fig|536231.75.peg.235	fig|536231.75.peg.235|RIL182_00238	Multiple sugar ABC transporter, permease protein MsmG	61.4633	54.9404	60.7815	17.5799	17.0032	18.4452	14.5456	14.6723	16.3428	6.19932	11.1494	4.33969	11.2832	24.1198	16.109	18.0912	19.3987	8.61857	7.3688	9.36124	4.66903	17.0611	20.0017	14.5067	16.2296	44.6698	123.481	106.523	33.5194	75.4627	741.871	360.505	138.799	17.8113	25.2418	17.7309	15.426	35.8771	36.0916	23.0569	20.0576	32.8801	70.178	55.4282	63.6423
RIL182_00239	fig|536231.75.peg.236	fig|536231.75.peg.236|RIL182_00239	Multiple sugar ABC transporter, substrate-binding protein MsmE	94.6197	66.5774	84.5498	28.6024	26.3852	29.2663	62.8904	62.7562	46.6618	13.6496	14.2715	16.3423	99.8502	111.46	137.967	50.8435	51.6844	100.805	74.962	90.9697	71.4289	181.538	168.513	114.689	68.8192	105.596	189.424	208.502	134.335	172.999	1342.56	655.589	254.135	26.346	10.0474	20.9578	52.7853	148.534	114.261	132.254	103.34	144.618	126.147	115.275	120.745
RIL182_00240	fig|536231.75.peg.237	fig|536231.75.peg.237|RIL182_00240	1,4-beta-mannosyl-N-acetylglucosamine phosphorylase (EC 2.4.1.320)	62.9593	60.1872	49.645	17.7477	15.1487	17.7424	30.3659	34.481	28.0471	8.76652	10.7098	11.1726	31.899	28.8133	15.7765	23.5784	16.9281	39.6903	21.3775	26.1188	17.5439	44.2464	35.9589	41.4496	27.2046	56.8691	85.8374	70.2282	23.9085	62.5222	853.84	521.369	176.235	4.34914	11.0665	19.7262	49.1456	37.1093	49.2034	52.958	40.9969	41.0368	110.661	98.6518	93.5117
RIL182_00241	fig|536231.75.peg.238	fig|536231.75.peg.238|RIL182_00241	hypothetical protein	5.86206	10.9336	10.9063	8.3803	3.1144	12.7889	11.541	34.9484	19.9319	6.1519	2.57056	0	4.32214	21.8295	0	1.79168	3.17803	0	11.5727	5.99467	6.52157	9.34136	30.3498	2e-06	2.38912	4.82907	8.62568	0	11.4896	4.32079	30.2201	0	5.58734	0	0	0	0	0	0	3.02211	0	2.79875	0.775658	0.74448	0.798457
RIL182_00242	fig|536231.75.peg.239	fig|536231.75.peg.239|RIL182_00242	hypothetical protein	14.8677	8.89176	9.56123	5.56339	3.62459	5.29864	20.8243	20.5531	14.5096	6.14644	9.61205	6.98913	27.0263	32.685	38.1193	14.0638	22.4466	22.4987	4.06005	4.90899	4.57584	17.4449	13.3862	14.983	8.52225	13.9734	18.0404	25.3611	17.662	19.006	149.5	73.4756	37.4864	6.34465	8.02432	3.88358	7.32951	9.45485	3.62714	20.1617	23.1471	25.0096	38.7002	32.0122	35.4034
RIL182_00243	fig|536231.75.peg.240	fig|536231.75.peg.240|RIL182_00243	hypothetical protein	13.6806	7.40054	11.1887	4.86536	3.9951	5.44011	24.8841	28.6995	21.3831	6.04702	6.98848	6.21351	25.806	43.0534	35.1449	20.3759	23.1584	36.6478	6.03728	7.81283	6.30755	19.6948	15.7615	17.95	8.26001	15.06	22.9362	30.0291	20.5455	20.384	190.183	68.6853	42.4528	10.7836	9.66704	19.5526	20.079	27.4929	31.1187	35.6974	42.575	30.5513	53.7729	42.8943	47.078
RIL182_00244	fig|536231.75.peg.241	fig|536231.75.peg.241|RIL182_00244	alpha-mannosidase (EC 3.2.1.24)	22.5598	10.7027	18.2379	9.12305	6.08569	9.60663	43.8889	39.9537	29.2592	15.7276	19.0176	17.3996	33.2736	50.8351	53.3057	9.92773	41.069	49.8392	7.59788	9.35761	7.84637	29.7542	26.8421	30.5913	8.48371	22.106	58.641	52.9123	32.6307	32.132	358.503	108.691	76.2214	15.0389	13.2142	19.286	22.9024	12.9612	10.2692	12.8334	12.4421	14.7106	23.0489	19.3073	21.3414
RIL182_00245	fig|536231.75.peg.242	fig|536231.75.peg.242|RIL182_00245	Uncharacterized MFS-type transporter	5.00176	2.13339	3.50428	2.21291	1.83536	2.88869	11.6018	18.905	12.1029	3.31263	5.71472	4.95507	5.09235	18.9093	11.3348	3.62944	6.16143	12.4097	1.54772	1.87455	1.51939	12.0749	7.29111	10.056	1.92488	4.383	10.3183	16.1983	11.7176	10.069	84.6007	19.4898	16.3515	7.81654	7.98314	0	0	18.5181	0	2.5166	1.59469	1.11618	5.47677	3.83077	4.07007
RIL182_00246	fig|536231.75.peg.243	fig|536231.75.peg.243|RIL182_00246	beta-glucosidase (EC 3.2.1.21)	3.29996	1.7304	2.59274	2.76261	1.56167	2.99476	26.0717	26.4652	23.6709	7.71683	6.48183	5.78143	5.11577	9.3504	12.786	2.08227	15.9207	13.9992	1.72722	1.91179	1.85639	7.08125	4.48936	6.99676	2.13059	3.4114	5.8066	12.02	8.02199	3.49999	31.1338	8.41226	7.8806	12.8175	5.97412	6.86595	16.9837	2.11636	4.0959	4.21389	5.79628	4.76098	12.4305	10.8365	10.3444
RIL182_00247	fig|536231.75.peg.244	fig|536231.75.peg.244|RIL182_00247	Mobile element protein	156.53	105.479	107.852	77.0823	65.1438	94.1121	83.4861	108.016	98.3483	23.9465	8.14523	28.2499	0	0	12.754	24.7303	39.6167	22.5107	51.3317	50.7571	65.1791	75.0541	138.777	87.7137	71.777	87.5866	78.2733	53.3755	73.9835	69.6108	49.7181	46.6994	54.6511	69.2792	37.4401	7.09881	29.7542	0	82.9195	53.5923	11.0669	16.2268	13.2116	17.3061	14.4315
RIL182_00248	fig|536231.75.peg.245	fig|536231.75.peg.245|RIL182_00248	beta-glycosyl hydrolase	15.269	7.59313	11.4432	11.3198	5.87245	10.8406	44.9157	47.9473	44.835	18.2166	18.9528	21.2838	23.0976	23.4879	37.3269	12.6138	26.394	26.1175	6.83373	7.67098	7.42894	20.8725	15.6998	21.6358	6.72766	12.3192	19.0629	27.2785	25.5929	20.3888	56.3084	28.4888	25.0294	12.9902	23.2255	8.90203	44.7762	19.758	14.2065	11.0231	14.7988	16.0601	18.4106	16.4667	17.5574
RIL182_00249	fig|536231.75.peg.246	fig|536231.75.peg.246|RIL182_00249	Stage V sporulation protein T, AbrB family transcriptional regulator (SpoVT)	15.1153	10.7268	8.2415	4.66494	6.51957	5.89918	10.1094	7.36033	6.65462	10.3117	5.07889	8.90052	14.0377	0	12.4751	4.64685	12.1725	7.04843	8.57962	8.08822	9.70711	11.8801	13.849	9.71586	9.52526	11.0385	9.65636	14.4337	17.6154	6.53966	34.6329	29.5596	18.5841	9.80138	2.24648	0	0	0	0	0.827523	4.42276	6.23339	12.1773	13.5794	8.88663
RIL182_00250	fig|536231.75.peg.247	fig|536231.75.peg.247|RIL182_00250	Exonuclease SbcD	5.27177	2.83531	2.17669	7.50561	2.59414	10.7581	15.9169	23.4668	24.6188	21.1803	19.9967	17.159	14.8824	17.1493	20.4374	1.87584	15.1458	34.7586	1.10826	1.08083	1.00267	3.20803	2.52557	2.49546	2.12325	3.14217	4.23284	4.5808	3.05777	2.11005	6.56767	4.75954	4.15001	3.92757	8.18645	20.9707	0	3.10382	0	4.55567	7.85716	3.52199	10.9477	11.9653	10.3129
RIL182_00251	fig|536231.75.peg.248	fig|536231.75.peg.248|RIL182_00251	Exonuclease SbcC	6.61829	3.3642	5.68304	6.605	3.72707	12.4309	24.1761	22.6754	28.4679	26.3124	32.8007	19.609	32.1721	48.7162	33.4799	5.30486	30.3346	28.8402	1.58072	1.5973	1.76433	4.68231	4.38333	5.22338	2.86544	4.43073	7.98478	11.1232	8.51913	5.87263	6.47792	7.4882	8.10796	12.635	1.60345	8.60666	41.7334	15.0316	8.34554	12.0089	15.9263	7.69724	14.9915	9.00482	12.9611
RIL182_00252	fig|536231.75.peg.249	fig|536231.75.peg.249|RIL182_00252	Multimodular transpeptidase-transglycosylase (EC 2.4.1.129) (EC 3.4.-.-)	9.1882	5.17549	7.73854	7.58751	4.98414	15.033	16.0249	15.1735	14.7259	15.9292	17.9869	14.1507	7.05129	14.305	17.2378	2.55639	18.5335	13.25	2.10324	2.24123	2.983	5.53947	5.44784	7.54486	2.19491	3.98588	8.05315	7.61464	10.2461	7.66861	11.215	10.2994	15.316	5.58436	11.4596	19.55	8.75913	2.56658	5.33282	3.59108	5.02586	3.34563	7.00683	6.48042	5.82878
RIL182_00253	fig|536231.75.peg.250	fig|536231.75.peg.250|RIL182_00253	Glucokinase (EC 2.7.1.2)	154.751	76.2621	147.625	136.262	74.7981	223.214	280.661	269.183	237.99	369.632	479.798	318.11	186.611	265.623	219.622	137.831	231.089	180.306	49.5185	59.8755	72.121	87.041	99.8091	119.128	32.439	82.1346	201.991	162.853	200.796	137.098	139.945	115.337	190.219	90.3495	96.3836	97.6181	64.5996	74.7406	72.2134	81.0494	82.9241	93.3905	45.1424	36.2551	44.4332
RIL182_00254	fig|536231.75.peg.251	fig|536231.75.peg.251|RIL182_00254	Substrate-specific component ThiT of thiamin ECF transporter	13.9894	8.05585	12.7634	6.87634	3.31982	11.508	66.2925	70.3874	63.7762	18.6982	29.5051	14.4473	25.3522	13.5659	22.9735	13.8423	28.6062	23.8879	5.10126	3.30432	3.55159	14.2928	10.7449	13.286	5.39121	7.77578	10.3999	47.6669	26.8161	17.6205	6.71464	7.77168	7.88249	47.8431	94.4737	88.6221	7.15287	67.6759	28.1686	15.7869	24.318	28.5725	147.077	140.442	141.867
RIL182_00255	fig|536231.75.peg.252	fig|536231.75.peg.252|RIL182_00255	ABC transporter, substrate-binding protein (cluster 8, B12/iron complex)	16.0264	8.06247	6.44983	15.79	5.61802	34.0684	39.9074	44.5637	43.6671	44.0135	56.8055	41.1099	37.0145	64.7034	87.661	8.73746	49.3562	40.8331	2.54606	2.69593	2.19424	14.1404	8.17807	13.5413	4.35238	7.36357	9.20258	11.0176	6.58511	6.81905	13.59	14.9945	13.3725	34.7467	41.1377	37.1086	44.5468	18.2711	6.4127	10.7957	14.2411	7.2483	15.3445	16.5409	17.6592
RIL182_00256	fig|536231.75.peg.253	fig|536231.75.peg.253|RIL182_00256	Precorrin-2 oxidase (EC 1.3.1.76) @ Sirohydrochlorin ferrochelatase activity of CysG (EC 4.99.1.4) / Uroporphyrinogen-III methyltransferase (EC 2.1.1.107)	20.262	11.4926	8.96822	14.3403	8.70352	26.861	81.2644	99.3837	92.4279	47.923	58.3778	46.7507	62.1833	69.1179	84.1468	19.1637	94.8075	60.6811	6.69434	7.08907	10.5702	19.1558	15.1275	24.259	9.54498	14.596	17.7847	18.1411	26.9814	20.257	17.0179	20.9307	25.6085	57.6219	54.8868	53.8233	104.204	65.7298	116.705	19.7187	24.1695	22.3353	33.1296	32.4805	34.2993
RIL182_00258	fig|536231.75.peg.254	fig|536231.75.peg.254|RIL182_00258	Glutathione peroxidase (EC 1.11.1.9) @ Thioredoxin peroxidase (EC 1.11.1.15)	2.10846	1.40525	2.66538	1.24192	0.830292	0.67612	1.00514	4.26813	2.18061	0.949126	8.92663	3.37021	7.17058	0	0	0.299581	0	0	0.405039	0.273759	0.353912	0.964795	4.54924	0	0.204995	0.739088	1.37045	1.97927	0	4.17697	0	1.51683	1.08943	0	0	24.6282	0	0	0	8.6703	5.73205	1.60902	5.21282	4.61042	4.89052
RIL182_00259	fig|536231.75.peg.255	fig|536231.75.peg.255|RIL182_00259	ABC-type cobalamin/Fe3+-siderophores transport systems ATPase components	8.77114	4.39404	7.70045	11.02	3.87564	19.2006	85.9563	105.186	79.2429	37.2126	28.662	27.9327	20.574	20.7127	35.5718	3.40424	43.322	17.2069	3.30898	2.6792	3.46395	18.8213	10.2257	20.2467	1.96014	4.65504	17.2526	19.7804	10.8274	11.1785	27.1009	8.65305	13.4728	22.076	37.5813	17.3628	7.12625	19.4331	0	5.22325	6.06179	4.33177	16.4279	11.1092	14.9512
RIL182_00260	fig|536231.75.peg.256	fig|536231.75.peg.256|RIL182_00260	transport system permease protein:ABC-3	5.28416	2.5712	4.19931	10.1908	3.43	21.3652	66.1821	66.2887	81.3588	15.4462	17.6581	15.1198	13.6093	19.3703	12.651	1.67885	11.8179	16.832	1.20652	1.63938	0.596273	7.49808	4.94198	7.24113	1.24103	3.41217	10.4092	21.4865	6.93755	7.53032	2.32192	7.54537	3.84061	17.7688	5.10085	16.0013	0	11.3998	17.5544	2.38732	0	1.82143	16.3018	10.8338	11.5203
	fig|536231.75.peg.257	fig|536231.75.peg.257	hypothetical protein	0	0	0	0	0	0	0	0	0	0	0	0	0	0	0	0	0	0	0	0	0.321174	1.02388	0	0	0	0	0	0	0	0	0	0	0	0	0	0	0	0	0	0	0	0	0	0	0
	fig|536231.75.peg.259	fig|536231.75.peg.259	hypothetical protein	70.9818	72.2304	108.928	50.2271	38.2723	67.5161	23.6345	27.7253	20.9833	32.1481	12.8424	16.1356	16.4432	0	0	12.2613	0	0	27.5373	17.1982	17.7612	18.3276	16.6829	21.387	13.3185	20.8695	22.7925	22.4367	50.7842	28.057	132.177	67.0469	94.3197	0	111.083	0	0	0	0	7.34023	38.5933	28.8321	12.3766	11.8345	10.0603
RIL182_00262	fig|536231.75.peg.260	fig|536231.75.peg.260|RIL182_00262	Transcriptional regulator, HxlR family	75.4959	51.0004	39.2014	26.1028	28.2033	39.0621	33.3472	13.0612	29.9016	107.332	93.9703	52.9644	102.007	57.3036	68.2599	35.1409	113.637	17.4559	20.2742	21.3094	18.4616	64.5395	188.718	101.748	16.319	26.2387	16.2046	7.33046	14.3878	2.39952	11.3622	34.7471	37.206	0	0	0	0	0	0	36.268	10.6757	47.6715	20.2797	18.903	21.9683
RIL182_00263	fig|536231.75.peg.261	fig|536231.75.peg.261|RIL182_00263	MTH1175-like domain family protein	36.8676	27.2277	25.1344	28.3165	27.396	27.7007	72.3271	73.0287	54.7949	111.858	77.401	79.8089	82.9602	119.21	35.3046	46.7937	114.26	69.138	12.6028	11.0975	10.1777	35.3405	80.818	45.6285	12.6454	19.9861	28.8337	27.1429	31.9201	17.9181	20.0228	42.183	41.0647	8.05838	14.7478	25.9301	207.41	86.0739	0	119.565	72.1081	122.262	46.8882	47.3345	48.5214
	fig|536231.75.peg.262	fig|536231.75.peg.262	hypothetical protein	10.3124	11.7944	15.6645	2.45158	10.2872	5.69563	0	0	5.67761	19.5616	0	11.6426	0	0	0	0	0	0	4.33039	1.57061	2.69125	0	0	0	1.09943	5.98916	23.0933	18.0983	0	29.5851	30.3868	12.7944	4.87132	0	0	0	0	0	0	0	0	0	14.7951	44.3489	56.8167
RIL182_00264	fig|536231.75.peg.263	fig|536231.75.peg.263|RIL182_00264	Glutathione peroxidase (EC 1.11.1.9) @ Thioredoxin peroxidase (EC 1.11.1.15)	0	0	0	0	0	0	0	0	0	0	0	0	0	0	0	0	0	0	0	0	0	0	0	0	0	0	0	0	0	0	0	0	0	0	0	0	0	0	0	0	0	0	0	0	0
	fig|536231.75.peg.264	fig|536231.75.peg.264	ABC-type cobalamin/Fe3+-siderophores transport systems ATPase components	0	0.118655	0	0	1.93799	1.59725	0	0	0	0	0	0	0	0	0	0.005462	0	0	0	0	0	0	0	0	0	0	0	0	11.0408	0	0	0	0	50.0218	0	0	0	0	0	0	0	0	0	0	0
	fig|536231.75.peg.265	fig|536231.75.peg.265	ABC-type cobalamin/Fe3+-siderophores transport systems ATPase components	0	0	0	0	0	0	0	0	0	0	0	0	0	0	0	0	0	0	0	0	0	0	0	0	0	0	0	0	0	0	0	0	0	0	0	0	0	0	0	0	0	0	0	0	0
RIL182_00265	fig|536231.75.peg.266	fig|536231.75.peg.266|RIL182_00265	ABC-type cobalamin/Fe3+-siderophores transport systems ATPase components	0	0	0	0	0	0	0	0	0	0	8.05247	0	0	0	0	0	0	0	0	0	0	0	0	0	0	0	0	7.18633	3.74261	0	0	0	0	0	0	0	0	0	0	0	0	0	0	0	0
	fig|536231.75.peg.267	fig|536231.75.peg.267	transport system permease protein:ABC-3	0	0	0	0	0	0	0.000457	28.7012	12.5633	7.75683	0	0	0	0	7.50678	0	0	0	1.48873	1.09628	1.50867	5.41507	0	9.44579	0.428155	1.79707	0	0	7.12652	6.63785	14.9444	0	0	52.4015	17.7321	0	0	0	0	0	1.46732	0	0	1.60142	0
RIL182_00266	fig|536231.75.peg.268	fig|536231.75.peg.268|RIL182_00266	transport system permease protein:ABC-3	1.93159	1.87088	1.60812	2.24994	0.768428	0	29.7028	15.0566	30.4529	15.9413	0	0	11.4835	9.47303	0	5.98768	5.7027	14.6991	2.47703	1.81184	2.96725	1.35009	0	7.50625	1.51695	0	0	0	9.43973	2.56684	6.92222	0	7.28819	0	0	0	0	0	82.5282	2.03814	6.58343	0	0	0	4.65929
	fig|536231.75.peg.269	fig|536231.75.peg.269	hypothetical protein	0	0	0	0	0	0	0	0	0	0	0	0	0	0	0	0	0	0	0	0	0	0	0	0	0	0	0	0	0	0	0	7.01787	0	0	0	0	0	0	0	0	0	0	0	0	0
	fig|536231.75.peg.271	fig|536231.75.peg.271	hypothetical protein	30.0492	21.9368	7.96006	8.54813	4.84034	9.02981	4.0408	7.77466	0	11.8436	0	0	0	0	0	29.3263	0	0	8.19597	3.26935	4.62367	0.985681	3.3489	4.22783	1.49188	7.43781	0	0	0	0	0	11.9198	19.0785	0	0	0	0	0	0	4.68823	0	0	0	1.85499	2.48915
RIL182_00270	fig|536231.75.peg.275	fig|536231.75.peg.275|RIL182_00270	hypothetical protein	4.80358	3.35529	2.71558	4.73668	3.04908	4.21749	3.46676	5.5881	4.96383	5.65095	3.28974	5.75696	3.01569	12.2061	0	1.99571	0	14.066	0.684839	0.758698	0.647711	1.50153	4.11462	3.35005	1.39588	1.59386	3.27882	2.03994	0	1.69099	4.23733	3.99143	2.1745	2.14241	0	6.83913	0	0	0	4.42665	7.7389	7.01221	5.10283	4.01613	6.13978
RIL182_00271	fig|536231.75.peg.276	fig|536231.75.peg.276|RIL182_00271	N-Acetyl-D-glucosamine permease 2, possible	5.41373	3.309	3.96353	2.97292	3.22237	5.16749	2.90761	4.158	5.29512	3.44003	3.91862	4.11523	4.00306	2.37659	0.532502	1.50979	4.46201	4.54679	1.25096	0.922279	0.947252	1.23975	2.95225	2.61675	0.722825	1.30556	2.81116	1.89131	2.82508	1.80183	6.27199	3.25947	3.70404	4.22245	0	3.61013	0	5.25618	0	1.41284	4.20844	2.62452	3.20335	3.14452	3.07502
RIL182_00272	fig|536231.75.peg.277	fig|536231.75.peg.277|RIL182_00272	Transcriptional regulator, AraC family	7.49805	5.7253	7.95709	14.359	7.46181	8.07633	10.8946	15.3397	18.3403	7.53464	6.992	5.82087	8.00625	5.54732	0	2.24309	23.5025	8.39822	4.59583	4.35153	3.21449	5.75286	5.88361	6.80082	4.13608	6.43634	19.4746	13.8413	9.97099	9.37963	15.9734	6.07965	8.06732	19.657	5.67489	15.7208	0	14.6529	0	6.64896	4.50619	4.78823	13.083	14.656	13.1418
	fig|536231.75.peg.278	fig|536231.75.peg.278	hypothetical protein	0.307969	0.260572	0.089203	0	0.059892	0	1.93905	3.70114	0.695499	0	0	0	0	0	0	3.95523	21.9162	0	0.410076	0.358337	0.307038	1.40498	0.287799	1.43634	0.177103	0.303317	0.601253	0	2.96744	0	0	0	0	0	0	0	0	0	0	0	3.28059	0	1.86686	0.500745	1.47135
RIL182_00273	fig|536231.75.peg.279	fig|536231.75.peg.279|RIL182_00273	Transposase, IS30 family	3.36158	0.832565	0.753252	0.766275	1.51299	1.62987	2.97405	7.02239	7.44784	0	0	0	0	28.6042	0	0	30.6069	0	0.578906	1.03667	0.349815	1.08903	3.14223	1.79878	0.500018	2.56503	3.54704	2.10583	0	0	0	1.0447	5.32639	0	0	0	0	0	0	0	0	9.09692	4.21635	3.86886	6.18991
RIL182_00274	fig|536231.75.peg.280	fig|536231.75.peg.280|RIL182_00274	Mobile element protein	31.4648	15.87	23.127	61.4781	24.8314	38.7299	80.104	52.1632	69.3232	46.685	50.4619	37.2871	47.7847	15.3835	6.17098	11.7123	29.0404	0	11.152	7.78997	6.62422	30.909	51.2869	18.8717	11.7876	23.2599	35.9453	58.0546	33.5382	40.4232	50.4437	27.8272	19.2097	18.544	57.6467	32.8912	46.768	13.0208	0	33.4448	23.9371	34.115	33.6864	23.6862	36.0745
RIL182_00275	fig|536231.75.peg.281	fig|536231.75.peg.281|RIL182_00275	Mobile element protein	3.06744	0.435124	0.363536	4.99533	0.660998	4.86999	32.0199	46.1401	27.3122	0	0	0	0	0	49.4793	14.0251	65.5868	0	1.51839	0	0.324874	4.14531	14.6472	4.61038	0.856823	0.914758	5.24319	15.6913	0	0	16.184	0	0	46.2648	0	0	0	0	0	0	5.87365	3.15303	9.09652	3.23946	0
	fig|536231.75.peg.282	fig|536231.75.peg.282	Mobile element protein	3.60346	10.3172	15.7897	0	0	5.20628	0	0	0	0	0	0	0	0	0	9.66693	55.2342	0	3.89459	4.71035	4.80682	0	0	0.837065	6.23742	0.796674	3.40501	0	0	0	0	0	0	0	14.0285	0	0	0	0	10.4686	0	0	0	9.56111	0
RIL182_00276	fig|536231.75.peg.283	fig|536231.75.peg.283|RIL182_00276	hypothetical protein	0.845972	0.748269	1.06797	1.54942	0.908912	0.713982	4.53837	1.02904	1.95589	1.73332	0	1.64985	0	0	0.589901	3.633	0	0	0.238468	0.144527	0.137756	1.36213	0.200047	0.625284	1.073	1.62813	1.16479	1.41134	3.24972	1.76082	0.414069	0.204367	1.01846	0	0	1.98371	0	0	0	1.51233	3.45602	0.755161	3.41062	2.27815	1.75846
RIL182_00277	fig|536231.75.peg.284	fig|536231.75.peg.284|RIL182_00277	hypothetical protein	7.47316	6.03606	3.82775	3.39013	2.42373	8.69269	3.70641	6.78791	3.9612	0.517428	2.79913	2.45438	8.73058	0	0	11.5624	14.8856	0	1.41735	1.97458	2.03238	3.21519	8.52467	6.80709	2.19009	3.09319	0.567751	0.304061	2.95427	1.17311	0	4.40419	3.77057	0	0	0	0	55.1524	0	32.4565	21.7942	17.4247	11.9362	11.795	13.2656
RIL182_00278	fig|536231.75.peg.285	fig|536231.75.peg.285|RIL182_00278	hypothetical protein	1.44199	1.2265	0.576467	1.82025	1.2467	1.52809	1.60576	1.34435	1.30401	0.98879	0	0.338038	0.390928	1.12431	0	1.94379	9.22219	0	0.374526	0.344538	0.409849	0.688548	0.337061	0.743859	0.910382	0.975926	0.930669	0.896652	0	0	1.48711	1.05805	0.751398	1.59855	2.96781	0	0	0	40.6593	1.00013	0.815804	2.01346	4.30692	3.77905	4.46536
RIL182_00279	fig|536231.75.peg.286	fig|536231.75.peg.286|RIL182_00279	hypothetical protein	1.1526	1.62517	2.00414	1.14712	1.00335	2.66264	2.85715	2.9529	2.58147	2.52263	1.39381	2.86869	5.81324	6.24502	0	1.4263	9.07239	1.9905	0.726544	0.831146	0.577026	0.491611	1.26127	0.903145	1.02313	0.953099	0.884389	1.00264	2.38038	0.555051	4.51626	1.34448	1.85311	1.43299	0	3.83156	1.81033	7.32669	0	4.37917	6.92812	1.81861	4.06654	3.41087	3.14995
RIL182_00280	fig|536231.75.peg.287	fig|536231.75.peg.287|RIL182_00280	hypothetical protein	0.113646	0.33468	0	1.43328	0	0	0.416669	0	0	0	0	0	0	0	0	0	0	0	0	0.317099	0	0	0	2.1751	0.181458	0.305142	0.57466	0	0	0	0	0	0	0	0	0	0	0	0	0	0	0	0	0.785663	0
RIL182_00281	fig|536231.75.peg.288	fig|536231.75.peg.288|RIL182_00281	von Willebrand factor, type A	0.436963	0.277942	0	0.111679	0.430294	0.333521	1.67678	0.782545	1.22116	1.0183	0	0	1.26484	0	0	0	12.6039	0	0.095696	0.128795	0.020779	0.111112	0	0	0.1697	0.344744	0.116706	0.106613	0	0	0	0.200468	0.142706	0	0	0	0	0	0	0	0	0	2.7531	1.6631	1.39786
RIL182_00282	fig|536231.75.peg.289	fig|536231.75.peg.289|RIL182_00282	hypothetical protein	0.933048	1.03791	0.689978	0.660139	0.935348	2.13367	0.95744	1.51318	1.57041	1.37371	1.25563	0.273303	0	0	2.39875	0	2.93991	0	0.317837	0.212522	0.121748	0.087061	0.829009	0.106025	0.437535	0.579706	0.494383	0	0	0.70605	3.46202	1.67145	0.693163	0	3.50989	2.70146	23.1484	0	0	0.988953	1.09484	0	6.40346	4.87963	3.46931
RIL182_00283	fig|536231.75.peg.290	fig|536231.75.peg.290|RIL182_00283	hypothetical protein	5.52069	3.21933	1.09665	7.80126	4.31715	9.68074	5.6038	17.159	8.66056	5.87946	8.49674	0.437011	3.42677	10.0605	0	3.17403	7.53521	10.021	1.06313	0.957985	0.77225	0.802837	2.67447	1.24273	1.97347	2.49091	3.29988	3.82351	0.635318	2.87559	10.0067	6.25072	6.44653	37.3669	7.2227	0	0	0	0	4.09624	5.66379	5.69357	22.711	21.678	16.4651
RIL182_00284	fig|536231.75.peg.291	fig|536231.75.peg.291|RIL182_00284	hypothetical protein	2.0444	0.962226	1.10697	2.46467	2.91388	1.25575	12.5863	6.84304	13.268	16.5557	11.5495	6.33098	16.5242	22.1472	15.8166	0	36.2032	20.1877	0.512666	0.118467	0.07926	3.05593	2.06381	0.300423	0.757124	1.7784	1.02842	1.63795	0	1.00353	0	6.03956	1.93951	22.0215	17.6455	11.7382	15.7062	17.8636	0	1.65922	4.1431	0	8.01327	5.40072	9.53338
RIL182_00285	fig|536231.75.peg.292	fig|536231.75.peg.292|RIL182_00285	hypothetical protein	4.04954	1.98497	2.15868	6.10219	4.22039	4.23876	6.60814	9.8911	8.83055	4.88648	5.83382	4.00136	1.42055	9.86504	7.86236	2.9135	15.2396	9.77907	0.743179	0.419479	0.348056	1.19796	2.2117	0.785875	1.60911	2.64585	4.27853	2.23752	0.745619	3.73332	4.08577	3.63913	2.71884	1.65874	9.15609	1.76539	15.5164	0	26.1367	3.51777	6.75729	4.26936	16.2737	12.7862	11.6866
RIL182_00286	fig|536231.75.peg.293	fig|536231.75.peg.293|RIL182_00286	hypothetical protein	0.288724	0.154107	0	0.905034	0.135504	0.376631	2.13491	1.24294	1.576	2.17857	0.591065	0	0	0	0	0	8.55357	0	0.1201	0.146784	0.0525	0.119352	0.313318	0	0.228325	0.436258	0.028917	0	0	0.902478	0	0.754851	1.25524	0	0	0	0	0	0	0	0	0	1.06125	1.56499	1.29536
RIL182_00287	fig|536231.75.peg.294	fig|536231.75.peg.294|RIL182_00287	FIG00987599: hypothetical protein	3.19424	2.77057	2.12273	6.52169	2.94931	5.6685	27.843	23.7817	22.3963	2.87248	7.24424	9.75384	11.501	39.0455	33.1114	0.380548	11.0072	5.11085	1.33979	0.940164	1.01771	2.02097	3.94884	1.36355	2.98337	3.75691	5.77125	5.45366	0.610128	5.46674	1.43206	8.57998	8.49045	13.0495	9.97414	43.9696	0	0	39.6431	9.63725	7.76788	16.8973	22.9795	20.5068	17.6483
RIL182_00288	fig|536231.75.peg.295	fig|536231.75.peg.295|RIL182_00288	hypothetical protein	0.88374	0.551715	0.283203	0.982893	1.03892	1.5922	2.91123	1.62338	4.40976	1.05682	0.714356	4.38546	0.495402	0	0	0	5.3002	0	0.158695	0.117296	0.078488	0.871997	0.140686	0.636547	0.443074	0.715971	0	0.773253	0	0	2.93689	2.99138	0.640365	0	0	8.72036	0	0	0	0	0	0	7.30834	4.4969	3.87457
RIL182_00289	fig|536231.75.peg.296	fig|536231.75.peg.296|RIL182_00289	hypothetical protein	0.727495	0.451636	0.337277	0.90852	0.295684	0.284894	0.877605	1.64553	1.02997	0	0	1.73517	0	3.33012	0	0	17.1463	0	0	0.041359	0.022228	0	0	0.086026	0.181463	0.38263	0.024839	0.396925	0	0.871656	0	0.642236	1.37198	0	7.17413	4.15631	0	0	17.5037	0.159399	2.68145	0	3.48093	2.83013	2.19332
RIL182_00290	fig|536231.75.peg.297	fig|536231.75.peg.297|RIL182_00290	hypothetical protein	25.4418	22.2989	25.4976	20.0957	14.305	25.058	101.811	50.7946	87.6135	27.1359	41.0362	31.1158	63.9897	59.5238	69.9749	24.817	125.005	52.936	7.85513	7.81553	9.18735	15.0691	17.2163	17.2986	14.2508	13.0034	16.1059	27.9261	18.1525	24.5256	27.3449	28.7609	28.4825	37.2693	7.57469	22.216	144.723	148.326	120.268	94.4011	107.454	105	94.0088	114.869	95.4344
RIL182_00291	fig|536231.75.peg.298	fig|536231.75.peg.298|RIL182_00291	hypothetical protein	28.3299	13.7773	15.503	22.7552	10.1217	17.8714	49.8199	40.925	53.8229	18.325	10.8427	43.6177	106.865	22.9214	0	30.9451	30.7128	46.5491	2.99063	4.76895	8.94707	19.8459	47.33	27.0914	10.3106	16.2941	16.2046	24.4349	5.50123	12.7975	45.4486	21.0972	9.30149	0	23.3049	54.936	164.682	408.608	0	67.8722	88.2587	169.316	75.4553	63.9263	72.0108
RIL182_00292	fig|536231.75.peg.299	fig|536231.75.peg.299|RIL182_00292	hypothetical protein	5.34264	3.44674	2.51101	5.23463	3.75015	3.61703	17.6685	10.3866	5.77329	9.13416	4.85635	15.1062	27.4389	6.01096	0	10.1827	7.23944	3.95119	0.748416	0.836781	0.361097	2.58455	2.74503	3.04231	3.12969	3.56871	2.64567	4.51189	0	4.5338	6.9669	7.63448	8.07532	6.3326	5.81078	13.4777	49.301	0	0	23.5997	23.1745	17.8248	35.7863	35.0167	32.6645
RIL182_00293	fig|536231.75.peg.300	fig|536231.75.peg.300|RIL182_00293	hypothetical protein	92.652	65.4381	99.6161	53.606	60.0162	126.623	61.7296	41.4058	48.4895	19.867	18.4046	19.1527	30.5765	114.2	0	73.9327	191.802	69.0745	83.0748	69.4526	49.0696	37.2612	64.9294	68.6177	54.7598	57.907	43.5623	57.8406	84.0339	60.5758	83.5155	74.7943	52.572	17.7035	37.6774	12.7245	0	190.52	331.265	226.607	187.177	194.668	117.892	127.706	95.1231
RIL182_00294	fig|536231.75.peg.301	fig|536231.75.peg.301|RIL182_00294	Transposase	0.085742	0.116284	0.06982	0.042435	0.073065	0.06348	0.458985	0	0	0.64307	1.31507	0	2.39457	0	5.49976	1.7822	0	0	0.404745	0.452705	0.148108	0.578464	1.72205	0.62822	0.161325	0.133438	0.200398	0.40694	0	0	0.388267	0.381533	0	0	0	0	0	0	42.9173	0	2.36924	0.317255	1.41121	0.890302	1.32851
RIL182_00295	fig|536231.75.peg.302	fig|536231.75.peg.302|RIL182_00295	hypothetical protein	8.95312	4.61846	5.5315	9.09971	5.46263	7.61232	24.96	27.3993	24.8074	14.7689	18.1885	12.1324	8.52188	4.29071	0	8.88934	12.2518	9.5721	4.65625	3.88872	4.11323	7.65853	6.71157	7.92011	3.98712	5.1223	7.34043	10.441	7.11446	8.72625	11.3166	12.009	13.2675	9.44582	13.8801	8.0394	48.6409	0	63.9811	7.52061	5.67445	2.99657	18.2375	21.7919	21.8198
RIL182_00296	fig|536231.75.peg.303	fig|536231.75.peg.303|RIL182_00296	hypothetical protein	3.22255	1.82067	2.26081	4.4216	2.58203	3.20359	6.71928	7.85032	7.41805	5.88831	10.4119	9.77791	8.66041	13.2402	0	4.91717	8.98544	0	0.872337	1.01008	0.565252	1.6955	4.54696	2.09293	1.34555	2.42468	3.10837	7.3453	3.43415	4.1923	6.62799	5.00934	4.47844	7.80901	11.7723	4.79239	66.9931	8.03715	23.0697	8.29543	8.75148	6.50508	11.2207	11.7714	8.94229
RIL182_00297	fig|536231.75.peg.304	fig|536231.75.peg.304|RIL182_00297	hypothetical protein	0	0.10291	0	0	0	0	12.7202	0	0	0	0	0	0	0	0	0	0	0	0	0	0	0	0	0	0	0.241824	0	2.89098	8.3135	0	0	0	0	0	0	0	0	0	0	0	0	0	0	0	0
RIL182_00298	fig|536231.75.peg.305	fig|536231.75.peg.305|RIL182_00298	hypothetical protein	18.6697	9.78651	10.9492	19.6079	9.70704	29.2509	25.7209	37.219	27.3787	20.7105	9.84527	13.0037	0	13.7875	0	5.42638	41.2422	0	2.96046	3.8856	2.00249	4.58209	13.5496	7.90543	3.62769	8.50762	11.8698	10.1997	15.5322	5.46805	20.5517	15.9621	7.37091	5.79008	36.9874	56.2041	0	0	0	12.6537	11.663	16.555	26.8276	23.255	27.2293
RIL182_00299	fig|536231.75.peg.306	fig|536231.75.peg.306|RIL182_00299	Mobile element protein	14.0688	5.08794	6.80112	13.4624	5.48811	8.85546	31.4309	31.0718	31.0721	12.2133	26.881	10.5224	3.67715	9.54168	47.0192	1.58384	20.994	0	3.62717	2.80851	2.02757	18.8911	18.9673	18.2915	2.45879	4.60457	15.0015	24.502	11.0745	12.7976	40.8077	12.8656	7.54075	11.0857	24.2191	17.1351	0	0	0	7.44474	14.9731	6.43269	23.6996	14.7343	15.848
RIL182_00300	fig|536231.75.peg.307	fig|536231.75.peg.307|RIL182_00300	hypothetical protein	63.4774	35.4336	47.7814	125.966	70.2429	99.4186	226.761	193.62	239.471	265.718	221.669	163.831	131.745	190.742	246.879	39.5237	101.365	145.693	19.5137	23.4576	17.5861	106.898	67.1504	48.6537	22.3346	46.8992	101.161	94.0698	40.2433	69.8413	98.0831	90.5671	66.4216	50.1996	51.2131	41.9978	89.2965	0	267.245	26.5148	40.3511	20.92	18.4083	29.2044	21.2799
RIL182_00301	fig|536231.75.peg.308	fig|536231.75.peg.308|RIL182_00301	Chromosome (plasmid) partitioning protein ParA	0.716614	0.474273	0.492966	1.39654	0.495073	0.843981	7.32183	9.6894	4.25457	4.68058	1.59781	1.39426	0	0	0	0	3.11846	0	0.844209	1.44297	0.695543	6.3238	5.31781	5.76127	0.393757	0.842994	3.054	0.562175	4.7671	0.718897	3.93637	1.74884	1.99072	0	7.33546	0	0	0	0	0	1.39306	0.344967	2.10833	0.861704	1.17488
RIL182_00302	fig|536231.75.peg.309	fig|536231.75.peg.309|RIL182_00302	Mobile element protein	0.679318	0.402895	0.627697	1.12964	0.321194	1.39999	4.42376	5.79563	3.39944	2.51488	1.73965	1.00405	1.25426	1.0089	1.69758	0.831992	4.52571	0	1.13436	0.884428	0.559137	2.04794	1.4052	2.39614	0.257785	0.527405	1.63573	3.67747	2.17875	1.19511	1.40495	0.66126	0.375517	0.598557	2.22755	0	0	0	0	1.009	0.606829	0.040179	1.2653	0.927961	1.55655
RIL182_00303	fig|536231.75.peg.310	fig|536231.75.peg.310|RIL182_00303	hypothetical protein	1.69227	0.340443	4.18014	0.318952	1.33314	0	5.91685	7.14579	8.01651	0	0	0.882539	0	0	0	0	0	0	0.627484	1.0636	0.244566	1.10875	3.6693	3.22416	0.544124	1.17773	14.6648	15.3236	0	19.6211	0	5.65649	0	0	33.3382	0	0	28.0821	0	0	2.96172	2.45155	7.5374	5.62685	10.4518
RIL182_00304	fig|536231.75.peg.311	fig|536231.75.peg.311|RIL182_00304	hypothetical protein	0	22.6365	0	0	1.1891	0	12.0785	0	2.14549	0	0	0	0	0	0	6.32388	0	0	35.6353	24.0008	18.4639	11.6687	2.96076	8.1742	77.0743	6.82639	3.77999	51.4007	50.1628	0	0	5.61327	22.5843	0	292.607	0	0	0	484.704	0	0	0	22.1559	33.667	56.7092
RIL182_00305	fig|536231.75.peg.312	fig|536231.75.peg.312|RIL182_00305	hypothetical protein	1.50063	2.3279	1.39517	0.269491	0.568142	5.15904	0	0	0	0	0	0	42.0927	0	85.7459	1.32889	0	57.2425	0	0.491071	1.01427	0	0	0.366093	0.870629	0	2.02716	0.743239	0	0	0	0	0	0	27.6149	0	0	0	0	0	0	0	0	4.98133	5.29007
RIL182_00306	fig|536231.75.peg.313	fig|536231.75.peg.313|RIL182_00306	hypothetical protein	0	0.382619	0	0.725138	0	0	0	0	0	0	0	0	0	0	0	0	0	0	0	0	0	0	0	0	0	0	0	0	0	0	0	0	0	0	0	0	0	0	0	0	0	0	0	0	0
RIL182_00309	fig|536231.75.peg.316	fig|536231.75.peg.316|RIL182_00309	hypothetical protein	0	0	0	0	0	0	11.808	4.42164	0	0	0	0	0	15.6873	0	4.00679	0	1.41691	0	0	0	0	0	1.95454	0	0	0	9.28536	24.2424	0	0	0	0	0	0	0	38.7065	24.8779	0	0	0	0	0	0	0
RIL182_00310	fig|536231.75.peg.317	fig|536231.75.peg.317|RIL182_00310	Multi antimicrobial extrusion protein (Na(+)/drug antiporter), MATE family of MDR efflux pumps	0.075739	0.097571	0.101704	0.026413	0.03066	0.067257	0.467202	0.081551	0.507576	0	0	0	0	0	0	0.07875	5.59219	3.28466	0.295717	0.12701	0.160632	0.188305	0.330103	0.098163	0.081022	0.055451	0.135805	0.333493	0	0	0	0.322837	0.057309	0	0	0	0	0	0	0.856039	0.124115	0.445935	0.720185	0.461301	0.443478
RIL182_00311	fig|536231.75.peg.318	fig|536231.75.peg.318|RIL182_00311	Cytidylate kinase (EC 2.7.4.25)	0.571965	0.350045	0.087285	0	0.111624	0.402469	0.135703	1.77982	0.326057	0	0	0	0	0	0	0.774212	0	0	0.834162	1.06479	0.163892	0.982208	0.435418	0.264364	0.260511	0.589569	0.585432	1.01728	0	0	0	0	0	0	0	0	0	0	0	0	1.18456	0.834968	1.12304	1.81869	0.678643
RIL182_00312	fig|536231.75.peg.319	fig|536231.75.peg.319|RIL182_00312	hypothetical protein	2.24003	1.86561	1.72608	0.654893	1.22135	2.70184	1.67998	0.8561	2.10899	0	0	1.2453	7.95981	0	0	2.99653	0	0	2.44185	2.61727	2.04761	3.17616	3.60398	5.78381	2.23034	1.59582	0.298349	1.2099	0	0	0	0	1.19999	0	0	0	0	0	0	5.79352	11.0049	0	0.468193	1.30621	1.48622
RIL182_00313	fig|536231.75.peg.320	fig|536231.75.peg.320|RIL182_00313	hypothetical protein	4.6499	4.77533	3.42658	1.527	2.18296	2.86174	5.41218	7.26139	2.32718	4.27618	0.959225	2.53012	4.02036	0	5.72303	17.6025	0	0	6.78699	3.9409	4.37402	5.54131	3.21189	4.37108	9.68338	10.1881	1.9974	2.95247	0	3.30751	4.47217	1.9526	0.558997	7.10127	9.74716	0	31.6278	0	0	2.0846	6.98055	5.7636	32.2847	32.9471	29.5015
RIL182_00314	fig|536231.75.peg.321	fig|536231.75.peg.321|RIL182_00314	Multi antimicrobial extrusion protein (Na(+)/drug antiporter), MATE family of MDR efflux pumps	1.18855	0.912082	1.12891	0.850156	0.655463	1.29565	0.754461	1.84123	2.07054	0.300998	0.207514	1.0802	1.11123	3.10819	0.803546	3.0385	3.97255	4.02638	0.805773	0.514163	0.747043	1.16597	2.47299	1.05795	0.779481	1.36622	0.83029	2.18502	0.467564	0.982574	0	0	0.598843	0.849549	3.15271	2.72373	0	14.1085	36.3792	3.45741	6.29727	6.73358	6.46455	5.96143	6.57883
RIL182_00315	fig|536231.75.peg.322	fig|536231.75.peg.322|RIL182_00315	O-acetylhomoserine sulfhydrylase (EC 2.5.1.49) @ O-succinylhomoserine sulfhydrylase (EC 2.5.1.48)	679.545	372.886	492.928	475.447	580.03	95.8128	815.97	646.001	701.742	162.497	198.078	198.436	135.491	149.444	154.136	141.221	126.231	184.913	288.98	298.437	330.994	353.622	561.506	602.354	81.6266	122.894	290.292	421.255	406.145	209.7	1298.93	1041.66	1261.05	1403.84	1496.98	1668.48	892.031	869.325	1149.42	363.858	393.806	374.5	476.607	443.876	472.976
RIL182_00316	fig|536231.75.peg.323	fig|536231.75.peg.323|RIL182_00316	Putative sulfite reductase, GSU1351 type	545.527	315.076	477.49	393.997	536.721	105.417	459.27	418.111	407.283	251.527	314.539	347.35	285.877	451.006	377.274	113.526	190.461	372.817	99.2933	99.2867	178.786	316.448	512.063	750.764	70.1136	124.421	345.775	479.985	268.127	223.667	1526.72	1136.49	1529.38	1976.24	2306.04	2461.25	1640.58	1610.19	1636.04	388.635	327.999	428.772	611.972	543.448	563.795
RIL182_00317	fig|536231.75.peg.324	fig|536231.75.peg.324|RIL182_00317	Uncharacterized UPF0033 protein	66.5436	58.5077	62.6781	25.0083	61.6274	8.07911	2.94622	13.4468	3.47111	18.3983	6.33348	16.4353	0	0	0	5.82199	0	0	6.45041	7.65755	8.17352	47.8581	19.9766	60.2392	11.6183	12.9752	35.2644	32.0239	8.57025	16.6601	88.2162	193.529	200.939	701.641	445.593	609.985	180.206	0	0	10.893	12.1368	4.4466	99.6101	100.391	38.8214
RIL182_00318	fig|536231.75.peg.325	fig|536231.75.peg.325|RIL182_00318	Thioredoxin	347.296	264.727	221.641	228.74	419.367	49.5221	48.4259	54.2217	76.2088	95.8464	124.022	100.901	44.1939	81.5863	47.2477	37.257	74.3466	0	34.5089	43.4392	51.8463	134.254	155.499	363.012	44.8439	83.3766	195.011	165.695	31.7727	80.3807	954.831	801.529	977.738	1971.27	1950.95	2236.17	457.625	331.791	0	31.1723	119.468	59.867	261.799	271.45	226.719
RIL182_00319	fig|536231.75.peg.326	fig|536231.75.peg.326|RIL182_00319	Sulfur carrier protein ThiS	323.31	277.964	245.627	251.611	481.783	42.3638	53.7255	70.3878	71.2222	71.9266	35.8697	103.177	57.8061	22.0183	69.2523	48.0364	0	0	28.0083	34.6865	25.0282	148.929	191.779	236.383	63.1861	84.3669	282.661	235.041	79.3478	114.97	926.048	707.855	893.868	3776.62	2980.63	3515.7	369.731	392.525	0	59.0959	69.8511	89.2258	339.266	378.539	219.886
RIL182_00320	fig|536231.75.peg.327	fig|536231.75.peg.327|RIL182_00320	Sulfur carrier protein ThiS adenylyltransferase (EC 2.7.7.73)	806.329	547.836	779.207	595.208	830.087	164.319	418.207	465.413	457.987	345.983	324.343	420.94	237.405	356.758	355.355	104.218	162.655	144.453	144.473	150.104	171.205	305.855	369.732	843.586	78.9551	137.78	601.846	692.838	327.719	350.581	2567.57	1904.46	2262.24	3424.09	3539.71	3783.56	1390.1	1166.5	1289.95	200.995	227.88	241.616	627.454	609.163	592.709
RIL182_00321	fig|536231.75.peg.328	fig|536231.75.peg.328|RIL182_00321	Sulfer carrier protein activating protease	2089.19	1132.6	1632.27	1235.33	1795.26	405.367	2718.6	2736.57	2654.04	807.999	1206.32	1113.69	774.463	1246.49	1358.79	190.746	658.999	661.507	370.055	348.62	414.974	939.138	1306.92	2906.93	135.938	367.208	1469.76	1678.27	963.726	834.585	4747.42	3781.78	4860.62	6380.98	6803.96	8575.93	3476.71	3342.4	3521.81	727.333	746.03	1056.11	1141.89	896.071	936.264
RIL182_00322	fig|536231.75.peg.329	fig|536231.75.peg.329|RIL182_00322	Acetyltransferase	6.38112	6.37062	5.26663	11.2985	4.31686	19.2875	9.72298	7.86831	8.15822	7.32634	20.4727	0	0	0	0	13.418	0	0	5.48292	2.98802	2.55458	12.5071	20.5368	8.7092	10.8664	9.70762	8.16453	8.71416	0	3.05616	12.876	2.08286	0	0	0	0	0	0	0	0	1.75416	29.7503	0	7.00775	2.95562
RIL182_00323	fig|536231.75.peg.330	fig|536231.75.peg.330|RIL182_00323	Acetyltransferase	19.732	13.7987	18.0922	20.6741	16.1941	44.5876	9.32768	21.6393	14.426	13.7759	0	0	0	0	0	9.53271	54.1839	0	6.55046	5.34934	8.44673	18.0585	16.4918	28.6084	20.2586	14.4828	12.7738	0.560916	0	5.41451	8.26106	0	4.013	95.0677	0	0	0	0	0	11.9279	44.1067	22.8961	1.12502	3.47961	15.0904
RIL182_00324	fig|536231.75.peg.331	fig|536231.75.peg.331|RIL182_00324	Radical SAM domain protein	4.77259	2.41576	3.70404	8.48227	3.26436	8.01466	26.281	31.2431	25.9868	24.3863	29.9257	22.7316	13.9925	21.3901	35.6607	0.570122	7.59674	15.6288	1.37082	1.70565	1.34306	8.53007	8.08216	6.38508	1.47307	3.22337	6.4935	4.04825	2.18596	3.47853	11.98	4.51717	3.41222	0	10.6706	9.58218	0	0	0	4.71621	3.22003	5.43265	2.57169	2.23445	3.87499
RIL182_00325	fig|536231.75.peg.332	fig|536231.75.peg.332|RIL182_00325	Acyl carrier protein	94.728	28.7787	23.8224	491.631	244.399	522.298	209.024	480.062	483.379	495.093	296.855	415.582	267.725	1223.74	606.261	30.7571	263.385	136.063	13.232	12.684	11.3984	65.96	24.2606	17.6183	246.187	284.64	51.4321	182.151	79.9701	83.5722	47.9342	28.3756	14.3004	81.2199	74.2218	43.615	0	114.367	0	6.61381	10.5997	16.5071	105.251	67.4415	68.1477
RIL182_00326	fig|536231.75.peg.333	fig|536231.75.peg.333|RIL182_00326	Enoyl-[acyl-carrier-protein] reductase [FMN, NADH] (EC 1.3.1.9), FabK => refractory to triclosan	109.096	26.1237	24.9073	622.384	292.841	500.954	1937.72	2229	2283.07	1072.78	1260.93	1343.85	1277.4	4365.34	3483.29	46.659	2490.9	1066.78	17.0447	14.8454	14.6296	123.707	76.1534	61.4523	196.378	292.839	76.7059	266.786	125.707	197.786	35.4065	50.6003	45.7665	132.437	217.498	155.134	92.1428	154.305	231.535	36.2669	48.1435	40.7658	110.114	108.925	88.2851
RIL182_00327	fig|536231.75.peg.334	fig|536231.75.peg.334|RIL182_00327	Malonyl CoA-acyl carrier protein transacylase (EC 2.3.1.39)	115.465	28.5916	40.8136	700.889	402.1	575.797	3359.42	2905.13	2793.54	1391.3	1952.93	1720.17	3012.59	8238.26	7140.95	93.0601	4332.67	2796.12	31.808	32.5288	41.8767	195.964	220.262	121.203	261.912	406.33	205.37	725.364	621.573	450.418	88.748	64.9238	63.3202	138.735	198.47	183.992	453.719	562.613	451.509	169.987	178.52	177.382	177.735	153.863	170.34
RIL182_00328	fig|536231.75.peg.335	fig|536231.75.peg.335|RIL182_00328	3-oxoacyl-[acyl-carrier protein] reductase (EC 1.1.1.100), FadG	107.71	27.4309	45.4562	814.319	396.147	600.122	2294.7	2579.2	2426.18	821.468	919.287	1153.13	1396.78	3673.7	3403.07	55.5393	1543.79	1010.95	19.6511	18.3182	21.6557	161.839	138.558	76.8293	255.881	401.947	227.435	952.831	602.207	545.58	60.519	54.4364	46.5226	199.723	221.774	246.327	371.066	394.409	358.655	84.9577	68.6202	107.645	150.857	134.362	135.476
RIL182_00329	fig|536231.75.peg.336	fig|536231.75.peg.336|RIL182_00329	3-oxoacyl-[acyl-carrier-protein] synthase, KASII (EC 2.3.1.179)	114.422	30.9705	53.2533	906.441	482.641	659.727	5730.83	4760.2	4237.78	1612	1982.61	2155.04	3436.67	6093.36	5827.64	89.5583	4026.89	2844.35	33.2613	32.2504	41.3523	379.821	417.075	210.589	257.594	437.879	286.982	1267.41	850.675	640.785	108.835	86.0059	63.642	222.708	304.656	323.56	915.529	753.866	760.754	169.571	183.833	197.166	232.705	219.431	230.26
RIL182_00330	fig|536231.75.peg.337	fig|536231.75.peg.337|RIL182_00330	3-hydroxyacyl-[acyl-carrier-protein] dehydratase, FabZ form (EC 4.2.1.59)	152.654	34.6403	47.9794	1076.85	597.079	682.978	4274.88	4435.95	3738.12	1255.34	1316.51	1725.66	1743.95	3230.05	2877.19	126.692	3619.8	1295.8	27.6242	25.2187	30.3733	285.722	230.318	181.221	325.142	494.596	296.987	1111.44	714.133	702.605	102.419	83.7293	72.2547	353.493	225.769	252.285	467.037	556.978	351.892	122.928	111.099	140.444	252.078	217.42	281.387
RIL182_00331	fig|536231.75.peg.338	fig|536231.75.peg.338|RIL182_00331	Acetyl-coenzyme A carboxyl transferase alpha chain (EC 6.4.1.2) / Acetyl-coenzyme A carboxyl transferase beta chain (EC 6.4.1.2)	89.87	23.7208	35.9336	688.797	396.311	509.385	2350.26	2506.12	2116.74	919.547	1146.56	1284.8	957.256	2647.64	2314.03	51.0268	1668.8	828.057	18.3608	15.765	17.6327	179.665	116.21	117.234	166.639	328.547	212.7	854.073	420.443	423.406	74.1268	63.7429	56.0893	194.465	235.896	237.087	334.977	280.994	256.624	57.8643	70.9799	56.1686	177.572	141.412	153.145
RIL182_00332	fig|536231.75.peg.339	fig|536231.75.peg.339|RIL182_00332	3-oxoacyl-[acyl-carrier-protein] synthase, KASIII (EC 2.3.1.180)	54.2492	16.7586	27.5555	473.737	321.043	321.637	1450.78	1688.28	1823.65	780.999	861.143	1096.92	1232.15	3085.37	2601.46	52.7944	1582.7	884.745	16.3545	18.0762	21.6884	154.905	76.8998	79.4035	163.912	270.06	205.305	818.694	441.06	407.465	59.8401	42.4781	41.3273	172.18	241.006	256.383	376.91	106.257	261.388	53.8189	68.7737	49.0767	173.328	156.851	160.103
RIL182_00334	fig|536231.75.peg.340	fig|536231.75.peg.340|RIL182_00334	Transcriptional regulator of fatty acid biosynthesis FabT	60.505	22.6162	16.1661	367.033	269.991	210.062	591.228	766.968	771.843	499.209	442.817	611.227	370.046	1190.28	959.208	40.2605	829.95	408.695	11.1349	9.86228	7.60593	63.7028	40.5438	47.5527	185.447	247.022	98.6619	298.071	109.101	180.1	41.3152	46.9457	33.8377	159.019	197.053	215.845	34.0509	203.501	243.716	20.5135	44.7926	21.055	132.102	139.562	106.82
RIL182_00335	fig|536231.75.peg.341	fig|536231.75.peg.341|RIL182_00335	L-lactate dehydrogenase (EC 1.1.1.27)	16.4727	7.09394	11.2941	103.602	35.5459	87.5423	368.696	346.956	324.465	166.547	181.434	158.763	229.048	301.561	388.895	50.8612	372.956	350.4	18.0531	20.4466	22.5725	50.1642	40.2873	38.8289	33.7465	59.6542	67.7993	121.062	112.487	91.4519	20.5411	15.2397	15.625	29.5139	53.5384	29.0666	111.735	87.6578	43.9152	45.303	37.7929	43.5463	34.1357	35.4725	35.6583
RIL182_00336	fig|536231.75.peg.342	fig|536231.75.peg.342|RIL182_00336	hypothetical protein	1025.87	989.141	664.819	426.899	579.529	448.87	17.6009	25.5359	37.5503	80.3197	30.8635	42.5108	107.921	0	0	1548.33	4.27623	34.9167	1298.95	1340.51	955.911	261.164	443.002	257.068	513.712	556.817	254.523	98.2287	84.9745	216.915	306.316	350.688	296.447	88.486	41.1728	285.317	223.205	621.747	0	452.594	368.296	655.263	98.2911	150.879	91.2876
RIL182_00337	fig|536231.75.peg.343	fig|536231.75.peg.343|RIL182_00337	hypothetical protein	1662.07	1322.3	826.149	691.344	762.138	674.731	117.48	86.3844	94.9732	283.972	313.659	266.815	402.058	123.553	136.797	2423.7	378.095	375.926	1474.47	1414.05	775.706	677.546	1919.85	1204.77	444.641	675.611	281.276	95.9182	187.757	233.991	484.443	984.091	607.496	172.093	97.7925	60.0267	172.474	466.673	284.166	958.168	680.4	890.519	134.853	121.49	143.508
RIL182_00338	fig|536231.75.peg.344	fig|536231.75.peg.344|RIL182_00338	Maltodextrin ABC transporter, permease protein MdxF	1.49555	0.332292	0	0.829714	0.467849	0	8.43377	9.9021	3.00494	0	0	0	0	0	0	1.78141	0	0	0.053547	0	0.107969	1.90028	0	0	1.5621	2.57905	1.75973	15.1273	0	1.52909	0	1.94126	0	0	0	0	0	0	0	0	0	0	7.62721	11.2959	10.3164
	fig|536231.75.peg.345	fig|536231.75.peg.345	Maltose/maltodextrin ABC transporter, permease protein MalF	0.588337	0.320477	0.459849	1.20246	0.482018	0.257568	26.7761	21.0291	15.1454	0.965086	3.89055	3.42712	11.8521	8.23684	0	0	12.9485	28.2676	1.04245	1.73966	0.442749	4.52966	7.78541	3.12643	2.35079	2.66311	4.61279	7.64838	0	1.30294	0.946177	1.5404	0.737712	0	0	0	7.1864	0	0	7.49966	7.17411	21.096	11.9918	5.3521	8.07626
RIL182_00339	fig|536231.75.peg.346	fig|536231.75.peg.346|RIL182_00339	Maltodextrin ABC transporter, permease protein MdxG	0.544473	0.225357	0.086057	0.45438	0.256462	0.07928	6.52778	5.82548	3.60584	0	0	0	3.06692	11.1559	0	2.66384	0	0	0.366547	0.200363	0.273043	0.404195	0.373539	0.909032	1.68742	1.48138	1.09929	4.63875	1.74322	3.00135	0	0.238333	0.339618	10.8746	0	4.62838	0	0	0	0.090068	0.388394	0.820259	6.28541	3.82959	6.06836
RIL182_00340	fig|536231.75.peg.347	fig|536231.75.peg.347|RIL182_00340	hypothetical protein	67.6659	89.2058	40.1998	22.4295	21.6714	46.5636	121.112	87.3643	116.016	70.8699	80.0411	76.9849	107.938	186.427	116.919	61.1883	79.1995	39.5448	47.2897	39.9007	23.4404	46.6584	72.8797	78.9435	44.6464	37.836	15.0568	10.0361	3.72783	20.6974	20.0921	45.0399	37.6492	80.1687	0	86.2174	0	0	0	74.3169	87.2577	82.019	63.0205	40.6895	44.17
RIL182_00341	fig|536231.75.peg.348	fig|536231.75.peg.348|RIL182_00341	D-alanyl-D-alanine carboxypeptidase (EC 3.4.16.4)	20.8055	11.9473	12.4256	41.8199	16.7169	68.5498	66.4892	70.5183	61.7145	53.451	64.1689	56.107	90.844	125.95	114.33	26.9158	73.1878	90.8553	3.65361	3.55757	2.82107	13.196	14.8631	15.7809	5.7554	11.0823	19.5964	24.8476	11.9375	19.0028	36.0019	33.2366	28.4941	24.8654	29.0535	27.9711	26.4577	71.0924	74.4548	51.1119	50.592	55.3392	60.261	54.8937	52.1518
RIL182_00342	fig|536231.75.peg.349	fig|536231.75.peg.349|RIL182_00342	NADP-specific glutamate dehydrogenase (EC 1.4.1.4)	306.658	171.154	253.889	398.688	134.864	352.133	383.977	419.795	416.135	701.513	772.376	594.532	417.607	540.069	607.006	152.386	386.982	351.009	39.3802	34.9565	37.7664	116.401	111.154	99.5711	53.1125	108.643	212.28	237.115	216.765	192.906	338.276	273.367	269.941	252.045	262.201	290.028	93.2155	89.8843	96.3123	81.7911	95.5498	93.8898	90.3209	87.565	90.098
	fig|536231.75.peg.350	fig|536231.75.peg.350	hypothetical protein	70.5952	79.2436	140.606	17.0749	12.9884	19.8648	0	1.10979	12.5588	15.334	0	0	0	0	0	72.2208	0	0	9.02888	13.1732	8.85596	10.1915	10.169	6.14636	20.9832	37.3327	45.0356	1.03386	0	60.612	0	0	7.44667	0	39.4956	0	0	384.132	0	0	24.7158	45.4744	12.2366	23.6604	1.09665
RIL182_00343	fig|536231.75.peg.351	fig|536231.75.peg.351|RIL182_00343	Two-component transcriptional response regulator, LuxR family	75.5493	83.0708	46.1707	28.518	28.9352	35.158	4.69243	0.494421	4.58114	6.42782	0	2.17357	13.0062	0	0	30.6972	8.58713	0	19.6085	15.7677	23.9168	16.4016	24.3955	10.8837	23.3897	31.2456	17.9297	12.1677	3.66739	15.1161	7.27825	19.1345	19.0194	13.3411	0	28.668	27.3067	0	0	27.8503	18.9868	10.4811	11.8702	11.4967	14.9237
RIL182_00344	fig|536231.75.peg.352	fig|536231.75.peg.352|RIL182_00344	Prevent-host-death family protein	24.8895	31.1096	13.082	27.0477	25.087	48.9638	0	0	9.95217	28.3164	16.2493	33.7019	125.819	85.5991	156.394	156.948	0	24.3997	9.49786	7.58294	4.06536	9.04868	10.936	9.35551	27.8563	26.3803	11.5548	11.8585	0	15.1516	14.3803	24.4402	18.3684	68.6444	0	0	0	0	0	79.7623	112.084	53.5183	33.3249	17.576	7.39703
RIL182_00345	fig|536231.75.peg.353	fig|536231.75.peg.353|RIL182_00345	Death on curing protein, Doc toxin	25.1353	31.6185	16.9504	42.6279	28.2076	37.9751	29.9529	44.2182	32.8513	45.3588	85.7434	88.6855	85.9063	53.0661	0	60.3775	23.8536	42.082	9.60937	6.31208	7.91189	5.52615	10.3223	21.1658	28.7284	26.863	15.7502	11.8465	3.75933	14.7175	10.1828	27.0396	33.1064	15.4086	42.0586	8.294	47.5469	0	0	98.7976	59.7603	52.5098	67.7856	66.5219	49.0734
RIL182_00346	fig|536231.75.peg.354	fig|536231.75.peg.354|RIL182_00346	hypothetical protein	276.911	256.243	270.406	210.411	216.637	358.609	36.7895	41.2598	51.646	44.6192	41.2747	43.5916	85.5161	49.2972	65.0932	332.464	150.562	101.777	158.634	147.531	136.071	84.3577	225.059	133.748	242.035	313.144	180.928	111.56	169.231	237.559	133.664	106.659	82.1177	77.8724	58.5391	66.6449	109.247	151.672	83.7075	262.336	240.081	305.363	142.112	155.1	155.124
RIL182_00347	fig|536231.75.peg.355	fig|536231.75.peg.355|RIL182_00347	Transposase	10.8199	7.05218	7.6425	19.4096	16.4507	18.102	31.4173	31.8126	31.6925	32.8368	40.2821	22.5037	13.0161	28.1522	8.49227	2.41067	28.7984	17.1371	4.53057	3.55025	3.11111	13.315	10.478	12.1688	4.24185	8.99631	23.2637	15.4533	7.17756	15.3728	7.59453	11.9134	17.1287	0	0	0	0	8.12891	0	5.76658	4.29915	5.0564	6.79219	6.71915	5.61398
RIL182_00348	fig|536231.75.peg.356	fig|536231.75.peg.356|RIL182_00348	hypothetical protein	89.388	92.7545	77.1124	91.2015	76.28	74.3398	14.3907	34.8348	31.8063	51.3728	48.9252	6.17616	0	0	0	2.91745	0	0	16.8878	11.9793	16.245	31.3165	9.89598	24.6963	33.0223	26.483	66.006	22.6916	22.0296	52.1816	45.5595	104.644	55.4215	102.884	24.0181	0	0	0	0	0	0	4.0558	15.0187	15.0221	16.2882
	fig|536231.75.peg.357	fig|536231.75.peg.357	hypothetical protein	2.72015	3.32715	5.63452	2.98068	2.05186	4.33989	1.198	0	6.59248	3.97169	2.71875	23.6601	4.95958	28.6042	57.1554	11.0121	0	0	6.3998	6.1588	2.80266	9.45151	15.0037	6.61079	3.05968	3.12177	6.92533	29.7393	15.5785	14.7889	26.2286	4.02559	1.50458	20.4604	0	0	0	155.272	0	26.4601	15.8358	15.4504	24.0867	14.9046	27.4608
RIL182_00349	fig|536231.75.peg.358	fig|536231.75.peg.358|RIL182_00349	hypothetical protein	30.2418	18.5903	29.2513	41.8808	19.3752	28.0786	45.8994	56.4898	49.985	21.7587	34.7436	29.6536	16.9221	13.0152	21.0442	22.1411	22.8594	23.279	10.312	8.71071	6.01016	28.4022	20.0942	26.3851	15.3986	23.4381	56.2066	99.4883	39.8108	61.8342	53.2777	25.6485	25.4099	49.3072	71.1138	60.5917	68.5997	54.3651	12.7193	23.2194	19.374	19.8276	83.0993	82.6376	89.9258
RIL182_00350	fig|536231.75.peg.359	fig|536231.75.peg.359|RIL182_00350	hypothetical protein	3.8045	4.14735	4.64401	2.66976	3.17924	2.24132	14.2118	14.8191	12.5614	0	0	0	9.57481	0	0	16.5239	0	0	7.26243	7.10651	4.9462	11.7648	7.00551	12.4244	9.3936	9.55155	4.72635	7.19761	0	10.4447	0	8.09678	5.80015	0	0	0	96.4047	24.4554	0	0	19.7112	9.18569	10.6773	15.0056	13.0991
RIL182_00351	fig|536231.75.peg.360	fig|536231.75.peg.360|RIL182_00351	Mobile element protein	0.324841	0.538724	0.421976	0.060606	0.047861	0.107301	1.86698	1.48894	0.574738	0.135699	0	0.487185	2.87839	0	0	0	2.48393	0	0.479264	0.464835	0.351023	0.878969	1.29958	1.08557	0.11927	0.144199	0.195774	0	0	0	0.716327	0	0.201653	0	0	0	0	11.0728	0	1.07208	2.1681	4.50666	0.324735	0.202073	0.086683
RIL182_00352	fig|536231.75.peg.361	fig|536231.75.peg.361|RIL182_00352	hypothetical protein	66.8602	76.4359	52.7381	66.4226	95.5849	52.6358	5.33467	0	3.8534	1.51866	10.2915	1.80573	0	10.791	0	6.83596	0	0	20.5651	17.9954	21.6978	2.61813	2.9055	5.48208	20.4805	34.833	21.6597	1.83455	0	4.15266	33.0146	22.997	19.5138	65.0135	6.57037	0	0	0	0	2.82726	11.8123	5.6464	8.05714	10.8646	6.0604
RIL182_00353	fig|536231.75.peg.362	fig|536231.75.peg.362|RIL182_00353	DNA-cytosine methyltransferase (EC 2.1.1.37)	14.7445	14.9085	15.566	13.7961	13.5924	26.5597	9.74301	12.373	12.7609	19.1196	11.676	18.3346	24.376	11.6049	23.4042	8.5707	24.0967	28.566	4.55978	4.84158	4.88579	7.39218	11.4782	15.8935	8.2733	10.0644	9.58443	7.27016	7.30658	7.44766	19.1611	23.3804	16.3466	6.59875	0.765468	8.81636	0	7.6838	13.5607	14.7542	24.682	12.6868	13.407	16.6121	15.0573
RIL182_00354	fig|536231.75.peg.363	fig|536231.75.peg.363|RIL182_00354	Two-component system sensor histidine kinase	12.7152	13.7109	11.8813	10.5596	9.56367	25.8655	8.73797	6.20656	5.19717	6.64093	7.75683	5.61496	18.1176	16.1654	10.7895	6.33192	9.62225	4.47939	1.4731	1.40305	1.82308	3.22563	6.88518	6.49297	4.33087	5.96282	5.85498	3.00466	2.12438	3.67222	12.4081	12.2155	6.51633	13.7009	2.25447	3.88601	5.99853	12.3435	0	8.83255	7.59334	9.12585	6.98348	8.61188	6.40175
RIL182_00355	fig|536231.75.peg.364	fig|536231.75.peg.364|RIL182_00355	hypothetical protein	41.4121	32.4031	14.8476	28.293	21.4798	28.1721	19.1846	16.4514	15.1933	13.7752	20.2974	21.2265	60.0386	45.187	39.3186	7.21957	22.923	12.9132	7.31365	7.95096	8.30133	23.867	48.5405	20.3999	13.057	14.7889	14.7021	11.8625	4.65585	8.16218	19.648	19.5975	14.7109	20.0318	14.4121	26.1251	28.7885	30.953	16.8192	19.0146	19.0858	18.9092	12.5435	14.2125	11.6983
	fig|536231.75.peg.365	fig|536231.75.peg.365	hypothetical protein	2.742	4.3531	35.0848	1.74546	2.0403	0.899615	0	0	1.80355	9.31437	0	0	0	0	0	0	0	0	3.79567	3.37385	5.13879	4.60748	0	0	4.20071	6.07888	4.697	0	0	0	9.51998	0	0	0	0	0	0	0	0	0	0	0	2.54257	9.29114	0
RIL182_00356	fig|536231.75.peg.366	fig|536231.75.peg.366|RIL182_00356	hypothetical protein	30.4886	31.1955	25.7642	12.4584	17.2508	15.2282	9.0039	16.7061	14.6513	5.07809	0	0	18.2492	17.3047	0	48.5028	13.6785	65.942	32.6584	41.7448	57.4586	25.8978	34.1605	21.641	47.7864	34.9766	16.8102	11.4997	30.7277	22.8644	6.8956	12.9202	18.9635	0	0	26.2338	68.1255	350.073	0	66.5511	78.8401	89.398	25.0979	52.5073	41.9013
RIL182_00358	fig|536231.75.peg.368	fig|536231.75.peg.368|RIL182_00358	hypothetical protein	0	0	0	0	0	0	0	0	0	0	0	0	0	0	0	0	0	0	0	0	0	0	0	0	0	0	0	0	0	6.6673	0	0	0	0	0	0	0	0	0	0	0	0	7.27512	1.33978	6.74115
RIL182_00359	fig|536231.75.peg.369	fig|536231.75.peg.369|RIL182_00359	CBS domain protein	22.3049	10.5918	13.191	42.12	20.7405	49.1658	226.469	195.546	129.79	120.733	130.717	100.669	251.973	115.197	221.761	63.1159	247.271	248.675	6.69328	8.23876	7.71994	32.4723	61.2442	30.7624	7.42104	19.1825	27.6633	29.8723	27.3154	39.2603	25.5595	28.0347	20.7232	0	7.27745	12.79	222.269	248.503	180.343	143.572	142.664	221.283	52.1539	44.6392	52.9826
RIL182_00360	fig|536231.75.peg.370	fig|536231.75.peg.370|RIL182_00360	Multi antimicrobial extrusion protein (Na(+)/drug antiporter), MATE family of MDR efflux pumps	44.3763	22.1235	33.6818	5.08476	7.41082	3.53433	23.54	25.9994	27.836	7.47319	9.21184	11.8187	10.8291	16.1727	12.1639	2.52938	8.69813	5.67297	4.77036	3.54395	2.57445	17.6889	14.2878	16.1474	3.11604	6.73539	19.2124	35.6655	17.95	14.5158	39.6708	18.2014	15	51.451	51.2975	23.4625	3.83252	0	23.5178	1.14463	4.4985	4.2371	21.1948	19.1524	20.1356
RIL182_00361	fig|536231.75.peg.371	fig|536231.75.peg.371|RIL182_00361	Multidrug-efflux transporter transcription regulator BltR	6.03044	4.12546	4.60309	3.54081	2.86869	4.52379	4.80474	6.18491	7.91868	4.65865	5.7088	7.02119	17.5118	7.25274	0	8.58145	20.1088	12.0126	3.01763	3.61172	2.68293	5.49094	6.4375	5.87918	2.4593	2.66325	3.7328	5.09094	5.53836	5.76866	4.29222	3.11822	1.68933	12.1624	0	0	35.4484	34.1932	0	34.465	30.5678	15.9916	14.9674	16.5276	18.8906
	fig|536231.75.peg.372	fig|536231.75.peg.372	hypothetical protein	106.496	81.9364	69.1069	103.432	81.1457	133.105	9.66514	38.2802	60.6903	35.6047	0	10.4101	0	0	0	150.362	0	0	22.7734	24.5782	20.3853	13.2205	0	8.41647	47.2189	38.2341	30.3865	94.8581	32.7941	39.3621	98.5216	45.5829	39.4281	0	230.579	105.31	0	0	0	1.81091	0	0	26.4132	42.3703	64.9735
RIL182_00362	fig|536231.75.peg.373	fig|536231.75.peg.373|RIL182_00362	hypothetical protein	119.312	71.9761	63.6542	355.925	156.894	220.186	309.166	377.586	376.628	398.076	358.182	446.4	249.805	561.269	256.123	146.14	266.94	279.888	9.8305	11.9812	6.45226	111.098	75.3494	39.2518	59.2715	85.1249	44.9006	141.286	135.752	95.7091	73.1732	63.7158	55.8922	123.321	104.63	134.755	199.846	76.0198	35.1323	64.8799	78.5955	39.4975	130.819	135.001	131.443
RIL182_00363	fig|536231.75.peg.374	fig|536231.75.peg.374|RIL182_00363	hypothetical protein	110.71	63.9586	54.7488	329.819	132.796	190.059	422.219	440.927	411.806	455.185	496.435	569.247	458.503	915.493	683.491	97.2415	380.024	251.304	12.19	8.9378	8.37083	137.644	183.23	63.4144	47.2119	67.4659	44.648	187.943	114.097	109.92	53.1684	63.986	54.7172	154.898	184.307	215.811	326.148	208.071	254.588	88.9812	147.19	75.6027	128.097	132.236	120.309
RIL182_00364	fig|536231.75.peg.375	fig|536231.75.peg.375|RIL182_00364	Sulfate permease	6.50302	3.38103	7.02253	5.06229	1.82909	8.58176	22.2273	26.2102	23.2953	5.07421	6.60046	10.2111	6.44632	7.65953	5.66758	2.47898	17.6353	6.39477	3.11219	2.14883	1.91955	8.75523	7.37175	8.96267	2.30228	4.91956	17.0504	23.5158	11.0906	11.8027	17.0375	7.05162	8.9187	19.7265	24.2961	32.2934	8.7258	12.273	10.3088	4.75453	6.1969	4.82308	22.2453	19.9588	21.9994
RIL182_00365	fig|536231.75.peg.376	fig|536231.75.peg.376|RIL182_00365	DNA base-flipping protein	30.3257	15.239	17.7775	31.4732	23.2981	17.8429	31.2347	48.7246	35.1199	23.277	20.3618	17.9018	18.1975	0	32.2144	18.4093	0	41.3364	3.76956	2.80256	2.09268	11.1631	16.3179	12.5206	11.4049	18.1842	22.0247	29.5165	14.147	24.3622	17.6354	14.3112	9.82928	26.0234	0	63.0894	0	0	0	16.8585	18.3055	21.7428	70.9321	53.8009	37.8262
RIL182_00366	fig|536231.75.peg.377	fig|536231.75.peg.377|RIL182_00366	Iron-sulfur cluster regulator IscR	453.098	251.161	157.67	360.352	316.572	184.003	296.827	346.199	312.508	231.443	258.212	253.959	237.011	301.832	508.374	152.9	276.272	163.036	46.3626	52.2445	45.2005	215.099	139.958	202.772	110.615	183.2	157.706	173.328	68.1356	118.559	407.468	584.308	636.95	443.8	605.738	739.659	352.122	543.3	641.664	328.809	326.925	330.115	680.79	582.997	578.094
RIL182_00367	fig|536231.75.peg.378	fig|536231.75.peg.378|RIL182_00367	hypothetical protein	427.19	256.583	292.091	334.482	314.696	165.06	347.534	325.223	345.631	214.834	214.026	213.946	363.185	443.517	322.478	231.961	280.604	287.711	87.2788	94.6142	99.7441	297.482	335.611	344.927	127.867	168.154	283.171	297.52	196.168	239.188	566.513	498.149	556.151	422.62	598.117	581.811	1051.18	550.854	1449.2	684.041	752.703	721.543	658.023	600.714	705.778
	fig|536231.75.peg.379	fig|536231.75.peg.379	hypothetical protein	23.7738	17.2038	15.4585	18.2407	24.129	11.1906	0	0	15.4183	18.5317	25.9613	7.23126	21.905	0	0	0	0	0	6.06308	1.44622	3.61862	23.2478	8.63288	3.07978	19.0317	20.9397	59.8654	28.6046	37.8379	2.81149	58.2346	22.7154	22.8831	0	0	106.153	0	0	0	0	0	8.83003	36.5526	37.9577	19.9175
RIL182_00368	fig|536231.75.peg.380	fig|536231.75.peg.380|RIL182_00368	2-isopropylmalate synthase (EC 2.3.3.13)	84.9249	53.6061	82.9871	31.1076	43.9896	19.7797	34.7121	35.7967	33.4126	37.0943	49.1191	36.0584	28.0496	35.7589	47.897	27.6671	37.9526	30.8235	49.228	52.1252	62.9541	80.0544	51.5899	95.5011	34.108	51.9761	122.684	95.7005	95.8558	91.7665	107.23	96.7304	117.592	101.829	86.9305	101.962	90.8484	41.9698	109.33	42.1224	49.6497	36.2752	55.8439	52.8213	54.7955
RIL182_00369	fig|536231.75.peg.381	fig|536231.75.peg.381|RIL182_00369	Iron-dependent repressor	143.263	121.324	116.649	247.723	143.687	190.682	101.315	124.36	134.559	296.505	298.198	176.233	19.2456	118.41	48.7201	82.402	140.152	59.939	95.9726	65.6914	75.1698	108.024	47.1444	82.2976	113.318	151.468	206.309	130.667	138.833	120.889	127.433	152.603	155.397	158.737	74.8593	115.834	0	0	87.383	46.482	63.9917	41.4684	201.391	197.351	202.521
RIL182_00370	fig|536231.75.peg.382	fig|536231.75.peg.382|RIL182_00370	hypothetical protein	3.92444	4.32314	7.53183	0	1.39533	1.52737	0	0	0	0	0	0	0	0	0	0	0	0	8.31185	1.16188	0.505126	0	0	0	1.10781	0	2.51501	0	0	0	44.4044	0	0	0	0	0	0	0	0	0	0	0	0	0	0
RIL182_00371	fig|536231.75.peg.383	fig|536231.75.peg.383|RIL182_00371	Hemolysins and related proteins containing CBS domains	25.6171	12.3355	20.7156	12.3463	13.4573	25.9742	5.03234	5.24669	6.4314	15.7411	15.3595	14.7779	6.75795	8.65119	4.12071	5.80828	7.76227	0	3.06344	2.82181	4.11975	10.2434	7.11465	11.0944	2.72189	7.87474	15.6862	4.80857	3.9208	6.91693	10.2077	9.07822	12.8331	4.61364	5.7123	3.28861	28.2582	35.5911	13.8494	10.7972	12.7733	14.2614	12.0567	10.4692	10.7474
RIL182_00372	fig|536231.75.peg.384	fig|536231.75.peg.384|RIL182_00372	hypothetical protein	18.8722	11.6301	16.4355	48.5444	17.8601	56.7277	146.36	119.158	129.685	97.1808	111.763	96.2334	63.1565	50.7845	84.6031	7.42741	38.7367	55.9653	6.35669	4.71446	6.36535	22.0484	15.8444	22.1044	5.96045	15.4276	43.961	53.7502	29.8266	32.6341	40.5101	32.6187	29.2552	74.5684	88.2139	80.7101	21.334	42.8237	31.1259	23.03	19.3581	31.0181	63.4794	55.9055	54.9052
RIL182_00373	fig|536231.75.peg.385	fig|536231.75.peg.385|RIL182_00373	Cysteine desulfurase (EC 2.8.1.7)	262.886	138.57	192.26	688.606	363.277	272.415	465.582	466.751	504.154	294.553	298.725	307.365	152.82	258.41	255.538	75.3596	141.534	176.289	44.5881	34.0406	49.9953	410.031	328.668	386.174	172.258	255.701	677.647	1869.46	679.583	1154.14	576.39	356.782	421.949	1460.41	1658.08	1669.99	410.349	449.454	412.147	150.101	164.971	192.897	411.668	389.039	402.283
RIL182_00374	fig|536231.75.peg.386	fig|536231.75.peg.386|RIL182_00374	Iron-sulfur cluster assembly scaffold protein IscU/NifU-like	415.171	247.537	252.935	978.05	522.535	488.512	277.497	392.991	357.992	634.663	616.315	685.513	371.884	689.586	635.256	135.473	231.761	193.859	50.8958	47.2908	50.1794	1081.17	697.47	911.293	365.546	525.187	937.685	2435.55	711.239	1757.43	766.233	501.398	668.538	2999.06	3314.03	3402.6	1080.62	1217.81	1331.83	549.552	547.64	572.62	926.07	924.445	946.238
RIL182_00375	fig|536231.75.peg.387	fig|536231.75.peg.387|RIL182_00375	O-acetylhomoserine sulfhydrylase (EC 2.5.1.49) @ O-succinylhomoserine sulfhydrylase (EC 2.5.1.48)	375.831	227.459	320.939	919.736	469.222	530.095	1602.9	1455.61	1598.09	451.383	416.804	460.053	215.613	409.235	426.803	135.3	291.929	225.983	123.82	113.707	132.544	545.051	333.26	667.377	224.762	359.974	1175.66	2961.7	1485.56	1892.73	759.502	539.275	638.013	1984.13	1998.25	2290.12	414.328	428.354	546.727	157.02	159.735	208.458	490.702	495.498	502.687
RIL182_00376	fig|536231.75.peg.388	fig|536231.75.peg.388|RIL182_00376	Cysteine synthase (EC 2.5.1.47)	329.707	207.639	224.031	790.293	443.48	407.381	1069.84	1100.86	1090.49	498.877	481.888	522.052	350.052	656.56	706.675	125	397.767	302.993	107.734	92.4337	105.031	596.755	466.447	751.084	214.318	380.815	1148.11	2439.61	1160.96	1662.89	596.469	484.131	589.85	2237.63	2370.87	2688.39	821.429	568.317	639.986	360.764	382.967	396.087	946.612	1011.92	956.847
	fig|536231.75.peg.389	fig|536231.75.peg.389	hypothetical protein	0	0	0	0	0	0	0	0	0	0	0	0	0	0	0	0	0	0	0	0	0	0.594476	0	0	0	0	0	0	0	0	0	0	0	0	0	0	0	0	0	0	0	0	0	0	0
RIL182_00377	fig|536231.75.peg.390	fig|536231.75.peg.390|RIL182_00377	Signal peptidase I (EC 3.4.21.89)	14.7811	9.58666	6.8043	25.9988	16.9752	34.8888	19.2513	20.5046	27.9537	123.359	67.9566	72.8161	41.4944	14.7572	50.5028	16.0821	48.1122	41.0592	3.88145	4.3321	2.48637	17.4278	11.7103	10.6182	6.58067	10.9437	13.343	18.6944	9.04309	8.98201	18.7806	24.3929	21.8434	23.325	6.59615	15.2737	0	37.4816	0	19.9198	25.5121	18.6629	33.0886	31.5187	28.6544
RIL182_00378	fig|536231.75.peg.391	fig|536231.75.peg.391|RIL182_00378	Cobalt-zinc-cadmium resistance protein	25.4842	14.6356	18.053	72.6038	36.2611	134.766	107.778	94.7541	88.3416	141.47	151.376	115.75	94.4398	107.338	141.754	48.5354	81.9307	88.6461	7.05315	7.60902	6.57944	21.0886	19.0084	17.4017	10.9604	22.5155	41.0267	59.4497	26.1593	37.6693	57.3089	53.4725	37.4267	38.1295	47.6951	37.8977	74.6817	73.0162	101.045	77.3756	77.1584	79.7647	106.664	91.5506	90.8128
RIL182_00379	fig|536231.75.peg.392	fig|536231.75.peg.392|RIL182_00379	Response regulator c-di-GMP phosphodiesterase, RpfG family	21.628	12.7561	14.6091	47.3205	22.5477	55.1416	94.46	111.626	105.736	81.4151	73.1241	59.2463	93.4484	142.668	91.393	42.3015	88.2205	78.4961	6.62521	6.18385	7.2195	21.9201	19.4464	18.4828	9.04444	18.869	29.3134	37.1213	29.5107	28.4279	30.2685	42.8542	30.9187	35.0952	57.5783	51.391	1.28841	74.1357	28.3922	40.6925	57.5376	47.3815	112.145	98.5368	88.1726
RIL182_00380	fig|536231.75.peg.393	fig|536231.75.peg.393|RIL182_00380	Signal transduction histidine-protein kinase BarA (EC 2.7.13.3)	12.0214	8.16654	10.7658	20.9505	12.228	49.4383	22.6655	23.6163	22.8716	33.0682	31.4768	28.892	24.1912	33.2159	29.1377	12.3854	29.6471	18.6906	2.68788	2.6235	2.92073	6.56391	7.46171	7.73878	4.79084	8.51666	18.209	21.1843	7.91453	14.9188	29.0302	22.0285	14.2875	27.3099	33.1274	25.9798	62.0298	29.8235	5.96361	17.2149	16.3276	17.771	40.4955	36.2338	39.6345
RIL182_00381	fig|536231.75.peg.394	fig|536231.75.peg.394|RIL182_00381	hypothetical protein	14.2241	8.14203	10.8073	24.3928	12.1299	41.9765	70.7339	68.0038	61.5496	44.3723	51.5068	40.8545	60.6735	83.6989	58.6625	9.80518	48.0109	38.7127	3.37059	3.45083	3.44073	11.5235	14.3285	14.9508	4.77862	10.0476	27.1881	29.5279	17.647	17.4853	34.2608	26.4067	20.9237	29.6076	29.8743	28.4142	32.3477	59.8344	55.2333	18.9011	20.621	19.4355	54.1505	47.38	49.9086
RIL182_00382	fig|536231.75.peg.395	fig|536231.75.peg.395|RIL182_00382	Diaminohydroxyphosphoribosylaminopyrimidine deaminase (EC 3.5.4.26) / 5-amino-6-(5-phosphoribosylamino)uracil reductase (EC 1.1.1.193)	0.79248	0.522885	0.386926	0.888697	1.29965	0.373301	11.5688	23.1209	10.6861	3.62338	5.70059	3.30048	5.58016	11.4575	12.8276	159.953	16.1151	27.7409	0.481481	0.6274	0.415224	3.74193	3.46626	1.75833	0.357975	0.461811	0.585811	0.933298	0.448597	0.941952	0	0.96034	0.30323	0.968482	0	3.10289	149.026	120.231	191.476	167.159	197.386	141.791	308.627	232.743	208.374
RIL182_00383	fig|536231.75.peg.396	fig|536231.75.peg.396|RIL182_00383	Riboflavin synthase eubacterial/eukaryotic (EC 2.5.1.9)	1.12325	0.815092	0.280033	3.16088	2.17271	1.25648	21.1316	17.4507	17.5713	3.92438	8.73911	5.94199	12.6385	33.7071	27.2642	227.382	3.43349	80.8299	0.589766	0.99908	0.696721	2.23997	1.83406	2.9139	0.687372	0.642394	1.24284	1.94741	2.09107	0.902653	8.91044	0.83923	1.79264	3.82833	7.03182	0	571.651	572.384	598.42	427.736	410.511	419.874	523.991	374.729	365.755
RIL182_00384	fig|536231.75.peg.397	fig|536231.75.peg.397|RIL182_00384	3,4-dihydroxy-2-butanone 4-phosphate synthase (EC 4.1.99.12) / GTP cyclohydrolase II (EC 3.5.4.25)	0.572261	0.501345	0.318428	0.873284	1.26484	1.09597	4.05977	6.14116	3.47145	2.56648	2.28971	4.15367	2.50814	7.43425	5.91041	87.7469	9.70349	26.8049	0.598649	0.503866	0.307405	1.6604	1.88851	1.37279	0.393539	0.358765	0.28132	2.39761	1.37067	0.328479	1.18619	1.40943	0.934319	3.40841	16.601	0	128.044	194.631	150.192	133.774	147.717	124.095	266.971	213.396	173.9
RIL182_00385	fig|536231.75.peg.398	fig|536231.75.peg.398|RIL182_00385	6,7-dimethyl-8-ribityllumazine synthase (EC 2.5.1.78)	0.271649	0.289776	0.483079	1.49409	0.986351	0.286565	15.464	20.6961	20.1301	2.47576	5.00878	3.66511	11.0409	4.53233	0	126.025	71.1755	29.0024	0.365669	0.362915	0.399835	4.78683	2.67407	2.10795	0.452907	0.852268	0.232238	0.263699	2.80295	0.453384	2.66634	1.03306	1.72279	0	0	0	246.35	25.3238	172.561	134.568	164.327	80.696	301.456	238.918	185.001
RIL182_00386	fig|536231.75.peg.399	fig|536231.75.peg.399|RIL182_00386	hypothetical protein	5.85919	5.7714	4.1238	8.3016	5.03564	15.3598	2.94633	5.67445	7.27313	7.43777	11.5691	5.05647	10.8955	10.7996	8.42508	17.7997	10.2191	0	1.61391	1.542	2.22736	2.88095	3.13911	4.89387	3.90807	5.36993	3.75371	3.9812	1.77032	7.31752	8.01235	6.2526	3.85827	15.2118	41.914	0	5.15831	35.761	0	14.6124	17.6483	14.5353	32.6641	37.6579	33.7036
RIL182_00387	fig|536231.75.peg.400	fig|536231.75.peg.400|RIL182_00387	hypothetical protein	8.78417	6.11116	5.7371	13.4176	6.13677	17.9569	13.5218	12.1307	11.699	9.8485	12.8167	9.75384	15.3346	8.05701	21.3844	24.8625	0	33.7316	1.90857	0.955576	1.15423	2.38026	4.16471	3.21408	3.22635	5.13139	7.58507	16.0476	2.09187	6.80663	18.1395	9.77165	6.45274	6.52474	11.969	23.1419	32.9838	5.28798	95.1435	35.3966	39.5191	35.4352	49.6799	48.1169	36.6885
RIL182_00388	fig|536231.75.peg.401	fig|536231.75.peg.401|RIL182_00388	hypothetical protein	23.97	19.3715	19.777	22.3788	13.2867	37.0573	61.8428	52.5224	48.6799	21.2193	28.2833	19.5114	37.0118	23.0152	78.8873	29.8113	29.7031	34.3684	7.16862	7.76957	4.25694	4.55491	8.31245	11.1346	9.15646	11.6684	13.7507	20.9342	12.1233	18.1566	35.0711	17.9453	11.7879	17.0126	44.8753	65.6239	29.2405	7.70822	42.4752	39.7665	22.4628	38.1946	59.6052	51.523	57.2855
RIL182_00389	fig|536231.75.peg.402	fig|536231.75.peg.402|RIL182_00389	hypothetical protein	20.4726	17.9878	5.85963	10.1939	10.0399	9.91454	5.20822	16.8471	13.6017	0	0	19.2718	33.9936	0	0	1.61881	0	0	4.63394	5.38608	4.5977	1.2309	0	4.66614	13.0136	9.99353	4.9422	0	0	0	55.8311	23.1789	4.97506	0	0	0	0	0	0	22.7191	11.8728	0	30.4776	21.3416	8.40081
RIL182_00390	fig|536231.75.peg.403	fig|536231.75.peg.403|RIL182_00390	hypothetical protein	46.581	26.5434	39.9903	84.6364	13.7561	254.499	197.357	225.241	237.178	117.957	115.703	97.6703	75.838	150.4	161.984	73.5484	179.337	106.936	11.7837	7.17123	9.9953	30.415	22.018	32.9349	26.7866	33.0263	45.8897	206.503	101.414	138.239	41.7008	20.4012	18.1313	187.457	206.419	226.455	86.336	93.004	79.1008	35.7049	45.447	51.8432	107.481	112.341	109.641
RIL182_00391	fig|536231.75.peg.404	fig|536231.75.peg.404|RIL182_00391	Cyclic pyranopterin monophosphate synthase (EC 4.6.1.17)	0.977572	0.555728	0.188391	1.82045	0.668171	2.50371	2.97695	6.07842	4.54332	10.8378	8.47128	6.08257	0	2.52127	20.5272	1.0637	7.21599	5.04179	0.543755	0.88211	0.30324	0.471466	0.879435	0.276113	0.292379	0.540271	0.470518	0.329123	0	0	3.12258	2.88162	0.228648	2.91716	2.67087	0	0	0	0	0	2.27522	0	1.01119	2.73951	2.04212
RIL182_00392	fig|536231.75.peg.405	fig|536231.75.peg.405|RIL182_00392	Molybdopterin adenylyltransferase (EC 2.7.7.75)	18.29	7.80749	16.244	16.8322	7.85089	24.25	38.2149	29.7755	37.0219	61.2329	64.8341	52.9589	60.5463	54.6058	94.1273	29.1289	37.5466	43.1528	5.06319	4.96665	7.57912	13.7597	22.0119	21.0086	3.47395	8.72317	18.8031	18.0194	15.6666	12.9885	18.8505	12.4329	21.3002	19.8261	18.1563	18.126	0	0	0	30.16	45.7375	51.9225	13.4827	12.7306	16.7907
RIL182_00393	fig|536231.75.peg.406	fig|536231.75.peg.406|RIL182_00393	Hypothetical protein Cj1505c	2.21501	1.54341	0.628379	1.4428	0.920621	2.76138	7.64975	3.95707	4.77813	14.1475	9.64385	6.12506	9.27896	8.87555	0	4.25749	11.5054	10.3118	1.15352	0.978822	0.888651	1.87563	1.12753	1.1308	1.02173	1.14029	1.58092	2.1873	1.84236	1.08493	3.49441	3.81534	2.85114	6.95804	0	0	0	0	0	7.90765	5.80847	1.96698	5.88678	7.02349	5.44689
RIL182_00394	fig|536231.75.peg.407	fig|536231.75.peg.407|RIL182_00394	Cysteine desulfurase (EC 2.8.1.7)	37.561	14.3734	24.8934	14.1905	8.26428	15.7502	60.2122	58.5433	62.4261	23.9934	34.6184	27.142	38.3279	45.7278	81.1321	20.9369	32.8267	43.2113	11.2494	11.2043	11.0313	23.4425	13.2454	17.0698	6.70991	11.1476	14.0181	32.3027	42.8316	27.3064	26.1774	24.3373	31.5757	3.64962	27.0686	13.6462	73.4627	50.5509	16.6061	23.6192	23.0204	21.8244	23.4162	18.3603	23.1277
RIL182_00395	fig|536231.75.peg.408	fig|536231.75.peg.408|RIL182_00395	Selenide,water dikinase (EC 2.7.9.3)	10.8244	4.77107	9.28209	9.54964	4.55622	13.109	66.8787	62.7632	51.297	33.8368	36.0962	25.9533	45.1634	31.9829	51.1417	7.9243	37.8322	37.9307	3.61445	4.15313	3.33416	15.9857	17.5961	12.4497	3.48435	6.38349	9.72564	24.3724	25.2981	10.9034	17.9734	13.06	12.2932	23.3098	10.3238	15.1488	10.4245	25.7222	13.515	17.171	15.8029	17.1667	20.8619	19.8239	16.9576
RIL182_00396	fig|536231.75.peg.409	fig|536231.75.peg.409|RIL182_00396	hypothetical protein	7.50228	2.60792	6.48308	7.30205	4.38607	6.85478	27.7249	49.6324	23.1412	20.9429	3.61424	6.2311	21.8587	0	51.1949	6.51476	0	32.0025	0.787007	1.29159	0.475066	9.35823	7.4007	1.65444	2.38593	8.05104	5.44693	12.2174	0	8.53164	6.81729	2.81296	8.26799	0	0	13.734	0	0	0	10.9213	13.8156	0	26.8418	22.6094	13.7302
RIL182_00397	fig|536231.75.peg.410	fig|536231.75.peg.410|RIL182_00397	Xanthine and CO dehydrogenases maturation factor, XdhC/CoxF family	14.341	7.57686	11.6218	12.6464	6.82293	20.563	46.9503	44.4395	40.2436	33.192	38.3287	30.7338	16.7738	23.1259	24.116	15.7432	42.6849	24.5797	4.23146	5.32729	4.41462	13.2362	5.87039	10.8093	5.84993	10.1793	12.1143	28.9225	24.7245	17.5335	23.2017	17.0887	21.3184	16.372	7.55187	23.2609	0	37.5802	0	8.03806	5.8557	9.82222	25.044	20.3015	23.1587
RIL182_00398	fig|536231.75.peg.411	fig|536231.75.peg.411|RIL182_00398	Molybdopterin molybdenumtransferase (EC 2.10.1.1)	11.0303	5.42862	10.3878	11.6136	6.44561	13.9444	58.9297	64.0778	68.9194	26.2851	28.0045	27.432	52.716	65.0859	27.7655	21.9987	51.3636	49.1953	3.46894	4.27405	4.29033	10.2009	9.40366	10.6722	4.1034	6.6538	12.4982	29.799	26.3048	16.4228	14.536	15.1688	13.5335	16.5708	22.0535	26.5348	37.3346	13.1765	41.5013	17.133	24.0644	25.8902	25.1353	20.6092	25.3812
RIL182_00399	fig|536231.75.peg.412	fig|536231.75.peg.412|RIL182_00399	GTP 3',8-cyclase (EC 4.1.99.22)	8.50479	4.73733	6.23079	7.18974	4.45206	9.53201	26.6276	28.3778	25.8088	20.6012	21.5683	22.0081	25.4506	38.5428	54.0861	7.3145	17.9059	9.77742	2.29752	2.56124	2.85141	8.56276	10.7758	8.92334	3.37744	5.19477	9.27055	17.5466	14.4941	12.2309	15.2765	9.44342	10.4641	21.436	13.2328	22.8857	57.7725	51.8582	32.3465	9.8871	10.1472	15.5694	16.0974	18.5349	16.5895
RIL182_00400	fig|536231.75.peg.413	fig|536231.75.peg.413|RIL182_00400	FIG060329: MOSC domain protein	6.70561	2.98325	4.3304	5.27747	4.02177	7.76962	16.3321	7.49695	18.1136	15.8943	23.3343	18.809	6.11469	12.5463	0	2.93765	78.129	0	0.777473	1.62854	0.986857	4.33593	3.11098	6.14946	3.22311	4.45958	4.69788	10.1485	7.71784	10.1193	9.7944	5.92961	8.20594	7.18816	23.0192	34.5998	0	0	0	2.68414	8.75881	18.7454	24.6135	29.2504	33.0868
RIL182_00401	fig|536231.75.peg.414	fig|536231.75.peg.414|RIL182_00401	Xanthine and CO dehydrogenases maturation factor, XdhC/CoxF family	13.1687	8.41701	3.97736	6.59257	4.65662	6.25795	7.90888	8.46676	7.98503	8.5258	8.64376	9.21441	17.472	2.23189	27.1067	12.2571	13.4297	35.188	5.40181	6.28832	6.34039	8.87987	8.89378	3.46642	4.61347	4.95439	3.13316	5.68331	3.92285	5.23705	9.3251	14.8062	15.2978	3.39187	3.13692	22.92	0	0	0	10.654	13.8584	4.88769	13.6376	13.4032	13.0109
RIL182_00402	fig|536231.75.peg.415	fig|536231.75.peg.415|RIL182_00402	Molybdenum ABC transporter, substrate-binding protein ModA	4.31812	2.94862	4.63673	5.273	2.53124	6.36953	11.652	8.91347	8.01831	12.3151	8.07536	16.3013	8.93645	14.3257	11.3555	4.12096	21.7065	6.23837	1.89983	2.34789	1.72137	4.96429	5.14552	4.52897	2.30336	2.74671	3.58039	7.72079	7.28267	4.40365	6.57119	4.89662	5.88197	15.8831	13.721	23.7348	20.4771	10.1309	23.0229	4.69144	9.35848	7.52839	10.4593	6.68914	8.44561
RIL182_00403	fig|536231.75.peg.416	fig|536231.75.peg.416|RIL182_00403	Molybdenum ABC transporter permease protein ModB	18.8625	9.33757	13.97	14.0963	7.33104	18.3779	56.1737	46.4446	34.4855	23.8082	21.3623	23.8755	24.1961	13.4721	8.58806	8.38969	38.4081	12.3547	4.28778	3.42582	3.51668	12.3603	13.1577	10.393	3.57912	5.65727	12.4497	25.1632	26.26	10.3924	28.4746	16.9493	16.8331	37.3581	6.24758	12.651	0	27.267	0	14.1709	5.95966	5.92784	12.5998	10.5765	11.7103
RIL182_00404	fig|536231.75.peg.417	fig|536231.75.peg.417|RIL182_00404	Molybdenum ABC transporter ATP-binding protein ModC	20.037	8.15942	9.05499	9.7223	5.55286	11.6582	16.8835	24.1032	16.8759	14.057	13.8016	15.6513	11.3402	7.93813	11.7579	12.955	12.6392	4.32617	5.0666	6.31206	7.25697	11.4717	5.00565	8.41924	3.56263	6.45711	7.62255	16.2799	18.5852	13.0627	12.2067	16.24	20.5798	17.2801	16.021	12.631	13.9456	8.55374	0	7.70755	6.94929	6.36581	12.5753	12.7307	10.2896
RIL182_00405	fig|536231.75.peg.418	fig|536231.75.peg.418|RIL182_00405	Transcriptional regulator, LysR family	6.58849	3.41602	3.68038	7.69424	3.05928	6.05708	16.0728	18.5936	15.3467	12.6924	12.9333	17.1169	20.4638	14.1427	9.34806	5.45924	13.0732	6.24836	1.59084	1.2329	1.5577	6.73338	6.04957	6.28437	1.84763	4.55281	7.16347	13.431	6.61969	9.33706	4.17609	8.40267	8.46765	23.9339	18.9709	15.8073	0	39.1364	13.4238	9.09076	7.79606	8.62786	12.7884	11.4588	13.8013
RIL182_00406	fig|536231.75.peg.419	fig|536231.75.peg.419|RIL182_00406	L-serine dehydratase, beta subunit (EC 4.3.1.17)	20.9965	7.84419	11.2134	18.7965	9.37328	23.8648	181.057	134.536	108.663	78.9573	125.217	74.0273	95.5389	112.282	87.9157	41.6089	61.4488	125.056	4.04492	4.08391	5.57391	15.7968	26.0513	20.0108	4.44099	8.97117	15.3812	18.9842	22.9243	15.6547	11.8646	13.7191	23.4107	22.0846	30.4362	23.4986	44.7673	154.633	49.0219	40.9144	39.9293	48.8398	19.5645	16.7372	17.2597
RIL182_00407	fig|536231.75.peg.420	fig|536231.75.peg.420|RIL182_00407	L-serine dehydratase, alpha subunit (EC 4.3.1.17)	8.45423	4.44564	3.61091	4.90733	3.3038	7.25577	15.8259	12.1469	17.9892	22.5745	26.0052	19.6733	11.9224	26.1124	11.8348	10.7342	21.33	11.3184	2.18116	2.45491	3.68147	9.09819	3.9009	7.28085	2.91414	5.24277	3.67734	3.09017	2.59923	3.58065	3.4188	8.52271	8.4041	16.2519	19.6301	17.329	34.2329	0	25.4533	6.58027	6.53249	3.34148	11.0966	10.4522	6.27562
RIL182_00409	fig|536231.75.peg.421	fig|536231.75.peg.421|RIL182_00409	Transcriptional regulator, GntR family	3.14596	1.86566	0.425384	3.28172	0.986421	7.05411	0.18337	0	1.34647	6.20112	1.3896	1.22377	0	0	0	3.92364	23.6847	0	0.117124	0.074525	0.177565	0.587892	1.58837	0.086074	0.667404	1.34983	0.999717	2.253	0	0.918996	7.99134	3.28259	0.78684	0	0	0	0	0	0	0	1.20128	1.98517	3.56922	0.713637	0.132805
RIL182_00410	fig|536231.75.peg.422	fig|536231.75.peg.422|RIL182_00410	ABC transporter, ATP-binding protein	11.7177	8.08935	6.81853	19.9189	3.8114	18.6874	77.4202	66.738	48.5053	20.4473	35.7477	24.411	42.8855	49.8858	49.0946	34.5332	60.7955	35.1685	0.973265	1.29592	1.01303	9.29964	14.8126	14.0222	3.86072	4.00302	5.76835	15.2381	17.705	10.0027	5.10695	3.83223	4.28102	8.71284	16.096	11.9447	0	90.5968	31.664	17.6101	9.5121	16.2336	12.3536	10.4424	10.7918
RIL182_00411	fig|536231.75.peg.423	fig|536231.75.peg.423|RIL182_00411	hypothetical protein	14.0575	11.8443	11.4523	20.4793	5.84937	26.5757	55.7441	52.8745	53.3867	12.6352	21.7461	40.3655	41.8041	68.1884	42.5585	128.452	40.1597	19.2978	5.51959	6.61814	7.2655	26.1327	15.7696	29.0699	14.6706	14.0365	16.461	46.605	48.8619	35.213	9.9897	10.426	14.1422	21.5308	3.29808	30.5473	0	22.9054	92.0597	10.7929	18.3245	4.33714	26.2713	20.4005	22.0735
RIL182_00412	fig|536231.75.peg.424	fig|536231.75.peg.424|RIL182_00412	hypothetical protein	35.2881	25.7859	24.798	76.8226	15.9216	69.0752	280.65	255.01	194.386	125.441	155.813	143.826	229.096	162.126	355.876	495.531	184.424	165.306	4.04652	4.36606	4.59684	27.3931	38.748	34.833	13.73	17.0102	24.7385	84.4659	60.7746	47.1992	25.2971	25.1819	19.1054	32.0733	45.0302	23.3561	146.904	212.721	59.2494	107.884	88.0197	101.389	57.269	52.0924	56.4384
RIL182_00413	fig|536231.75.peg.425	fig|536231.75.peg.425|RIL182_00413	4-hydroxybutyrate coenzyme A transferase	156.384	59.2423	119.764	332.476	182.456	337.428	964.544	878.086	899.116	456.103	540.344	380.311	129.866	249.04	316.095	39.7952	150.461	119.092	76.2814	45.2264	39.8304	171.66	111.155	129.316	38.2641	148.257	621.767	375.265	261.761	242.124	501.679	269.694	266.167	238.935	245.511	265.085	101.111	60.522	65.9127	31.6369	32.8397	37.8839	52.795	43.1559	50.1545
RIL182_00414	fig|536231.75.peg.426	fig|536231.75.peg.426|RIL182_00414	Glycosyl transferase, group 2 family	13.3804	6.06972	9.32867	41.3816	12.0154	40.7617	100.316	96.0463	95.676	43.4108	40.2343	40.5957	25.2355	35.1284	18.2698	11.4694	34.7344	27.9349	2.09018	1.55283	1.1744	11.9969	9.7785	7.54006	3.16975	8.30681	18.9962	35.3165	17.0657	22.0048	32.6119	17.7401	13.6797	13.7465	17.2825	31.4561	28.9819	23.796	0	7.68063	4.70589	7.28104	13.656	13.1169	13.4937
	fig|536231.75.peg.427	fig|536231.75.peg.427	hypothetical protein	0.39062	0	0	0	0	0	0	8.6675	0	0	0	0	0	0	0	0	0	0	0.628774	0.383267	0	4.48437	3.3216	0	0	1.31598	1.08517	0	0	0	0	0	0	0	0	0	0	0	0	0	0	0	2.43928	0	4.74952
	fig|536231.75.peg.428	fig|536231.75.peg.428	hypothetical protein	0	6.88712	17.2082	9.31987	2.98173	17.723	0	0	0	0	0	0	0	0	0	0	0	0	2.27413	3.09537	1.13302	0	0	0	0.418345	1.848	5.29283	0	0	0	0	0	0	0	0	0	0	0	0	0	0	0	0	0	0
RIL182_00415	fig|536231.75.peg.429	fig|536231.75.peg.429|RIL182_00415	23S rRNA (cytosine(1962)-C(5))-methyltransferase (EC 2.1.1.191)	18.1718	9.35332	13.3755	22.8263	10.8215	35.0085	61.6731	65.245	60.8939	80.766	83.116	70.6747	89.8619	92.2118	82.8041	27.9539	58.1777	64.5644	5.63179	5.25171	4.9371	14.8932	15.6689	16.3408	7.18144	11.0565	21.0279	26.555	28.823	19.7116	18.424	17.0424	16.8005	19.4233	36.0423	25.2709	48.3724	9.63632	13.9036	21.8668	20.0351	23.2169	18.3105	15.384	19.1335
RIL182_00416	fig|536231.75.peg.430	fig|536231.75.peg.430|RIL182_00416	Nitroreductase family protein	6.16308	3.9456	4.84985	12.4726	5.24078	16.9668	25.6717	21.5548	22.9826	23.25	15.7158	20.0478	5.94482	38.3799	61.7842	4.59266	11.9255	45.9283	2.84065	3.0497	2.95115	5.90051	1.7234	8.19024	1.63596	3.42505	4.9612	9.74299	9.98015	5.96842	0.587378	8.67499	10.0324	24.5395	27.4707	8.72036	0	0	0	3.28198	2.73368	5.36641	15.1207	13.8784	18.3162
	fig|536231.75.peg.431	fig|536231.75.peg.431	hypothetical protein	0	0	0	0	0	0	0	0	0	0	0	0	0	0	0	0	0	0	0	0	0	0	0	0	0	0	0	0	0	0	0	0	0	0	0	0	0	0	0	0	0	0	0	0	0
RIL182_00417	fig|536231.75.peg.432	fig|536231.75.peg.432|RIL182_00417	Transcriptional regulator, HxlR family	31.0274	16.7124	21.2958	37.7802	23.5338	23.7008	41.888	76.2501	74.6764	100.577	71.9454	63.3514	56.4489	29.8677	44.7446	43.4898	52.1567	17.2686	8.24792	6.34661	6.23162	34.7436	9.80067	27.5511	14.0517	19.0397	35.1243	51.8252	13.0103	40.8753	45.2376	38.3727	35.6739	64.9127	96.8848	57.26	0	0	0	21.8002	33.0313	38.3437	84.1301	98.5505	68.3548
RIL182_00418	fig|536231.75.peg.433	fig|536231.75.peg.433|RIL182_00418	RNA methyltransferase, TrmA family	16.0182	10.8587	14.9028	21.2653	11.1673	21.8603	51.5877	45.8939	47.9795	36.6086	40.8114	39.4789	34.2549	39.9688	48.7269	26.1613	34.7966	54.9169	7.06622	9.47605	9.47561	19.4552	16.8193	18.462	8.14536	15.5179	36.8803	39.1766	28.3144	30.3427	25.2228	17.7757	20.5306	29.1898	40.061	29.6117	30.6854	24.5769	97.957	22.8248	29.3568	26.4291	46.6485	45.5559	42.9409
RIL182_00419	fig|536231.75.peg.434	fig|536231.75.peg.434|RIL182_00419	hypothetical protein	120.949	141.544	51.8891	63.7452	83.8972	71.2528	1.86554	0	6.55729	0	25.6847	26.8926	65.7728	0	0	107.583	76.7606	0	227.519	211.299	191.77	90.293	51.8726	82.5866	81.6737	69.4741	51.3457	22.4367	83.5987	36.4249	45.4358	144.813	170.552	332.737	44.4332	0	0	314.607	0	55.0517	28.6693	41.5521	19.6879	30.6206	19.4918
RIL182_00420	fig|536231.75.peg.435	fig|536231.75.peg.435|RIL182_00420	Chromosome (plasmid) partitioning protein ParA	0.18826	0.157334	0.388626	0.198635	0.080135	0.074865	0	3.24581	1.29354	0.990806	0.678384	0	0	6.1669	0	0.988702	6.6786	4.85524	1.16126	1.12656	0.625147	2.6257	1.64619	1.68655	0.084172	0.378765	0.247592	0.444962	0.733833	0.310023	4.9497	0.149901	0.319777	1.36433	0	0	0	0	0	0.375037	0.768931	0	0	0.350025	0.069234
RIL182_00421	fig|536231.75.peg.436	fig|536231.75.peg.436|RIL182_00421	Chromosome (plasmid) partitioning protein ParB	0.055364	0.076372	0	0.013845	0.019198	0.08388	0.189937	0.824898	0.535575	0.205586	0.847014	0.736685	0	3.22733	10.4688	0	3.58127	0	0.461115	0.551082	0.168037	2.13132	3.49781	1.34717	0.098751	0.158454	0.837225	0.513301	0	0.261985	0.786013	0.629574	0.178981	0	0	0	0	0	0	0	0	0	0.320315	0.326834	0.521828
RIL182_00422	fig|536231.75.peg.437	fig|536231.75.peg.437|RIL182_00422	hypothetical protein	0.14076	0.104768	0.171822	0.095655	0.043461	0.099821	0.653616	1.11634	0.728512	0.14862	0.154981	0.267498	1.53403	1.45261	0.952391	0.30558	2.41483	1.74783	0.578653	0.628581	0.338333	2.02743	1.68985	1.61774	0.114162	0.223667	0.423636	0.15428	0.169508	0.352105	0.929175	0.406889	0.424382	0	0.201874	0.463487	4.50741	8.58002	0	0.102844	0.270324	0.141234	0.081586	0.192981	0.136038
RIL182_00423	fig|536231.75.peg.438	fig|536231.75.peg.438|RIL182_00423	hypothetical protein	0	0	0	0	0	0	0	0	0	0	0	0	0	0	0	0	0	0	0	0	0	0	0	0	0	0	0	0	0	0	0	0	0	0	0	0	0	0	0	0	0	0	0	0	0
RIL182_00424	fig|536231.75.peg.439	fig|536231.75.peg.439|RIL182_00424	FIG01032024: hypothetical protein	0.133541	0	0	0	0	0	4.60127	0	4.2505	0	0	0	0	0	0	0	0	0	0.709334	0.343158	0.630273	2.76701	4.79452	0.779457	0.143732	0.164866	0	0	0	0	0	0	0	0	0	0	0	0	0	0	0	0	0	0	2.39718
RIL182_00425	fig|536231.75.peg.440	fig|536231.75.peg.440|RIL182_00425	hypothetical membrane associated protein	0.246602	0.232103	0	0.249066	0	0	0	0	2.75267	0	0	0	10.9755	0	0	0	0	0	2.08447	2.80954	1.70187	12.2426	2.66821	1.27764	0.48697	0.694681	1.63289	0	0	2.59405	0	0	0	0	0	0	0	0	0	0	0	0	0.865815	0.808761	0
	fig|536231.75.peg.441	fig|536231.75.peg.441	hypothetical protein	0	0	0	0	0	0	0	0	1.85707	0	0	0	0	0	0	0	0	0	0.422603	0	0.422424	0	0	0	0.234686	0	0	0	0	0	0	0	0	0	0	0	0	0	0	0	0	0	0	0	3.62755
RIL182_00426	fig|536231.75.peg.442	fig|536231.75.peg.442|RIL182_00426	hypothetical protein	0.083064	0.061537	0	0.061721	0.014178	0	0	0.050971	2.08465	0.311268	0	0.370685	5.50293	9.56497	6.40257	0	11.8505	0	0.520548	0.237286	0.191535	0.814161	0.178197	0.777305	0.041733	0.094109	0.238079	0.098906	0	0.337438	0.755138	0	0.395283	1.68807	0	0	0	0	0	0	0	2.94415	1.25264	0	0.386564
RIL182_00427	fig|536231.75.peg.443	fig|536231.75.peg.443|RIL182_00427	FIG01031813: hypothetical protein	0.560324	0.42582	0	0.22245	0	0.329617	0	0	2.68862	0	0	0	0	0	0	0	0	0	1.30527	0.416634	1.01061	0.86178	1.47226	1.86351	0.118668	0.655526	1.45617	0	0	0	0	0	2.88323	0	0	0	0	0	0	0	0	0	0.405789	0	0
RIL182_00428	fig|536231.75.peg.444	fig|536231.75.peg.444|RIL182_00428	DNA methylase	0.282793	0.224456	0.337134	0.387454	0.155661	0.464346	1.40385	1.6294	1.30896	1.00184	1.12657	0.902031	1.23621	1.95366	1.06307	0.457449	1.97884	0.23209	0.816383	0.85862	0.637685	2.94454	2.14238	2.43447	0.289685	0.482586	1.26226	1.46709	2.02631	1.09292	0.513495	0.461745	0.362804	1.01304	1.79012	2.41627	0	2.15708	1.2315	0.397479	0.542728	0.811051	0.837959	0.54867	0.807468
RIL182_00429	fig|536231.75.peg.445	fig|536231.75.peg.445|RIL182_00429	hypothetical protein	236.184	167.554	140.053	87.1149	84.0597	151.08	21.6855	29.2986	18.4084	46.0574	21.6952	42.2981	6.53556	70.0772	72.1731	89.1806	71.6239	40.9175	189.386	182.961	138.717	74.542	60.0152	82.0216	118.183	165.201	65.2526	37.3592	91.9236	89.376	149.35	163.433	101.622	49.377	30.0562	0	0	72.6776	82.5318	46.6918	20.1119	34.4202	16.0719	15.0401	24.2262
RIL182_00430	fig|536231.75.peg.446	fig|536231.75.peg.446|RIL182_00430	hypothetical protein	112.846	103.07	127.282	73.4777	64.8049	106.887	24.9877	31.0965	25.2846	28.4181	28.0667	16.8053	54.9556	46.0757	52.7286	97.873	57.8901	56.8596	77.5398	71.2177	64.4823	56.5609	155.317	79.5479	93.1623	93.5373	60.2017	49.2031	79.5033	89.7222	85.7069	62.7587	44.7179	24.9064	19.7972	37.0656	70.3871	69.5585	111.667	114.87	91.7888	135.406	52.5399	54.5256	58.4754
RIL182_00431	fig|536231.75.peg.447	fig|536231.75.peg.447|RIL182_00431	TnpY	0.331297	0.177427	0.103978	0.183338	0.163534	0.178739	1.10228	0.248597	0	0.194029	0.800055	0	0	0	0	0	0	0	0.411375	0.48349	0.281287	1.64227	1.33379	0.432319	0.447236	0.382209	1.319	0.584449	1.08899	0	0.994725	0.95389	0.254197	0	1.00225	0	0	11.5468	0	0.292548	0	0	0.960842	1.08339	0.16458
RIL182_00432	fig|536231.75.peg.448	fig|536231.75.peg.448|RIL182_00432	hypothetical protein	0.212676	0	0	0	0	0	0	0	0.33573	0	0	0	0	0	0	0.531099	0	0	0.094918	0.061015	0.336389	0	0	0.966116	0	0.05877	0.441227	0.792183	0	0	0	0	0	0	0	0	0	0	0	0	0	0	0	0	0
RIL182_00434	fig|536231.75.peg.449	fig|536231.75.peg.449|RIL182_00434	Relaxosome component	0.119653	0.192951	0	0.969465	0	0.45659	0	0	0.130483	6.09231	6.96493	0	0	0	0	0	0	0	0.474727	0.609824	0.22244	9.15747	4.39077	5.73182	0.158425	1.00149	0.992818	0.637529	5.28946	0.692764	0	0	0.975329	0	0	0	0	0	0	2.68867	0	3.07436	0	0	0
RIL182_00435	fig|536231.75.peg.450	fig|536231.75.peg.450|RIL182_00435	Relaxase	0.150534	0.132364	0.215655	0.279636	0.100362	0.518153	1.6452	1.48852	1.40427	1.14959	0.342255	0.148282	0	0	2.44099	0	0	0	1.06068	1.05619	0.475765	5.31073	4.73906	4.50886	0.329327	0.490041	0.878772	2.78572	3.15047	0.272823	0	0.155439	0.275913	2.81618	0	0	0	0	13.7686	0.61047	0	0.976041	0.280747	0.464433	0.515829
RIL182_00436	fig|536231.75.peg.451	fig|536231.75.peg.451|RIL182_00436	FIG01117807: hypothetical protein	0.03651	0.117868	0.10079	0.217795	0.050137	0.218309	0.683627	0	0.634074	0.2728	0	0.32523	0	0	0	0.670739	3.85979	0	0.495797	0.334952	0.270614	2.15224	1.03218	1.86379	0.073752	0.124565	0.115628	3.12833	0.860267	1.98986	0	0.163955	0	0	0	0	0	0	0	0	0	0	0.069388	0	0.075859
RIL182_00437	fig|536231.75.peg.452	fig|536231.75.peg.452|RIL182_00437	hypothetical protein	0.177597	0.093939	0.649251	0.328349	0.021645	0.23609	1.01318	0.301204	1.01478	1.40022	1.59936	1.67126	1.29793	0	0	0.143224	0	3.71223	0.421375	0.505037	0.320895	4.1211	3.06598	4.66774	0.17503	0.518833	0.251478	2.37807	0.80317	1.46929	2.05413	0.56719	0.604878	0	1.19094	0	8.42854	5.63494	0	0	0.278904	0	0.360446	0.22077	0.621533
RIL182_00438	fig|536231.75.peg.453	fig|536231.75.peg.453|RIL182_00438	hypothetical protein	0.445042	0.117448	0	0	0	0.723718	3.67163	0	1.09568	0	0	0	0	0	0	0	0	34.7634	0.722776	2.00446	1.13202	18.7936	25.2979	11.201	0.659883	0.578745	1.40759	0	0	0	0	0	0	0	0	0	0	0	0	0	0	0	1.34984	0	0.509345
RIL182_00439	fig|536231.75.peg.454	fig|536231.75.peg.454|RIL182_00439	TrsK-like protein	0.149072	0.091056	0.315749	0.057979	0.031476	0	0.210403	1.23664	0.440026	0.093616	0.648112	0.22432	0	0	0	0.085729	6.58136	0	0.665423	0.583703	0.392178	1.69586	2.12484	2.79819	0.085773	0.166024	0.236477	0.164347	2.64874	0.292688	0.126247	0.177829	0.378642	0	0	2.29682	11.3975	6.9893	6.04498	0.2602	0	0.215063	0.088247	0.092439	0.040606
RIL182_00440	fig|536231.75.peg.455	fig|536231.75.peg.455|RIL182_00440	hypothetical protein	0.094671	0.098173	0	0.271521	0	0.57856	0	0	1.20322	2.17984	0	0	0	0	0	0	0	0	1.03721	1.37644	0.093584	9.3458	8.47937	9.00062	0.702681	0.499584	2.21278	3.3218	8.2309	1.32069	4.17101	0.574774	0	0	0	5.60967	0	0	0	0	2.02829	0	0	1.35143	0.279846
RIL182_00441	fig|536231.75.peg.456	fig|536231.75.peg.456|RIL182_00441	hypothetical protein	0.065462	0.106116	0.273849	0.065255	0.04514	0	1.3275	1.7747	0.589687	0	0	0	0	0	0	0.524249	5.71482	0	0.697938	0.986063	0.608569	4.17681	5.25711	3.56577	0.149345	0.447961	0.54082	0.119718	0	0	0	0	0	0	0	2.86658	0	0	0	0	0	1.09548	0.37557	0.038345	0.068241
RIL182_00442	fig|536231.75.peg.457	fig|536231.75.peg.457|RIL182_00442	FIG00517673: hypothetical protein	0.029246	0.144835	0	0	0.028541	0.245155	0.571873	0	0.922552	1.3342	0	0	0	0	0	0	25.8242	0	0.234656	0.491905	0.038973	3.17776	2.8552	0.923858	0.042185	0.240585	0	0	0	0.080352	0	0	0	0	0	0	0	0	86.7766	0	0	0	0	0.382075	0
RIL182_00443	fig|536231.75.peg.458	fig|536231.75.peg.458|RIL182_00443	FIG01020158: hypothetical protein	0.160805	0.094477	0.168965	0.273129	0.070342	0.235908	0.702005	0.672756	0.258941	0.207908	0.38452	0.581597	0	0.336259	2.2655	0.126813	1.17273	0	0.671727	0.525479	0.298652	2.37026	1.58526	1.34183	0.108092	0.23056	0.601015	1.37902	1.27787	0.605198	0.946552	0.530477	0.156829	0.799125	0	0.428138	0	0	16.5663	0	0.570072	0.648074	0.225807	0.390765	0.282111
RIL182_00444	fig|536231.75.peg.459	fig|536231.75.peg.459|RIL182_00444	FIG01117768: hypothetical protein	0.583614	0.305425	1.075	0.41795	0.070162	0.075102	1.46177	2.3805	0.332326	2.50527	1.12263	0	0	0	0	0	0	0	0.695356	0.694464	0.216706	0.795027	2.29216	1.99809	0.207718	0.11893	0.839737	0.893495	0	0	0	0	1.61376	4.0839	0	0	0	0	0	0	0	0	0.37879	0.702406	0
RIL182_00445	fig|536231.75.peg.460	fig|536231.75.peg.460|RIL182_00445	NPQTN specific sortase B	0.255569	0.126935	0.745844	0.163346	0.338423	0.081866	0.299087	0.576461	0.739753	0.5456	2.61072	1.30092	2.28045	0	0	0.754582	6.43299	7.03372	0.800234	1.37121	0.583512	2.80534	3.32701	2.58389	0.175161	0.384074	0.635952	1.23371	0.983162	0.187722	0	0.65582	0.349944	0	2.75192	14.3138	0	10.026	41.3005	2.42416	0	2.727	1.24899	1.27581	0.493081
RIL182_00446	fig|536231.75.peg.461	fig|536231.75.peg.461|RIL182_00446	Invasion associated protein p60	0.27456	0.193701	0.106232	0.279672	0.095328	0.508809	1.5584	1.62065	1.23331	1.03985	1.30882	0.453019	1.56588	0	0	0.403999	6.96869	1.83192	0.861319	1.34377	0.599994	5.09151	4.38371	4.37512	0.356364	0.622049	1.54786	1.34364	1.11585	1.08323	0.127422	0.538557	0.849435	2.70714	1.51218	5.21701	5.41632	0	6.97703	0.444678	0.456553	0.253392	0.903564	0.917612	0.546594
RIL182_00447	fig|536231.75.peg.462	fig|536231.75.peg.462|RIL182_00447	Transcriptional regulator, MerR family	824.284	783.46	587.687	493.174	396.094	266.69	767.183	632.47	712.421	869.177	760.62	542.646	1003.81	329.423	267.12	407.602	868.363	982.182	309.981	351.512	280.126	1067.23	2187.38	1373.17	325.155	418.756	372.713	204.048	249.561	159.214	217.87	382.072	446.259	384.041	177.791	496.432	582.496	774.943	1234.28	385.382	270.159	460.964	121.406	127.828	132.677
RIL182_00448	fig|536231.75.peg.463	fig|536231.75.peg.463|RIL182_00448	hypothetical protein	0.684473	1.45943	1.93934	0	1.09666	4.0942	0	16.6187	0	0	0	5.03797	0	0	130.965	0	94.0772	0	0	0.83171	0.677601	3.51605	1.96275	0	0.593116	0.162958	0.928167	0	0	0	0	2.47953	0	0	0	0	0	0	0	0	1.02852	0	0	3.22361	0.585135
RIL182_00449	fig|536231.75.peg.464	fig|536231.75.peg.464|RIL182_00449	ABC transporter-coupled two-component system, LuxR family response regulator	5.53756	4.06897	3.40919	8.41394	5.55294	10.132	13.9798	16.3287	11.1119	13.2426	10.7493	8.63527	7.33586	0	0	14.2686	9.0118	4.66394	3.15046	3.06254	2.46214	3.38533	4.35612	4.30844	3.18899	4.60833	5.45023	4.10077	2.22957	3.32736	4.9631	5.43353	7.06679	1.70816	0	9.09034	16.0296	0	0	18.0375	12.0702	9.88428	29.3882	23.8533	24.085
RIL182_00450	fig|536231.75.peg.465	fig|536231.75.peg.465|RIL182_00450	ABC transporter-coupled two-component system, signal transduction histidine kinase	5.01812	3.58301	3.75836	7.53059	3.45801	8.98089	9.62777	8.13694	6.83623	6.75457	2.8353	4.56748	1.49049	12.607	9.6781	12.7101	13.8078	7.85482	1.58382	1.51183	1.15031	2.87949	4.47982	3.12886	2.37041	3.34925	5.37316	6.53241	2.28518	5.78285	7.90029	3.66013	4.6791	20.7417	34.6457	27.4898	2.1103	2.57765	6.8224	16.6099	11.9737	17.3225	23.5884	23.1733	21.1664
RIL182_00451	fig|536231.75.peg.466	fig|536231.75.peg.466|RIL182_00451	ABC transporter-coupled two-component system, ATP-binding protein	4.48682	2.96291	2.33723	7.00048	4.22643	10.0012	15.8491	12.2601	13.9904	7.66617	7.83946	4.5639	8.62298	8.33081	31.7033	4.72103	9.13919	0	1.30752	1.73877	1.20701	2.57707	3.74567	2.4208	1.75301	3.42378	7.17304	9.9639	4.65037	7.59409	15.0571	5.11969	6.74738	1.72894	19.079	11.0402	27.8491	0	0	6.0473	9.79573	6.74275	16.2323	16.2734	16.7241
RIL182_00452	fig|536231.75.peg.467	fig|536231.75.peg.467|RIL182_00452	ABC transporter-coupled two-component system, fused permease protein	5.7037	3.63421	5.07045	13.3279	5.21419	19.4629	16.9231	16.5959	15.6378	19.4863	21.8911	22.2104	35.5006	26.5263	16.0774	13.3501	14.55	28.3683	1.89762	1.68147	1.52978	2.33923	4.51368	4.03182	2.32558	4.16646	9.11982	14.0236	5.50714	7.80217	14.0622	8.05478	6.21203	20.1787	11.4378	12.2951	13.2464	17.5792	32.8	22.8869	22.9591	23.9215	29.3586	28.5329	30.7584
RIL182_00453	fig|536231.75.peg.468	fig|536231.75.peg.468|RIL182_00453	Phosphoesterase	1.9511	1.49314	1.71691	3.92958	1.72567	6.81343	4.35048	10.6494	4.87344	2.12076	1.61469	5.90602	1.31073	3.67582	13.9682	6.29154	11.0195	7.49816	0.933921	0.964867	0.831746	1.79255	2.63732	2.45743	1.03577	2.3023	2.82427	7.89275	1.56622	3.4584	0.59197	2.71865	2.13638	3.90537	0	0	0	11.3893	0	9.77646	10.1367	9.3746	14.548	17.1163	14.7907
RIL182_00454	fig|536231.75.peg.469	fig|536231.75.peg.469|RIL182_00454	hypothetical protein	0.292526	0.06852	0	0	0.094474	0	0	6.0243	0.662304	0	0	0	0	0	0	0.930325	0	0	1.83154	1.37556	0.538779	2.35574	2.54413	1.40033	0.25614	0.186297	0	0	0	0	0	0	0	0	0	0	0	0	0	0	1.03831	0	0.08524	0	0.193659
RIL182_00455	fig|536231.75.peg.470	fig|536231.75.peg.470|RIL182_00455	Programmed cell death toxin YdcE	0.378684	0.196346	0.888614	0.20364	0.045156	1.15712	4.4518	1.38358	2.7346	3.26976	0	0	0	35.5338	0	1.72686	32.3676	0	1.23308	1.49442	0.655091	1.80685	4.20149	2.72746	0.434993	0.345866	0.676126	0.830451	0	0	0	0	0	0	0	0	0	0	0	5.2628	0	0	0	0	0
RIL182_00456	fig|536231.75.peg.471	fig|536231.75.peg.471|RIL182_00456	hypothetical protein	3.92685	0.827776	1.98198	1.98049	0.277144	0	0	0	2.4761	0	0	0	0	0	0	0	0	38.0729	4.01473	2.77333	1.68969	0	0	5.53166	1.40812	0.254918	0	0	9.36619	0	0	0	12.0365	0	0	0	0	0	0	0	0	0	0	0	0
RIL182_00457	fig|536231.75.peg.472	fig|536231.75.peg.472|RIL182_00457	Site-specific recombinase	12.7551	16.9284	1.88409	4.4721	7.02977	3.59761	0.22754	0.922997	0.649758	0.707416	1.25867	0.363161	1.20941	2.27223	1.63871	3.17828	6.77149	0	5.86628	5.06149	5.84565	3.11569	1.15188	2.19472	5.638	5.88564	0.639827	0.212125	0.866889	0.58478	0	5.68225	3.94273	5.20044	0	0.618506	0	0	0	0.929603	0.390271	0.484136	0.963864	0.630518	0.948145
RIL182_00458	fig|536231.75.peg.473	fig|536231.75.peg.473|RIL182_00458	hypothetical protein	1.15911	0.861093	1.58314	0.433792	0.386095	0.070196	0.465651	3.65294	1.07196	0.231142	1.58431	0	0.642679	0	0	1.27659	0	0	0.738288	0.97403	0.498647	2.55074	2.7433	1.48111	0.741083	0.647048	0.61498	0.190138	0	0.517914	0	0.983719	0.499551	0	0	0	0	0	0	0	0.828855	0.630689	0.297707	1.16695	0.486225
RIL182_00459	fig|536231.75.peg.474	fig|536231.75.peg.474|RIL182_00459	hypothetical protein	0.024791	0.159695	0	0.180137	0.073488	0	0	1.64626	0.388157	0	0	0.668358	0	0	0	0	0	0	0.252336	0.103911	0.200065	0.062143	0	0	0.126608	0.308442	0	0	0	0	3.71364	0	0	0	0	0	0	0	0	0	0	0	0.266985	0	0.149695
RIL182_00460	fig|536231.75.peg.475	fig|536231.75.peg.475|RIL182_00460	Transmembrane component of general energizing module of ECF transporters	0.017437	0	0	0.180025	0	0	1.9105	0	0.538025	0	0	0	4.78133	0	0	0	0	0	0.377578	0.370742	0.083625	1.24945	0	0.777483	0.025995	0.058785	0.053082	0.48446	0	0	0	0.459328	0	0	0	0	0	0	0	0	0	0	0	0	0
RIL182_00461	fig|536231.75.peg.476	fig|536231.75.peg.476|RIL182_00461	hypothetical protein	0.060586	0.110422	0.032868	0.02824	0	0.054096	1.06494	0.566639	0.295916	0	0	0	3.40647	7.4251	6.29339	0.219691	9.22462	0	0.592851	0.660044	0.383412	1.16756	1.09091	1.08506	0.025297	0.181938	0.141006	0.269445	0.20134	0	0	0.389393	0.138202	0	0	0	0	5.32941	0	0.505758	0	0.419727	0.027598	0.101196	0.148294
RIL182_00462	fig|536231.75.peg.477	fig|536231.75.peg.477|RIL182_00462	Transposase	0.553462	0.347445	0.218603	0.730404	0.074347	0.815842	2.96426	4.92444	5.43473	0.719223	0.496964	0.717567	0	0.766865	0	0.146506	0	0	0.199944	0.137337	0.126727	0.570914	0.116777	0.474439	0.205676	0.296045	0.625402	0.872643	0.436437	0.405567	0	0.97893	0.213854	0.682036	0	5.83684	0	0	0	0.564922	0	0.529596	2.62445	3.26746	2.89444
RIL182_00463	fig|536231.75.peg.478	fig|536231.75.peg.478|RIL182_00463	hypothetical protein	0.467394	0.371075	0	0.686923	0	0	0	2.53505	0	0	0	0	8.82192	0	0	0	0	0	0.576334	0	0	0	0	0	0.191643	0.439643	0.333162	0	0	0	0	0	0	0	0	0	0	0	0	2.88489	1.82972	8.48405	0	0	1.79789
RIL182_00464	fig|536231.75.peg.479	fig|536231.75.peg.479|RIL182_00464	hypothetical protein	0.243263	0.133257	0.358693	0.019069	0.144743	0.229016	3.02653	5.8546	1.89388	0.28734	0	0	0	0	12.378	0.706908	33.9937	1.41304	0.17338	0.142962	0.30198	0.469285	0.545359	0.827017	0.096799	0.207197	0	0	0	0	0	0	0	0	0	0	0	0	0	0	1.91627	0	1.34631	0.936846	0.796692
RIL182_00465	fig|536231.75.peg.480	fig|536231.75.peg.480|RIL182_00465	FIG00523680: hypothetical protein	0.133403	0.19436	0.302609	0.106831	0.111147	0	0.486902	0.47602	1.35588	0.39601	1.36036	0	6.04576	2.49068	5.57312	0.242711	4.59133	5.07401	0.574129	0.493018	0.523726	0.354568	0.343659	0.684937	0.074862	0.168121	0.52012	0.165368	0	0.618832	0	0	0.172745	0	0	0	0	0	0	0.853231	0.474478	0	0.103083	0.126201	0.307644
RIL182_00466	fig|536231.75.peg.481	fig|536231.75.peg.481|RIL182_00466	hypothetical protein	0	0.041875	0	0	0.02888	0.124009	1.62408	0	1.40234	1.35164	0	0	0	0	0	0	8.73367	0	0.138484	0.566941	0.197226	0.711578	0.321716	0.99173	0.021345	0.121762	0.166334	0	0	0	0	0	0	0	0	0	0	0	0	0	0	0	0	0	0.443018
RIL182_00467	fig|536231.75.peg.482	fig|536231.75.peg.482|RIL182_00467	SpoVT/AbrB-like	0.073833	0.051661	0	0	0	0	3.25093	6.83852	3.86044	0	0	0	0	0	0	0	0	0	0.646318	0.573712	0.100425	1.76026	0	1.86184	0.268662	0.246097	0	0	0	0	0	0	0	0	0	0	0	0	0	0	0	0	0	0.478229	0
RIL182_00468	fig|536231.75.peg.483	fig|536231.75.peg.483|RIL182_00468	FIG01020277: hypothetical protein	1.0053	0.363835	0	0	0	0.449657	8.3927	0	4.60881	0	0	0	67.788	80.9227	0	0	14.6228	30.372	0.215754	1.27336	0.361081	4.29214	9.90306	4.43487	0.155529	0.351633	0	0	0	0	0	0	0	0	0	0	0	0	0	0	0	4.64008	0.821888	0.340738	2.53158
RIL182_00469	fig|536231.75.peg.484	fig|536231.75.peg.484|RIL182_00469	LtrC	0	0.078301	0.467289	0	0	0	1.0588	1.33475	1.49491	0	0	0	1.38232	0	0	0	22.637	0	0.074422	0.018281	0.014692	0.351234	0.227603	0.629393	0	0.018102	0	0	0	0	0	0.280635	0	0	0	0	0	0	0	0	0	0	0	0	0
RIL182_00470	fig|536231.75.peg.485	fig|536231.75.peg.485|RIL182_00470	DNA-binding protein SpoVG	0.104671	0.048818	0	0	0	0	1.11344	0	2.6956	0	0	0	26.3198	0	17.8	0	0	44.718	0.529164	0.953766	0.207593	0.936212	1.20786	2.29911	0.149371	0.17091	0	0	0	0	0	0.432232	0	0	0	0	0	0	0	0	0	0	0.545524	1.23577	0
RIL182_00471	fig|536231.75.peg.486	fig|536231.75.peg.486|RIL182_00471	hypothetical protein	0	0	0	0.156875	0	0	7.24824	3.69784	9.46019	0	0	0	79.0859	186.474	143.871	0	35.0946	69.0273	0.143836	0.272862	0.072216	2.66409	4.87293	0	0.155529	0.52745	0.378096	0	0	0	0	2.58231	7.56286	0	0	0	0	0	0	5.95269	0	3.09339	4.10944	0.340738	0.316447
RIL182_00472	fig|536231.75.peg.487	fig|536231.75.peg.487|RIL182_00472	hypothetical protein	0	0.192638	0	0.542632	0	0	1.36968	0.976011	1.015	0	0	0	5.92573	18.1062	34.2459	1.72764	13.4611	14.0169	0.953406	0.968825	0.545924	2.67751	0.810709	2.32839	0.319225	0.309006	0.18819	1.06483	5.74907	0	0	0.426573	0	0	0	0	0	0	0	0	0	0	0.089728	0	0
RIL182_00473	fig|536231.75.peg.488	fig|536231.75.peg.488|RIL182_00473	hypothetical protein	1.96615	1.18794	0.771679	0.681109	0.491271	0.701785	7.95455	9.74294	5.30702	2.32579	0	0.917317	16.7858	21.2126	39.5929	2.91755	45.7899	13.8145	4.9505	5.42312	4.2854	8.77464	4.95034	8.21649	1.18706	2.43839	1.90626	0.947304	7.43193	1.99812	10.3534	0.421069	1.81005	0	0	0	0	0	0	0.175276	2.5265	0	1.32848	0.10939	0.504102
RIL182_00474	fig|536231.75.peg.489	fig|536231.75.peg.489|RIL182_00474	FIG00516869: hypothetical protein	0.042798	0.008011	0	0.192063	0.011075	0.024152	1.33681	1.27456	0.485421	0	0	0	10.6433	41.3767	36.2422	0	2.53405	11.1245	0.153953	0.18463	0.126892	1.46963	0.29928	1.0165	0.154695	0.036626	0.188503	0	0	0.634145	0	0.145065	0	0	0	4.22044	0	0	0	0	0	0	0.276521	0.075281	0.133919
RIL182_00475	fig|536231.75.peg.490	fig|536231.75.peg.490|RIL182_00475	FIG00516548: hypothetical protein	0.216919	0.170543	0	0.170531	0	0.154124	3.02839	1.44905	1.97788	0	0	0.609613	5.4542	48.8306	32.3739	0.549397	6.60224	24.7483	0.532184	0.776991	0.302077	7.27972	6.01905	4.98788	0.208044	0.31215	0.654624	0.374283	4.00352	0.566739	0	0.925865	0.329213	0	0	0	0	0	0	0	0	0	1.11072	1.00081	0.713098
RIL182_00476	fig|536231.75.peg.491	fig|536231.75.peg.491|RIL182_00476	Type II/IV secretion system ATP hydrolase TadA/VirB11/CpaF, TadA subfamily	0.082434	0.026888	0	0.106763	0.043372	0.326176	1.181	1.25738	1.96475	0.390636	0.179809	0.311702	10.5646	25.1418	18.6327	0.039802	22.1703	3.95288	0.523946	0.785469	0.416191	2.99616	2.82908	2.48097	0.109159	0.382044	0.431142	1.57203	1.00607	0.896056	0	0	0.63694	0	0	0	0	0	0	0.390807	0	0	0.606349	0.317778	0.149374
RIL182_00477	fig|536231.75.peg.492	fig|536231.75.peg.492|RIL182_00477	FIG00519491: hypothetical protein	0.075712	0.241923	0.080126	0.15613	0.039349	0.042969	2.24448	1.01682	1.28278	0.632913	1.73774	0.503904	12.5012	29.111	25.528	0	9.32116	0	1.24615	0.900617	0.814816	2.68003	2.96429	1.94936	0.180734	0.349232	0.795884	2.7323	0.636086	0.596042	0	0.129011	0.183395	0	1.08404	3.75268	0	13.8958	0	0	0	0	0.847705	0.234397	0.11886
RIL182_00478	fig|536231.75.peg.493	fig|536231.75.peg.493|RIL182_00478	hypothetical protein	1.54515	0.540592	0.692919	0.971586	0.533834	1.88689	4.66873	4.59915	1.4224	1.15021	2.20764	0.274594	21.1062	9.70006	27.3082	1.05872	18.5334	6.47236	1.71637	1.29873	1.61867	7.36072	8.57582	7.61792	0.502293	0.979393	2.38319	2.72632	7.66539	2.57846	2.6075	0.559626	1.09411	0	0	0	0	0	0	2.18623	0.989973	2.37591	1.12629	0.471973	1.00032
	fig|536231.75.peg.494	fig|536231.75.peg.494	hypothetical protein	0	0	0	0	0	0	0	0	0	0	0	28.5272	0	0	0	0	0	0	0.791655	0	0	0	0	0	0	0	0	0	0	0	0	0	0	0	0	0	0	0	0	0	0	0	6.79021	0	1.75637
RIL182_00479	fig|536231.75.peg.495	fig|536231.75.peg.495|RIL182_00479	hypothetical protein	0.109428	0.076356	0.05119	0.104487	0	0.450612	3.94678	4.19964	2.07704	0.835091	1.12263	1.97659	1.57494	39.5101	29.1796	0	28.7795	1.06366	0.815245	0.543494	0	3.64777	6.15844	2.89378	0.285612	0.208127	1.23491	0	0.927527	1.35091	0	0	0	0	0	0	0	0	0	0	0	0	0.568185	0	1.51477
RIL182_00480	fig|536231.75.peg.496	fig|536231.75.peg.496|RIL182_00480	FIG01019933: hypothetical protein	0.144743	0.164797	0.481021	0.212043	0	0.715052	2.23795	2.91034	1.65218	1.40615	0	0	3.07075	32.9538	7.01725	0.580856	7.53538	7.04843	0.627082	0.85694	0.646204	3.06002	1.60654	1.83107	0.091589	0.865088	0.430539	0.490467	0	0.899953	0	0.537448	0.191589	0	0	0	0	0	0	0	1.21626	0	0.679664	0.34819	0.945386
RIL182_00481	fig|536231.75.peg.497	fig|536231.75.peg.497|RIL182_00481	hypothetical protein	0.333935	0.120901	0	0.305631	0.208776	0.360589	1.40386	2.23906	1.11225	0.473203	2.56319	0	0	4.24418	0	0	24.6041	0	0.344976	0.123379	0.269272	0.415441	0.249316	0.188732	0.061596	0.174561	0.712966	0	0	0	0	0.813083	0.96621	0	0	5.26526	0	0	0	0	0	0	0.17136	0.280937	0.572253
RIL182_00482	fig|536231.75.peg.498	fig|536231.75.peg.498|RIL182_00482	FIG00524085: hypothetical protein	0.030147	0.032956	0	0.039174	0.013671	0.020029	2.36122	2.45469	0.874008	0.094904	0.394178	0.227398	15.1966	21.062	11.6451	0.289709	3.98269	4.94276	0.478563	0.587812	0.327138	2.1247	2.20349	1.45457	0.073552	0.09348	0.232324	0.499508	0	0.084725	0	0.180204	0	0	0	0	0	5.45278	0	0.30439	0.091667	0.345258	0.114972	0.265405	0.05487
RIL182_00483	fig|536231.75.peg.499	fig|536231.75.peg.499|RIL182_00483	hypothetical protein	0.054985	0	0.528504	0	0	0	0	3.21311	0.185304	0.626534	0	0	10.0012	7.33335	56.948	1.95135	0	0	0.572999	0.688328	0.238951	2.87383	2.51938	1.67771	0.199118	0.226849	0.273648	1.24272	0	0	0	0	0	0	0	0	0	0	0	0	0	1.28749	0	0.270882	0.660432
RIL182_00484	fig|536231.75.peg.500	fig|536231.75.peg.500|RIL182_00484	FIG00513382: hypothetical protein	0.105545	0.036449	0	0	0	0	0	0	3.68381	0	0	0	5.76756	25.8515	19.0842	0	46.1913	50.8574	0.619632	0.92635	0.33564	4.67763	5.29862	5.56511	0.149409	0.601039	2.36206	2.8839	0	0	0	0	0	17.3702	0	0	0	42.5536	0	0	0	0	0	1.17111	0
RIL182_00485	fig|536231.75.peg.501	fig|536231.75.peg.501|RIL182_00485	hypothetical protein	0.073475	0.062912	0.05287	0.078541	0.021744	0.023716	0.581934	1.32444	1.1104	0	0	0	6.08673	2.9271	14.7221	0	23.571	5.73933	0.589567	0.398654	0.457086	5.33337	9.2215	2.89796	0.143863	0.224671	0.740879	1.27123	3.28029	0	0	0	0.202541	0	0	0	0	0	0	0.760016	0	0	0	0	0.460081
RIL182_00486	fig|536231.75.peg.502	fig|536231.75.peg.502|RIL182_00486	DNA-cytosine methyltransferase (EC 2.1.1.37)	0.082566	0.055122	0.154013	0.039046	0.032664	0.107565	1.52677	2.05002	0.711133	0.341797	0.315035	0.545704	8.18634	4.19652	13.5046	0.243631	12.0661	1.52003	0.85293	1.17168	0.741926	5.56802	4.66925	4.62731	0.275672	0.321963	0.777476	1.36652	2.05267	0.100831	0	0.573598	0.25451	0	0.603708	0	0	0	0	0	0.686816	0	0.289556	0.372618	0.196767
RIL182_00487	fig|536231.75.peg.503	fig|536231.75.peg.503|RIL182_00487	hypothetical protein	0	0	0	0	0	0.838251	0	0	0	0	0	0	6.99117	0	0	0	0	0	0.053547	0.548639	0.215938	1.11781	1.65835	0	0	0.066129	0.879863	0	0	0	0	0	0	0	0	0	0	0	0	0	0	0	0	0	0
RIL182_00488	fig|536231.75.peg.504	fig|536231.75.peg.504|RIL182_00488	hypothetical protein	0.038497	0.056039	0	0	0	0.167392	0.355819	2.41277	0	0	0	0	2.44437	7.863	18.9552	0.539329	18.7109	0	0.146789	0.570825	0.196874	1.50383	1.87991	1.14142	0.042811	0.323154	0.144587	0.988933	0	0.564049	0	0	0	0	0	0	0	0	0	0	0	0.43703	0.265313	0.130416	0.17664
RIL182_00489	fig|536231.75.peg.505	fig|536231.75.peg.505|RIL182_00489	TraE-like protein	0.024779	0.104355	0	0.025053	0.01749	0.144173	0.926291	0.729255	0.916148	0.181942	0.377954	0	4.18503	4.68564	7.22995	0	4.94854	4.5163	0.483787	0.531364	0.299193	2.49876	2.83397	2.66304	0.093026	0.243924	0.557774	1.32726	0.470664	0.501729	0.122849	0.345885	0.40914	0	0	0	2.60555	0	10.0664	0.622277	0.747101	0.922712	0.735682	0.239738	0.289535
RIL182_00490	fig|536231.75.peg.506	fig|536231.75.peg.506|RIL182_00490	FIG00514048: hypothetical protein	0.218466	0.1076	0.171962	0.088255	0.052505	0.229636	0.343055	0.686172	1.22264	0.186536	0	1.11463	3.10484	13.5253	6.25216	0.571388	0	0	0.939112	1.07647	0.476963	3.53128	3.37892	3.40774	0.212149	0.418505	0.437795	1.03372	2.67081	0.266332	0	0.459536	0.081632	0	0	0	0	0	13.9434	0	1.7895	0	0.316777	0	0.237729
RIL182_00491	fig|536231.75.peg.507	fig|536231.75.peg.507|RIL182_00491	hypothetical protein	0	0.101287	0.178544	0	0.023311	0	0	0	0.629314	0	0	0	1.00147	16.6104	11.4231	0	0	8.74802	0.256333	0.059233	0.047556	0.558295	0.643733	0.042918	0.086037	0	0	1.48196	0	0	0	0	0	0	0	0	0	0	0	0	0	0	0	0	0.355723
RIL182_00492	fig|536231.75.peg.508	fig|536231.75.peg.508|RIL182_00492	FIG00516862: hypothetical protein	0.054196	0.158088	0.026597	0.128184	0	0.017716	0.8139	2.12056	0.430544	0	0	0	4.28923	2.1749	14.0014	0.210541	7.73049	0	0.615344	0.793317	0.451915	3.45821	2.31995	2.60815	0.231889	0.493573	0.596581	0.755824	1.70725	0.321187	0	0	0.302203	0	0	0	0	0	0	0	0.371508	0.465487	0.315916	0.552282	0.04885
RIL182_00493	fig|536231.75.peg.509	fig|536231.75.peg.509|RIL182_00493	FIG01019951: hypothetical protein	0	0.0333	0	0	0	0.196285	2.75955	1.1429	1.78296	0	0	0	0	0	0	0	0	0	0.188267	0.200304	0.031763	0	0.545078	0	0.03406	0	0	0	0	0	0	0	0	0	0	0	0	0	0	0	0	0	0.246323	0	0
RIL182_00494	fig|536231.75.peg.510	fig|536231.75.peg.510|RIL182_00494	hypothetical protein	0.060271	0.022235	0	0	0	0.133408	2.05541	1.17382	0.825108	0	0	0	4.74315	9.85777	0	0	7.72498	0	0.22329	0.154554	0.124673	1.72224	0.695361	1.38285	0.022627	0.140451	0.140047	0.106613	0	0.363976	0	0.400936	0	0	0	3.89142	0	0	0	0	0	0	0	0.467746	0.232977
RIL182_00495	fig|536231.75.peg.511	fig|536231.75.peg.511|RIL182_00495	hypothetical protein	0	0.266432	0	0	0.081637	0	1.56299	0	0	0	0	0	0	0	9.26942	0	0	0	0.501756	0.530753	0.47825	0.555808	2.32306	1.30539	0.24194	0.277633	0	0	0	0	0	0	0	0	0	0	0	0	0	0	0	3.12936	0	0.81563	0
RIL182_00496	fig|536231.75.peg.512	fig|536231.75.peg.512|RIL182_00496	hypothetical protein	0	0	0	0	0	0	0	5.43279	0	0	0	0	0	0	0	0	0	0	0	0	0	0	0	0	0	0	0	0	0	0	0	0	0	0	0	0	0	0	0	0	0	0	0	0	0
RIL182_00497	fig|536231.75.peg.513	fig|536231.75.peg.513|RIL182_00497	hypothetical protein	0	0.031621	0.493165	0	0	0.465834	0	4.38023	2.84714	0	0	0	1.98995	0	0	0	8.51315	0	0.059557	0.113794	0	0	0	0.350534	0	0	0	0	0	0	0	0	0	0	0	0	0	0	0	0	0	0	0	0	0
RIL182_00498	fig|536231.75.peg.514	fig|536231.75.peg.514|RIL182_00498	DNA methyltransferase	0.032333	0.071311	0	0.047817	0.049281	0	0.409549	0.60362	0.35516	1.09421	0	0	5.78158	6.10523	11.7501	0	4.83613	2.25985	0.215727	0.468732	0.222281	0.637418	1.03305	0.544831	0.024195	0.232311	0.322903	0.283518	0	0	0	0	0.152443	1.95334	0	0	0	11.5512	0	0.956395	0	0	0	0.277464	0
RIL182_00499	fig|536231.75.peg.515	fig|536231.75.peg.515|RIL182_00499	hypothetical protein	0.018921	0	0.237856	0.19474	0.095245	0.041192	0.488619	5.02227	0.460257	0	0	0	0	0	0	0	0	0	0.774976	0.914435	0.619811	0.375168	0.307412	0.135818	0.056166	0.095367	0.056984	0	0	0	4.45095	0	0	0	0	0	0	0	0	0	0	0	0.626849	0	0.289641
RIL182_00500	fig|536231.75.peg.516	fig|536231.75.peg.516|RIL182_00500	hypothetical protein	0.583614	0.407234	0.972617	1.04487	0.456051	2.02775	10.0862	4.16587	7.72659	2.50527	2.24526	6.91807	83.4718	63.4556	68.97	1.05055	48.7037	114.875	1.39071	2.08339	1.39655	6.21991	9.38907	5.30526	0.545259	0.50545	1.3831	2.01036	6.64727	1.06143	0	0	1.614	0	0	0	0	70.0359	0	2.84314	0.970837	10.8694	2.17804	1.99015	0.540991
RIL182_00501	fig|536231.75.peg.517	fig|536231.75.peg.517|RIL182_00501	hypothetical protein	280.807	323	185.057	353.837	233.248	384.228	9.15567	2.87609	33.031	53.2312	73.3887	60.5115	6.77879	28.147	113.707	68.2025	0	0	68.8675	57.4249	59.4138	59.8829	138.604	66.9042	212.895	182.726	52.4294	27.1422	32.1045	35.7617	77.9062	142.371	69.9535	117.609	0	50.5441	0	0	138.502	12.4465	13.941	6.70883	30.1277	54.1768	32.6179
RIL182_00502	fig|536231.75.peg.518	fig|536231.75.peg.518|RIL182_00502	PIN domain protein	909.931	937.548	712.813	881.377	583.871	745.789	462.847	425.945	367.017	633.39	649.555	502.69	488.977	221.058	313.032	798.053	576.664	333.523	272.981	285.87	180.442	544.218	1767.97	848.721	495.595	564.593	178.351	132.623	192.502	162.574	175.212	298.426	192.772	122.36	94.4625	24.5758	631.218	922.294	391.726	673.061	507.826	664.545	149.767	177.102	199.586
RIL182_00503	fig|536231.75.peg.519	fig|536231.75.peg.519|RIL182_00503	hypothetical protein	11.2392	7.61173	8.78057	35.3594	14.228	28.941	20.4668	19.0555	15.7271	19.7428	21.4493	24.5125	39.8926	38.0255	33.2814	13.4513	26.9437	18.369	1.14218	0.934028	0.78065	5.5667	10.8646	5.73628	3.59852	5.40292	5.73388	13.597	7.90307	10.5505	23.716	12.6654	8.06951	8.4449	12.5364	13.538	11.8244	1.75206	26.4168	50.4768	41.4729	55.0571	23.8274	22.8341	23.62
RIL182_00504	fig|536231.75.peg.520	fig|536231.75.peg.520|RIL182_00504	Retron-type RNA-directed DNA polymerase (EC 2.7.7.49)	97.2495	50.2953	65.1621	105.405	57.846	79.7639	61.7338	63.7077	50.5299	96.8372	96.637	125.777	88.9821	104.265	69.819	140.385	86.5129	98.453	18.6243	18.1657	13.5612	43.0448	68.4276	40.7555	52.5645	54.1738	77.0787	138.928	81.5448	121.346	78.3114	63.1277	51.4655	128.472	196.105	201.386	188.985	305.478	306.281	319.769	272.709	322.413	296.472	290.432	318.023
RIL182_00505	fig|536231.75.peg.521	fig|536231.75.peg.521|RIL182_00505	hypothetical protein	5.93668	4.11113	2.3442	11.4989	6.5084	13.4817	3.18082	11.1744	5.2258	14.4533	7.2841	10.6913	4.26479	0	21.4186	9.39884	0	0	1.85663	1.72072	1.22017	5.81606	2.94154	3.81652	1.70526	2.7585	2.15907	3.44862	0	0.823021	2.69468	13.5359	8.32764	35.046	24.0378	0	0	0	0	8.44111	2.72892	11.2548	8.23779	11.4507	10.67
RIL182_00506	fig|536231.75.peg.522	fig|536231.75.peg.522|RIL182_00506	FIG00515486: hypothetical protein	1.63492	0.896538	1.41227	4.41215	1.84597	2.45303	5.22916	4.01957	4.78125	5.81216	5.64097	7.7149	2.28031	7.77978	6.78571	1.90932	4.76155	7.70188	0.399324	0.553649	0.262218	1.9596	1.72067	2.35206	0.517697	0.911988	1.57386	3.20852	0.877692	1.82912	5.89741	2.38499	1.79448	0.326444	3.35118	2.44958	0	0	0	1.57616	2.62374	1.54819	5.155	4.20021	4.98608
RIL182_00507	fig|536231.75.peg.523	fig|536231.75.peg.523|RIL182_00507	hypothetical protein	0.080318	0.103463	0.176471	0.030396	0.074177	0.11634	0.650126	1.62542	0.744633	0	1.07252	0.265364	0	0	0	0.913746	0	0	0.467016	0.609534	0.497936	2.25401	2.48418	1.94583	0.248845	0.25673	0.058892	0.790841	0	0.32732	0	0	0.198182	0	0	0	0	0	0	0	0.240504	0.446416	0.726946	0.453395	0.4468
RIL182_00508	fig|536231.75.peg.524	fig|536231.75.peg.524|RIL182_00508	FIG00518470: hypothetical protein	0.135962	0.14634	0.067661	0.070863	0.044965	0.079062	0.589129	0.86859	0.70943	0.561696	1.29622	0.11216	1.55063	5.87321	0	0.085729	2.75993	1.70067	0.922478	0.91831	0.407262	3.36641	4.41399	3.39475	0.112165	0.199229	0.623439	1.59417	0.852204	0.571438	0	0.355657	0.126214	0	0	0	4.02264	9.13986	0	0.74057	0.045216	0.985706	0.378203	0.385161	0.433127
RIL182_00509	fig|536231.75.peg.525	fig|536231.75.peg.525|RIL182_00509	hypothetical protein	0.093759	0.067254	0	0	0	0	0	0	0	0	0	0	0	0	0	0	0	0	1.18841	0.921238	0.265162	0.819704	0	0	0	0	0.585397	0	0	0	0	0	0	0	0	0	0	0	0	0	0	0	0	0	0
RIL182_00510	fig|536231.75.peg.526	fig|536231.75.peg.526|RIL182_00510	transcriptional regulator, LytR/AlgR family	6.75583	4.67683	2.23996	99.3715	36.451	81.9844	202.462	163.771	136.59	85.5987	122.698	116.395	287.022	222.864	154.729	74.0613	96.2856	174.894	9.26183	7.79483	4.5298	38.7914	49.5389	24.8252	27.6478	50.2543	26.2969	30.018	5.30572	23.2832	11.7046	13.1464	7.7739	54.0182	21.7387	64.6784	305.109	201.118	429.558	274.515	286.267	308.829	190.283	165.544	147.625
RIL182_00511	fig|536231.75.peg.527	fig|536231.75.peg.527|RIL182_00511	Two-component system sensor histidine kinase	4.35707	3.06446	3.75474	68.683	24.4389	57.7736	156.062	123.187	102.679	64.6033	68.2258	86.1899	137.138	157.388	173.043	44.9333	92.5279	107.703	6.22598	5.72779	4.5919	15.7075	22.0893	15.4056	16.6588	27.5899	33.6715	53.8535	13.098	29.775	11.8396	8.73866	5.25617	20.2097	57.0255	21.6032	139.644	194.596	273.449	133.965	123.872	151.811	114.02	104.536	99.0161
RIL182_00513	fig|536231.75.peg.528	fig|536231.75.peg.528|RIL182_00513	hypothetical protein	5.76859	6.12913	1.31027	477.065	249.656	193.804	330.107	346.763	416.058	479.855	369.603	443.288	501.7	400.791	413.11	324.554	296.561	403.267	78.9796	65.7657	51.8867	127.235	77.9123	52.2497	201.981	285.704	113.816	94.4669	50.6943	84.8505	15.1533	27.7084	14.9272	301.683	199.514	195.623	329.92	172.113	302.01	249.215	388.128	210.032	488.634	497.181	400.837
RIL182_00514	fig|536231.75.peg.529	fig|536231.75.peg.529|RIL182_00514	hypothetical protein	12.3032	12.165	7.82461	884.184	407.442	969.789	297.493	279.772	333.144	208.578	158.715	237.533	558.876	354.078	303.301	992.974	415.026	444.051	197.802	182.308	182.221	129.678	172.696	110.051	400.535	527.579	290.183	215.315	127.298	257.746	25.5751	19.8856	9.96262	193.577	305.521	258.413	639.107	1046.69	790.45	1001.92	841.429	813.835	1067.41	1149.24	1024.11
	fig|536231.75.peg.530	fig|536231.75.peg.530	hypothetical protein	0.25025	1.18647	1.13111	32.3012	19.3563	31.2159	3.38198	0.898311	8.30214	6.17725	0	28.925	0	0	0	54.2604	0	0	2.82944	5.54383	4.22173	7.17947	0	7.91943	22.6141	30.1921	24.2312	18.2752	12.2417	38.658	0	0	2.86038	0	0	0	0	544.031	713.787	0	35.9517	0	141.443	134.312	80.5361
	fig|536231.75.peg.531	fig|536231.75.peg.531	hypothetical protein	10.9542	9.27443	3.58556	538.011	265.261	643.809	1125.2	860.163	873.961	689.968	473.73	793.994	2065.07	1860.06	1051.21	1230.26	803.237	1263.05	338.683	276.651	242.546	416.753	540.697	419.744	525.383	563.299	235.91	313.283	220.332	180.694	27.7831	36.1913	24.5544	222.927	448.691	371.776	1930.33	1488.24	2098.73	2458.43	3039.85	2283.64	1433.36	1506.56	1177.1
RIL182_00515	fig|536231.75.peg.532	fig|536231.75.peg.532|RIL182_00515	hypothetical protein	21.2554	19.4103	16.3778	982.026	463.913	1372.1	614.237	675.539	575.444	313.477	253.038	313.776	520.641	518.405	468.97	1517.84	664.375	566.849	246.137	241.829	249.968	245.039	258.26	297.393	628.306	828.504	630.453	694.442	533.101	628.521	30.3169	27.282	17.4811	308.339	245.436	321.292	637.532	613.313	674.821	1190.45	1152.03	1170.64	1901.26	1736.21	1613.61
RIL182_00516	fig|536231.75.peg.533	fig|536231.75.peg.533|RIL182_00516	hypothetical protein	37.7855	38.3843	17.0079	2380.69	1004.09	1997.88	1378.55	1398.43	1243.42	911.159	753.216	1171.25	1974.86	1111.13	1705.21	2536.24	1211.42	1126.42	355.074	347.36	328.619	465.416	658.969	603.632	1053.47	1306.51	556.514	483.205	263.226	459.818	75.5803	44.3649	37.2478	520.461	698.98	686.974	2949.14	2768.09	1378.25	3213.55	3387.97	3085.47	3762.68	3704.56	3660.96
RIL182_00517	fig|536231.75.peg.534	fig|536231.75.peg.534|RIL182_00517	hypothetical protein	15.2735	10.5508	9.55462	879.437	301.708	441.299	558.858	602.33	474.019	291.668	308.306	414.632	342.201	653.51	570.695	171.38	256.598	247.46	16.4827	13.6917	9.03698	82.7345	88.7308	56.9142	139.803	338.796	352.32	496.257	154.403	336.46	25.1401	21.0851	11.2974	128.382	233.316	227.53	271.18	486.138	381.231	440.579	419.371	440.856	905.884	740.736	695.028
	fig|536231.75.peg.535	fig|536231.75.peg.535	hypothetical protein	0.174241	0	0.30255	0	0	0	1.18776	0	1.49551	2.68518	1.81352	1.59512	1.27372	0	0	0	0	0	0.342442	0.048959	0	0.54962	1.89678	0.337638	0.08246	0.331692	0.733702	0.824217	0	0	0	0	0	19.1291	0	0	0	0	0	0	14.151	4.0827	0.592981	3.87122	0.344803
RIL182_00518	fig|536231.75.peg.536	fig|536231.75.peg.536|RIL182_00518	hypothetical protein	5.93558	5.41747	4.95081	276.936	113.184	164.417	222.125	231.491	223.963	208.36	209.998	296.619	236.828	401.152	422.907	119.281	96.3271	159.437	18.4068	17.1187	16.607	54.3685	67.2781	40.8404	89.3153	153.82	122.013	160.723	38.5949	113.292	8.6833	9.59811	8.36701	118.856	168.769	176.408	234.658	199.539	331.69	216.9	314.792	211.597	520.969	521.319	419.707
RIL182_00519	fig|536231.75.peg.537	fig|536231.75.peg.537|RIL182_00519	hypothetical protein	6.98144	5.80054	3.85031	308.207	133.992	208.24	295.822	307.609	280.814	217.387	209.363	288.991	287.465	364.471	292.051	137.462	145	212.376	48.3187	48.0534	49.2052	122.255	128.285	111.649	105.646	166.862	140.221	181.407	63.1664	131.758	14.2804	12.9517	8.80597	156.443	164.53	200.791	369.107	226.737	324.654	309.018	413.753	284.157	625.398	519.024	452.942
RIL182_00520	fig|536231.75.peg.538	fig|536231.75.peg.538|RIL182_00520	hypothetical protein	6.9946	5.51784	3.4734	258.68	98.2444	229.717	191.325	185.183	168.755	79.1849	69.4033	101.062	149.52	122.867	166.001	100.944	73.4853	128.453	15.0564	13.8995	15.564	42.5374	67.7742	47.3554	62.4038	110.315	130.203	153.89	87.2967	118.032	8.96433	7.25482	6.46668	106.14	115.745	134.713	278.977	230.789	146.388	255.878	274.009	253.988	448.159	394.68	368.302
RIL182_00521	fig|536231.75.peg.539	fig|536231.75.peg.539|RIL182_00521	hypothetical protein	1.61907	1.21762	1.51075	56.1613	23.7589	36.616	33.7455	35.0756	34.5406	25.2197	19.8981	31.6166	25.9245	33.9824	7.48369	14.8053	8.54593	10.9558	3.54434	2.65244	2.51033	8.55014	6.79736	6.85313	20.7254	30.462	27.505	30.287	9.60879	22.8105	1.82384	3.15868	1.47032	37.5721	43.0462	48.567	17.7877	7.29847	23.0321	22.0384	31.2388	17.5068	102.884	104.416	72.9484
	fig|536231.75.peg.540	fig|536231.75.peg.540	hypothetical protein	1.51392	1.20614	0	52.6528	17.1971	107.979	11.0584	0	31.2341	22.9218	0	28.5272	130.036	70.5043	61.418	0	0	0	6.72906	3.66164	5.87423	25.1017	0	9.77207	10.016	8.24343	85.4577	131.131	0	63.1593	0	0	0	0	0	0	0	0	0	102.207	82.5026	36.8802	54.3217	30.8583	36.8837
RIL182_00522	fig|536231.75.peg.541	fig|536231.75.peg.541|RIL182_00522	hypothetical protein	27.5717	25.0584	18.9367	1057.76	377.534	1039.63	703.189	735.669	544.22	287.892	225.565	384.672	416.652	673.657	395.176	621.276	382.386	409.097	132.812	116.447	118.071	207.905	532.166	324.466	348.721	542.919	480.912	554.468	137.717	430.502	36.4798	27.1844	16.2909	353.427	302.288	425.479	868.181	691.607	1729.69	1454.77	1081.55	1494.52	1438.93	1340.68	1465.55
RIL182_00523	fig|536231.75.peg.542	fig|536231.75.peg.542|RIL182_00523	hypothetical protein	15.6676	10.6638	11.2582	682.35	244.535	464.369	571.165	627.002	417.574	191.743	210.173	276.563	294.508	306.709	336.401	248.019	249.09	202.966	51.8553	54.1442	53.5215	116.26	184.82	158.771	173.419	299.168	394.073	441.803	207.204	318.43	32.8928	15.4231	7.41976	95.0738	239.259	202.313	381.715	936.49	783.829	895.303	635.926	878.226	951.596	880.718	911.569
	fig|536231.75.peg.543	fig|536231.75.peg.543	hypothetical protein	38.9711	32.4063	30.481	847.106	502.937	992.505	674.061	506.065	470.531	184.008	383.685	527.974	724.008	265.185	251.48	1006.15	200.849	432.11	300.791	288.892	308.656	281.409	761.791	563.23	684.972	962.865	551.185	531.405	265.948	529.896	0	34.0434	70.7433	210.276	157.982	180.417	1658.29	1621.89	4164.49	1961.26	1325.15	1894.77	1505.1	1447.02	1310.5
RIL182_00524	fig|536231.75.peg.544	fig|536231.75.peg.544|RIL182_00524	hypothetical protein	3.49529	2.30259	2.47625	12.3348	6.52574	11.4115	27.1169	20.8161	18.2932	38.4923	5.01945	33.8856	31.7525	0	0	8.69796	45.4268	9.41925	3.08858	3.10579	5.66187	11.0057	7.3505	10.1887	5.44552	5.95265	11.9368	7.71208	0	8.04104	3.47981	1.30077	6.10211	64.9127	0	19.0867	0	0	0	6.02374	10.4309	0	22.9196	39.0451	37.6031
RIL182_00525	fig|536231.75.peg.545	fig|536231.75.peg.545|RIL182_00525	Response regulator	8.31677	4.64299	5.5971	23.8043	11.6241	24.1733	90.8795	62.9183	57.9928	27.2541	35.0341	41.036	61.219	21.1704	10.1983	30.6658	55.1884	75.6726	16.1631	15.1954	13.8451	22.689	28.1695	21.2506	15.9119	18.0962	33.8233	43.3643	29.4472	29.947	14.8068	10.8029	10.471	25.4714	59.352	21.6874	61.4208	99.3297	74.5627	58.1826	69.0576	78.1117	78.4733	82.3906	88.2812
RIL182_00526	fig|536231.75.peg.546	fig|536231.75.peg.546|RIL182_00526	ATP-binding region, ATPase-like	2.51667	1.65333	1.2849	9.06192	5.55251	7.28289	22.8838	24.9247	20.9101	8.53431	10.085	11.667	9.84696	16.6986	27.3813	16.1313	8.57354	22.057	4.21327	4.77385	5.16226	10.9654	11.4327	9.42271	10.1771	12.3218	14.2353	20.3115	12.7713	14.4259	5.98275	1.32736	2.08758	18.9167	13.5599	22.9716	49.2971	36.634	39.6825	44.4073	41.2965	39.187	75.5863	72.9639	73.3019
RIL182_00527	fig|536231.75.peg.547	fig|536231.75.peg.547|RIL182_00527	hypothetical protein	9.65718	8.42672	7.85009	5.29097	9.24592	13.0223	25.5874	9.26563	2.7258	11.3983	0	0	5.04685	0	0	5.03317	0	0	12.3435	9.34422	9.23364	0	0	2.68027	10.0453	12.2102	32.0304	68.7066	32.3364	14.0306	0	13.8534	2.60687	0	28.605	0	0	0	0	0	0	0	31.0614	31.1896	33.8195
RIL182_00528	fig|536231.75.peg.548	fig|536231.75.peg.548|RIL182_00528	hypothetical protein	11.7447	5.98287	6.93639	17.0809	12.3974	19.5369	60.9809	62.6127	57.5242	19.9512	23.0422	24.7106	10.7122	7.67472	6.40556	36.1052	39.4707	34.4159	32.514	33.7404	41.2455	28.867	15.1986	38.7059	23.1321	34.2605	66.5246	74.2377	112.702	67.192	5.89216	7.86385	6.82947	44.8514	51.4074	35.7974	3.10412	0	65.7673	28.4541	23.0851	31.3729	42.0952	34.9649	38.0685
RIL182_00529	fig|536231.75.peg.549	fig|536231.75.peg.549|RIL182_00529	hypothetical protein	0	0.04628	0	0	0	0	0	0	0.67205	0	0	0	0	0	0	0	5.91978	0	0	0.109349	0	0	1.08479	0.370795	0	0	0	0	0	0	0	0	0	0	0	0	0	0	0	0	1.75445	0	0.776912	0	0
	fig|536231.75.peg.550	fig|536231.75.peg.550	hypothetical protein	1.05873	1.96547	0	0	0	1.62065	58.6758	48.7178	40.5526	16.9672	0	9.88048	15.2641	0	0	19.8255	0	0	0.285577	3.05562	0.580851	18.2093	33.4183	13.5481	1.91328	0.344107	0	2.31937	0	0	0	0	0	0	219.449	0	0	0	0	17.1916	14.7117	0	7.94094	20.7302	12.1316
	fig|536231.75.peg.551	fig|536231.75.peg.551	hypothetical protein	0.783427	1.24374	0	10.4727	2.0403	0.899615	40.7719	48.2396	71.2402	37.2575	25.7485	10.9737	464.361	209.391	192.527	38.166	317.045	173.745	0	0	0.642349	20.9897	2.67699	0	0	0.37993	0	0	0	0	0	18.1439	0	0	0	0	0	0	0	0	0	0	0	0	0
RIL182_00530	fig|536231.75.peg.552	fig|536231.75.peg.552|RIL182_00530	FIG01019976: hypothetical protein	0	0.026582	0.425116	0	0.036636	0	2.92054	3.28601	1.04598	0	0	0	0	0	0	0	43.1237	0	0.175224	0.347587	0.276929	0.147424	0	0.651286	0.081376	0	0.102617	0	0	0	0	0	0.336898	0	0	0	0	0	0	0	0	0	0.790308	0.610899	0.113112
RIL182_00531	fig|536231.75.peg.553	fig|536231.75.peg.553|RIL182_00531	FIG01020345: hypothetical protein	0	0	0	0	0	0	3.23715	0	0	0	0	0	0	0	0	0	0	0	0	0	0	0	0	0	0	0	0	0	0	0	0	0	0	0	0	0	0	0	0	0	0	0	0	0	0
RIL182_00532	fig|536231.75.peg.554	fig|536231.75.peg.554|RIL182_00532	Phage integrase	0.306001	0.160724	0.176848	0.238963	0.196976	0.288429	1.29959	2.3437	1.13386	1.79304	3.21008	1.51591	2.52505	0	0	1.15956	1.19895	4.47465	0.650292	0.547433	0.294916	1.02703	1.90751	1.01771	0.137128	0.161724	0.200721	0.49706	0	0.109324	0	0.399272	0.236189	4.81896	1.68124	4.51279	1.51185	0	0	1.37678	0.941609	0.424678	1.75432	1.21053	2.0836
RIL182_00533	fig|536231.75.peg.555	fig|536231.75.peg.555|RIL182_00533	FIG01020249: hypothetical protein	0.019774	0.066804	0.083415	0.133332	0	0	0	0	0.23432	0.441194	0	0	0	0	0	0	0	0	0.028557	0.076908	0.02765	0.143759	0.261157	0	0.067882	0.059335	0	0.182335	0.509248	0	0	0	0	0	0	0	0	0	0	0	0	0	0.285065	0.139651	0.155032
RIL182_00534	fig|536231.75.peg.556	fig|536231.75.peg.556|RIL182_00534	Site-specific recombinase	0.042481	0.043282	0.049907	0.057196	0.044884	0	0.516072	0.295254	0.929267	0.208218	0	0	0	0	0	0.095376	0	1.13563	0.184968	0.268187	0.140575	1.27839	1.358	0.885747	0.080508	0.08598	0.142741	0.345488	0	0	0.558543	0.065712	0	0	0	0	0	0	0	0.289589	0.401957	0	0.475017	0.61477	0.525584
RIL182_00535	fig|536231.75.peg.557	fig|536231.75.peg.557|RIL182_00535	FIG01020208: hypothetical protein	0.056284	0	0.177099	0.027594	0.075594	0	0.622254	1.13728	0.870951	0	0	0	0	0	0	0	14.0225	0	0.482219	0.254602	0.089664	0.464847	0.221473	0.269167	0.041789	0.07883	0	0	0	0	0	0	0	0	2.0563	0	0	0	0	0	0	1.02026	0.673851	0.254753	0.344776
RIL182_00536	fig|536231.75.peg.558	fig|536231.75.peg.558|RIL182_00536	Transposase	0	0	0	0	0	8.9951	11.8265	22.8371	4.13567	0	0	0	14.5122	0	22.477	0	16.9176	29.3494	1.47929	0	1.25944	11.6215	46.7376	8.27235	2.57803	8.57331	3.2e-05	34.8438	5.2598	13.17	0	0	0	22.0034	0	113.611	47.4124	117.744	0	60.1353	52.9196	66.5036	41.6207	35.1415	32.5639
RIL182_00538	fig|536231.75.peg.560	fig|536231.75.peg.560|RIL182_00538	hypothetical protein	5.91223	4.04299	3.77938	9.52463	4.05717	5.19403	0.048249	0	0.0681	0	0	0	0	0	0	5.16047	0	7.99737	5.65374	3.66927	2.99718	0.139911	0	0.350492	3.3227	1.84367	6.57739	0	0	0	0	3.66385	3.18855	0	0	0	0	0	23.2594	0	0	0	0	3.9967	0.581325
RIL182_00539	fig|536231.75.peg.561	fig|536231.75.peg.561|RIL182_00539	hypothetical protein	78.5838	63.1351	43.2402	111.288	72.7799	87.9844	54.3215	61.8399	68.3461	120.985	109.023	105.238	81.1602	92.4641	139.1	61.5342	110.501	62.1984	30.7732	25.0507	19.9278	86.3418	67.4466	70.4371	38.8312	52.9251	42.7706	42.0497	30.154	39.6232	100.245	144.702	106.377	64.4456	51.2364	44.6336	32.2067	88.4748	115.967	41.697	37.1988	32.9919	53.7325	58.3602	53.3014
RIL182_00540	fig|536231.75.peg.562	fig|536231.75.peg.562|RIL182_00540	hypothetical protein	282.602	249.013	179.157	157.004	155.416	300.958	151.375	105.629	100.872	63.907	60.037	35.1666	193.014	155.329	122.733	269.231	214.296	259.755	170.968	178.216	169.852	189.145	408.21	235.907	205.284	205.935	83.527	72.0029	154.331	141.784	112.606	129.365	106.805	43.6586	37.7593	37.799	413.68	336.719	441.319	493.12	386.535	497.111	70.7518	85.7562	91.5965
RIL182_00541	fig|536231.75.peg.563	fig|536231.75.peg.563|RIL182_00541	hypothetical protein	37.1682	33.2232	26.5759	39.512	34.1305	32.1284	57.4846	45.7675	46.3069	42.4281	16.6792	43.2244	67.788	31.6654	0	30.0371	47.7571	55.2218	6.42462	7.45395	6.6829	23.5315	41.9131	14.5738	13.8447	21.307	24.6301	24.2877	13.7032	14.5513	25.2669	49.9462	19.855	0	32.0928	0	0	178.731	0	101.733	53.8808	53.6234	66.5036	59.7472	63.668
RIL182_00542	fig|536231.75.peg.564	fig|536231.75.peg.564|RIL182_00542	hypothetical protein	30.0571	16.3105	22.2182	35.9774	25.0753	42.6591	93.1216	38.3138	55.0008	62.322	73.7784	35.8944	43.6157	50.4858	7.62858	37.7297	117.845	65.0443	9.44828	9.07659	7.03593	19.7946	24.8736	14.8726	12.1914	18.1513	36.3095	54.3112	35.6448	25.1143	37.4885	34.7154	34.3854	28.0464	28.7291	12.6178	29.5638	144.553	0	68.3272	77.1258	69.2951	75.1522	63.4339	92.5281
RIL182_00543	fig|536231.75.peg.565	fig|536231.75.peg.565|RIL182_00543	Methylated-DNA--protein-cysteine methyltransferase (EC 2.1.1.63)	28.4357	12.9544	13.301	24.2042	17.2136	23.8318	15.7062	12.9409	20.4688	48.9247	20.5046	25.0459	7.05611	0	19.4542	40.7223	38.2372	18.8385	5.47521	8.46215	6.28231	13.5967	1.86515	12.6846	11.8148	14.4614	22.9131	29.3059	5.97196	18.4944	26.6786	20.8123	29.1024	22.7311	59.2074	6.36223	0	0	0	22.6607	10.7207	27.0819	64.7355	74.5108	65.9843
RIL182_00544	fig|536231.75.peg.566	fig|536231.75.peg.566|RIL182_00544	Multi antimicrobial extrusion protein (Na(+)/drug antiporter), MATE family of MDR efflux pumps	31.0964	16.8626	29.7051	56.6313	32.8349	80.1468	123.902	118.495	99.0232	85.0455	100.06	83.6848	72.7594	77.844	56.2641	54.0478	59.5613	70.4809	9.40041	10.1139	9.56964	28.4363	21.24	26.7879	10.2345	23.8734	55.9334	73.0849	61.0206	47.0893	80.0034	51.6362	44.7484	46.1565	46.0592	45.0199	74.4384	59.4427	46.3755	54.6011	61.0655	50.1509	71.2405	57.9893	68.1039
RIL182_00545	fig|536231.75.peg.567	fig|536231.75.peg.567|RIL182_00545	Multi antimicrobial extrusion protein (Na(+)/drug antiporter), MATE family of MDR efflux pumps	40.0438	20.6363	41.3411	57.4246	32.4042	75.37	102.949	87.0217	74.5621	91.7347	102.206	73.0479	42.8769	46.9674	49.4305	30.3949	60.9057	68.0128	14.7352	13.3218	17.9197	29.3527	42.8978	38.2681	11.1253	28.2167	86.7076	90.1732	83.8938	71.2571	67.9015	59.0086	62.1922	45.2223	74.5376	56.9435	67.3174	36.5995	139.331	52.0782	50.9386	70.6131	57.3312	47.2881	57.8719
	fig|536231.75.peg.568	fig|536231.75.peg.568	hypothetical protein	0	0	0	0	0	0	0	0	0	0	0	0	0	0	0	0	0	0	0	0	0	0	0	0	0	0	0	0	0	0	0	0	0	0	0	0	0	0	0	0	0	0	0	0	0
RIL182_00546	fig|536231.75.peg.569	fig|536231.75.peg.569|RIL182_00546	Thioredoxin reductase (EC 1.8.1.9)	366.444	249.044	302.659	433.604	436.982	74.8176	163.274	159.548	183.03	301.788	314.535	270.57	144.49	299.704	272.259	153.976	176.395	127.983	156.361	200.642	166.124	239.167	508.029	323.442	131.043	244.49	391.419	199.949	180.93	178.919	303.215	422.455	569.879	278.718	431.717	395.764	271.167	117.295	187.245	186.912	229.356	162.342	253.246	239.653	243.494
	fig|536231.75.peg.570	fig|536231.75.peg.570	hypothetical protein	27.2506	34.1741	31.5436	44.3788	69.3094	2.32212	0	1.65451	13.386	34.3828	64.3531	42.7907	0	0	0	43.7792	0	151.993	22.5622	16.9351	10.182	31.676	85.5889	42.3456	14.3708	18.9114	91.9074	55.6858	62.244	93.16	39.5769	69.3129	58.4765	131.38	0	358.746	0	0	0	83.1914	50.0909	18.4401	45.8339	59.6594	56.2037
RIL182_00547	fig|536231.75.peg.571	fig|536231.75.peg.571|RIL182_00547	Thioredoxin	915.641	516.348	833.011	1297.97	1130.97	214.173	821.792	678.572	583.89	668.911	678.955	704.264	472.674	484.849	290.549	810.394	700.364	899.427	334.239	400.505	335.966	647.516	1522.13	1004.12	281.855	536.219	1286.5	733.003	730.186	613.362	752.928	759.566	1164.33	628.026	812.777	813.893	743.704	441.588	641.087	869.295	678.224	846.354	767.421	705.182	828.065
RIL182_00548	fig|536231.75.peg.572	fig|536231.75.peg.572|RIL182_00548	Organic hydroperoxide resistance transcriptional regulator	614.084	379.061	550.482	817.258	739.267	219.921	701.365	727.751	621.034	557.316	602.412	516.672	454.314	754.93	647.603	568.296	466.781	726.738	326.511	393.689	349.853	458.049	1223.83	711.396	221.532	429.316	868.788	615.733	700.864	531.36	609.98	558.472	772.352	366.693	673.051	588.917	726.42	1164.05	1129.7	876.68	770.888	1004.82	662.16	603.003	690.927
RIL182_00549	fig|536231.75.peg.573	fig|536231.75.peg.573|RIL182_00549	hypothetical protein	38.4384	23.4375	29.9916	68.2657	59.0027	33.1082	89.8086	87.2411	86.006	86.4187	112.003	116.625	87.8267	135.075	147.316	55.7997	127.716	73.3448	21.9666	25.6855	21.9644	51.5938	94.9229	58.897	31.2677	48.4488	64.4877	70.3245	59.7177	54.4164	58.528	73.8294	69.6371	105.001	169.639	114.816	132.298	153.907	128.92	109.368	141.169	106.65	176.815	155.881	148.849
RIL182_00550	fig|536231.75.peg.574	fig|536231.75.peg.574|RIL182_00550	Transcriptional regulator/TPR domain protein	61.8566	52.6159	79.3451	92.1159	76.6703	60.0669	95.2925	81.7913	84.6756	76.7992	87.5685	98.6554	120.977	110.95	121.391	116.441	98.6087	105.68	47.0218	66.8904	65.1079	63.9727	84.9392	90.7662	42.8545	53.5385	82.6256	100.172	90.0824	84.7953	145.345	137.432	140.775	160.578	175.151	120.843	395.37	305.037	301.446	214.211	266.092	182.125	303.508	286.68	288.433
RIL182_00552	fig|536231.75.peg.576	fig|536231.75.peg.576|RIL182_00552	ABC transporter membrane-spanning permease - macrolide efflux	27.2191	13.7882	21.9502	30.7202	18.2914	28.3728	64.1144	50.4476	56.5151	42.3438	43.3535	47.7009	39.6083	27.7704	66.3785	38.9854	42.7054	49.7056	24.5876	26.8768	23.4075	32.8629	40.4944	33.7673	16.5241	20.7137	34.5657	91.955	76.5921	73.0397	51.0175	32.5656	21.4534	67.441	88.5392	44.8337	100.371	119.998	33.7975	70.5577	55.9727	73.6437	112.419	105.889	117.425
RIL182_00553	fig|536231.75.peg.577	fig|536231.75.peg.577|RIL182_00553	Maltose operon transcriptional repressor MalR, LacI family	9.52023	4.74705	11.0916	20.3617	7.00936	23.1167	121.013	116.888	142.923	28.3535	33.3484	22.5156	21.7339	35.5774	43.4361	31.9406	22.6521	64.3635	4.79313	4.44406	4.71075	10.9176	4.18617	11.8412	2.28864	5.9673	16.0069	26.4381	22.4611	16.1397	20.637	17.4624	14.0407	8.34633	20.2822	36.7521	0	0	0	4.01562	4.74217	2.20471	13.7189	12.2886	12.2034
	fig|536231.75.peg.578	fig|536231.75.peg.578	4-alpha-glucanotransferase (amylomaltase) (EC 2.4.1.25)	6.71593	9.27443	22.2305	0.365854	1.77729	0.564727	0	0.863852	0	0	0	0	0	88.9982	0	0	0	0	3.68892	2.09144	1.34872	3.62981	0	1.69113	2.7645	1.87258	6.10736	12.879	13.7707	0.669237	0	0	0	0	0	0	0	0	0	0	0	11.6761	32.991	25.0733	45.5528
RIL182_00554	fig|536231.75.peg.579	fig|536231.75.peg.579|RIL182_00554	4-alpha-glucanotransferase (amylomaltase) (EC 2.4.1.25)	158.189	188.579	262.635	134.779	62.9131	63.4744	140.046	135.195	111.843	127.612	148.582	120.442	309.073	320.287	395.676	71.1498	224.318	287.484	92.1819	93.0038	43.5669	120.528	130.464	69.4289	71.6985	125.125	113.617	137.894	84.4473	93.4504	47.6889	37.1391	189.009	31.969	41.4854	38.4772	141.776	249.906	239.22	282	277.808	297.391	393.605	355.831	360.593
RIL182_00555	fig|536231.75.peg.580	fig|536231.75.peg.580|RIL182_00555	Maltodextrin ABC transporter, substrate-binding protein MdxE	844.933	604.53	799.49	1113.71	482.582	622.649	1001.66	1042.39	908.481	447.068	498.048	529.386	1438.18	2352.18	2339.4	650.559	1380.13	1545.3	380.057	442.697	227.448	428.134	491.264	273.11	322.328	736.3	725.305	1025.47	444.986	666.83	569.894	608.494	1181.84	167.98	198.728	205.338	918.714	945.784	715.537	1016.41	847.393	1078.45	1431.76	1232.39	1243.63
RIL182_00556	fig|536231.75.peg.581	fig|536231.75.peg.581|RIL182_00556	Maltodextrin ABC transporter, permease protein MdxF	92.1555	102.259	115.033	105.061	49.0374	67.0311	93.1906	89.6445	89.4083	54.2833	38.9809	45.8036	95.9778	98.4543	118.106	100.011	67.5059	136.741	32.8537	42.5994	27.7593	55.4919	62.6844	36.3091	56.7653	91.8085	100.937	180.847	66.0054	126.841	48.5291	27.5719	170.425	31.0445	19.4524	42.4676	166.051	141.094	57.7273	182.911	204.294	190.971	314.663	360.132	337.751
RIL182_00557	fig|536231.75.peg.582	fig|536231.75.peg.582|RIL182_00557	Maltodextrin ABC transporter, permease protein MdxG	192.782	204.064	283.462	181.372	83.8286	125.961	187.691	201.562	197.861	75.3918	59.4584	64.9306	187.797	172.022	183.632	191.536	146.279	195.112	195.033	227.036	127.367	103.777	113.799	73.1021	113.064	199.942	191.159	339.191	179.986	239.741	81.2861	48.6733	294.928	34.873	65.5633	38.4747	84.4365	205.388	158.565	141.589	131.323	170.973	314.838	312.104	315.31
RIL182_00558	fig|536231.75.peg.583	fig|536231.75.peg.583|RIL182_00558	hypothetical protein	7.44721	6.62538	18.838	2.75963	0	0	0	0	0	0	0	0	0	0	0	0	0	0	4.44944	2.76971	4.32731	0	0	0	1.06976	1.79488	0	0	33.1546	0	37.0854	9.44962	14.1591	0	0	0	0	0	0	0	0	0	0	0	0
RIL182_00559	fig|536231.75.peg.584	fig|536231.75.peg.584|RIL182_00559	Alpha-amylase (EC 3.2.1.1)	25.5268	15.7278	23.9598	21.164	10.082	15.17	51.3567	41.4411	39.7514	24.3912	23.8753	23.5141	36.8269	39.0692	27.5058	34.6409	30.3687	43.1613	25.1375	38.4843	25.5601	43.4659	42.1367	26.2723	21.3554	39.2146	33.4278	73.9379	32.3682	45.9242	15.5337	15.979	54.353	9.2751	16.7612	19.8599	100.997	117.713	76.4818	74.0976	76.5885	63.4345	79.1979	83.2485	74.5037
RIL182_00560	fig|536231.75.peg.585	fig|536231.75.peg.585|RIL182_00560	FIG01020339: hypothetical protein	265.497	164.236	230.995	628.324	391.771	927.12	498.337	539.498	636.984	697.558	688.034	515.143	205.06	375.51	350.137	104.178	289.855	163.339	61.8356	53.3462	69.1431	191.086	191.309	157.433	94.491	175.889	315.475	394.227	358.244	265.872	390.659	243.528	215.061	219.686	286.683	260.381	65.4514	65.8918	20.6772	43.0912	69.3943	48.9147	82.4774	74.9539	74.4311
RIL182_00561	fig|536231.75.peg.586	fig|536231.75.peg.586|RIL182_00561	Transcriptional regulator	5.28572	2.51973	3.08331	1.84204	1.56964	2.42115	47.6843	50.4275	60.9054	2.0182	2.74145	11.9937	15.8324	6.10305	10.1906	8.48178	14.7396	41.1932	1.17045	0.758698	0.537723	6.35942	5.68708	3.95625	1.55541	3.27794	5.17565	18.5449	5.58753	7.76799	5.17896	3.05227	2.1745	19.2817	25.551	47.8739	53.0712	0	66.2171	10.0928	8.59878	10.881	86.7481	70.9516	68.6888
RIL182_00562	fig|536231.75.peg.587	fig|536231.75.peg.587|RIL182_00562	hypothetical protein	0.673592	0.673646	0.437592	0.153478	0.259346	0.102749	1.75328	2.11147	0.865324	0	0.699498	0.304807	0	3.57297	3.9913	1.88365	4.80163	0	0.679558	1.05238	0.699546	1.97313	1.30011	1.54387	1.02288	0.955958	1.49109	3.32696	1.74066	1.6648	0.635953	0.771554	0.658425	2.80975	0	0	0	0	0	6.30499	3.96429	4.39738	7.80773	8.72706	7.80842
RIL182_00565	fig|536231.75.peg.588	fig|536231.75.peg.588|RIL182_00565	glycogen debranching enzyme-related protein	16.8137	8.34927	17.2489	5.54286	3.37304	6.31243	31.4212	27.6339	30.0438	11.7497	16.2941	13.1288	10.0669	13.7148	13.0297	2.01311	10.0709	5.17467	3.32928	2.53677	2.27553	10.4526	8.262	11.2253	2.06803	4.34329	14.0466	18.1273	15.7324	11.1655	15.3285	9.84462	15.2825	7.93835	7.01129	9.84811	0	2.0675	0	3.174	1.85957	2.1602	5.57701	4.54199	4.88903
RIL182_00566	fig|536231.75.peg.589	fig|536231.75.peg.589|RIL182_00566	hypothetical protein	117.818	79.7603	84.8754	318.817	217.679	277.325	62.2008	109.444	121.867	162.867	111.494	141.464	54.4207	67.513	82.2805	34.3095	85.8797	26.7512	18.2382	16.8236	12.0458	94.2478	67.1357	45.3412	54.5879	96.9885	149.239	139.47	33.6307	84.399	193.852	150.037	103.888	251.691	144.052	237.95	139.534	0	0	30.6356	28.0262	36.3905	95.8346	92.5201	103.041
RIL182_00567	fig|536231.75.peg.590	fig|536231.75.peg.590|RIL182_00567	Iron-sulfur cluster assembly ATPase protein SufC	124.113	68.9166	79.4248	221.578	137.276	173.485	302.716	269.909	255.257	317.604	332.173	339.88	205.078	207.065	159.571	92.2481	129.602	114.364	24.4646	28.7186	28.6347	120.034	147.771	90.8324	46.0916	84.9048	158.625	181.924	67.5251	130.183	210.917	178.258	149.411	131.178	168.973	186.732	201.348	87.7498	17.1986	125.685	127.185	117.876	84.9726	88.6708	91.066
RIL182_00568	fig|536231.75.peg.591	fig|536231.75.peg.591|RIL182_00568	Iron-sulfur cluster assembly protein SufB	138.175	77.7888	85.6479	273.659	155.473	236.687	394.721	364.143	318.152	423.919	479.975	458.464	244.529	261.413	243.31	100.074	236.841	183.491	25.5217	25.6373	23.6479	129.955	188.473	130.887	52.0163	111.641	212.506	227.769	147.72	153.931	218.512	175.525	152.492	276.922	293.103	300.321	172.014	238.349	154.086	132.386	119.056	121.118	86.8587	89.2911	88.015
RIL182_00569	fig|536231.75.peg.592	fig|536231.75.peg.592|RIL182_00569	hypothetical protein	33.005	14.6861	18.1704	52.0094	23.6395	62.5942	93.46	109.963	125.015	113.784	75.1614	70.3629	65.8702	37.9736	0	18.794	150.352	0	6.16345	5.29672	7.09291	28.8916	23.7798	17.3233	7.00786	12.2214	38.4051	81.294	27.6939	34.66	76.4675	40.5294	30.4155	116.05	57.5786	79.3979	157.276	124.926	0	16.4144	34.0911	25.0882	72.3004	72.8456	56.7155
	fig|536231.75.peg.593	fig|536231.75.peg.593	hypothetical protein	0.371069	0.58947	0	1.10034	0.772816	0	14.4977	0	6.83835	0	0	0	0	0	122.811	0	0	0	0	0.356205	0	4.89649	13.7605	0	0.332528	0	4.41986	0	0	0	44.7826	0	0	0	0	0	0	0	0	0	15.5059	0	0	0	0
RIL182_00570	fig|536231.75.peg.594	fig|536231.75.peg.594|RIL182_00570	Putative predicted metal-dependent hydrolase	36.6973	27.7243	24.9787	53.5183	52.9019	32.4251	71.8858	70.1789	52.3876	62.6257	44.5355	45.6604	64.6058	63.043	35.4364	165.833	92.1214	99.7483	41.65	35.2775	39.6139	61.3288	53.1547	42.8016	87.5212	87.0806	58.9273	118.783	68.4034	113.092	37.3598	39.6909	30.2424	148.056	83.5351	116.367	94.7983	381.049	50.2397	221.701	241.279	286.013	509.936	543.622	569.227
RIL182_00571	fig|536231.75.peg.595	fig|536231.75.peg.595|RIL182_00571	Uncharacterized protein BT_4646	17.0733	12.454	27.334	22.5835	8.33521	43.6071	20.4075	41.6535	88.7348	87.0433	11.621	53.6825	48.5834	123.905	140.612	37.3722	0	0	11.1068	6.14717	8.95381	16.6485	28.3376	13.3062	14.6844	20.6923	37.3562	55.1013	26.4946	46.5623	14.768	7.16769	21.413	683.075	178.487	183.403	1004.47	0	213.015	129.043	300.557	171.187	60.1795	80.1094	71.6941
RIL182_00572	fig|536231.75.peg.596	fig|536231.75.peg.596|RIL182_00572	hypothetical protein	12.1622	8.89466	4.58866	26.5913	17.2429	16.3103	24.3677	18.7853	24.3227	48.539	47.6676	41.9816	84.6272	75.8005	104.546	50.6578	34.9701	82.0344	7.29832	6.90117	5.7866	36.103	24.234	11.1479	31.7399	37.8571	19.2527	30.5167	17.7335	19.8635	6.45143	27.8891	20.7393	126.377	86.6364	101.86	236.038	32.8012	0	152.74	230.83	138.165	357.198	336.072	280.595
RIL182_00573	fig|536231.75.peg.597	fig|536231.75.peg.597|RIL182_00573	Uncharacterized protein Cphy_1044	1.9531	1.22196	4.55259	0.612798	1.46022	2.34036	0	0	0	19.6773	0	0	0	0	0	4.37618	0	0	0.314387	0.5749	0	1.68164	0	0	1.71123	3.57194	1.35646	1.2159	0	0	0	0	0	128.423	0	0	0	0	0	0	0	0	12.8062	11.3113	10.1775
RIL182_00574	fig|536231.75.peg.598	fig|536231.75.peg.598|RIL182_00574	N-acetylmuramoyl-L-alanine amidase (EC 3.5.1.28)	36.6007	21.0821	35.3597	60.3345	39.882	83.4498	137.567	130.96	135.241	75.0191	74.9504	71.1856	71.3538	72.9252	106.96	195.388	100.376	119.532	27.4465	33.7243	32.3094	68.9457	28.8538	65.503	40.4222	65.0939	117.361	224.543	212.631	160.566	68.1755	46.0059	44.0519	171.022	168.218	183.679	144.455	256.943	320.339	125.309	139.945	138.73	359.163	328.516	330.784
RIL182_00576	fig|536231.75.peg.600	fig|536231.75.peg.600|RIL182_00576	CTP synthase (EC 6.3.4.2)	96.527	47.1195	85.4179	126.251	59.4362	153.378	387.743	388.892	414.738	291.949	281.839	236.383	186.724	163.503	224.474	77.9134	114.669	84.2963	29.1119	28.3012	38.3335	73.0798	37.9824	73.5953	21.5779	38.0545	117.261	149.161	169.129	117.349	124.324	75.1406	93.7958	117.609	122.384	133.653	66.2019	68.5895	80.4462	32.6262	36.1689	32.8577	20.7445	21.9981	21.5518
RIL182_00577	fig|536231.75.peg.601	fig|536231.75.peg.601|RIL182_00577	Cell division-associated, ATP-dependent zinc metalloprotease FtsH	273.77	147.026	214.759	547.489	382.185	722.408	641.025	596.943	552.781	752.72	906.796	791.316	535.817	693.475	656.837	244.063	469.142	519.064	31.903	25.3748	28.2719	148.241	147.959	126.143	75.6928	174.807	281.072	660.682	368.703	365.398	353.382	236.16	217.675	488.633	590.916	551.904	426.656	471.985	526.572	311.212	333.926	343.934	393.086	371.215	387.415
RIL182_00578	fig|536231.75.peg.602	fig|536231.75.peg.602|RIL182_00578	Excinuclease ABC subunit C	80.0997	47.185	76.3114	114.657	83.752	191.061	233.892	244.737	248.915	255.86	231.979	243.932	168.966	192.065	272.633	318.017	260.945	236.922	12.4032	28.8653	39.5488	50.2625	27.8022	45.7109	27.6165	47.6674	92.3249	331.999	314.543	185.368	133.745	78.5485	76.452	239.549	320	355.431	327.463	272.359	198.991	136.367	166.545	135.745	366.087	329.935	347.167
RIL182_00579	fig|536231.75.peg.603	fig|536231.75.peg.603|RIL182_00579	HPr kinase/phosphorylase	120.714	68.714	83.6466	162.21	102.586	164.142	369.502	383.074	321.952	301.28	360.178	396.267	355.675	430.477	584.484	124.077	148.39	226.869	16.808	15.7427	10.7969	77.8859	80.3486	59.5729	48.2002	71.1888	107.623	280.231	128.386	182.269	217.029	124.138	107.355	299.94	429.852	414.739	381.424	388.099	382.789	293.188	298.417	287.678	629.325	609.376	596.835
RIL182_00580	fig|536231.75.peg.604	fig|536231.75.peg.604|RIL182_00580	Probable M18-family aminopeptidase 1 (EC 3.4.11.-)	116.109	60.8819	83.2123	145.418	88.9245	131.025	264.229	266.736	239.605	254.682	285.951	359.853	312.036	476.431	461.722	149.471	273.571	251.722	21.4708	21.8362	21.2086	76.9531	76.7498	64.7227	43.6792	64.942	103.254	242.251	135.119	162.411	195.941	131.008	111.301	246.042	396.458	355.948	426.584	439.667	432.485	505.259	514.613	563.694	787.431	750.679	746.845
RIL182_00581	fig|536231.75.peg.605	fig|536231.75.peg.605|RIL182_00581	UDP-N-acetylenolpyruvoylglucosamine reductase (EC 1.3.1.98)	105.082	61.1278	80.5876	132.189	99.0982	135.228	215.974	266.952	220.95	287.474	323.992	371.581	212.435	350.633	450.37	139.215	193.847	168.613	49.0605	51.5026	52.2684	94.7592	60.6507	104.618	60.6602	92.0017	123.98	201.191	159.833	146.92	125.729	142.12	130.858	205.299	305.759	327.13	328.289	208.999	204.233	181.306	244.594	190.647	359.449	328.827	316.755
RIL182_00582	fig|536231.75.peg.606	fig|536231.75.peg.606|RIL182_00582	RNase adapter protein RapZ	88.8891	65.3958	84.6603	101.113	98.6473	172.132	70.5314	75.8065	67.793	106.005	107.042	133.098	135.579	214.585	202.695	95.5323	98.8878	142.546	24.0299	21.3673	28.4819	53.8784	53.0709	63.5622	37.8084	53.6491	76.5963	106.366	73.0144	90.7274	104.149	95.8298	81.4961	136.825	169.645	195.856	218.257	247.01	225.985	197.791	220.009	240.939	286.532	271.416	279.729
RIL182_00583	fig|536231.75.peg.607	fig|536231.75.peg.607|RIL182_00583	Sporulation transcription regulator WhiA	34.3216	20.2606	14.0456	39.9792	31.1158	30.8175	47.9216	35.6656	35.1529	107.084	126.426	175.958	98.7909	79.3956	96.5541	19.1207	32.9587	34.839	4.02516	3.68978	2.51035	18.4025	12.0462	16.207	12.82	21.3951	22.1425	39.9309	13.1439	24.6889	32.0781	47.8971	34.6272	113.518	165.278	113.152	159.12	88.3558	12.5452	43.0122	65.0231	50.6664	162.672	169.761	136.811
RIL182_00584	fig|536231.75.peg.608	fig|536231.75.peg.608|RIL182_00584	Catabolite repression HPr-like protein Crh	27.436	17.1127	22.792	14.7371	29.8236	16.1582	6.629	0	0.694222	32.1971	15.8337	79.4375	2.15548	23.3389	0	18.1937	0	0	1.22218	0.860324	1.70395	2.52403	0	1.84453	9.75344	22.7066	38.8628	40.6354	10.4333	44.5835	36.0884	19.5483	43.7541	122.509	121.525	107.644	0	0	0	5.70587	0	5.43473	31.9064	33.5712	26.1105
RIL182_00585	fig|536231.75.peg.609	fig|536231.75.peg.609|RIL182_00585	Transcription regulator [contains diacylglycerol kinase catalytic domain]	58.2797	37.1384	36.4363	80.4768	52.5602	61.7867	116.691	119.685	114.183	115.507	159.679	184.323	161.908	189.037	173.321	50.647	57.557	99.0424	8.50217	7.77648	6.29072	31.8876	44.7321	36.8688	24.9032	39.8023	71.7517	107.465	47.5735	72.8436	83.6659	60.145	54.6561	190.009	164.303	140.281	245.711	205.766	276.237	120.092	144.118	168.585	231.317	215.123	207.615
RIL182_00586	fig|536231.75.peg.610	fig|536231.75.peg.610|RIL182_00586	Fructose-bisphosphate aldolase class II (EC 4.1.2.13)	637.332	302.6	485.649	716.595	320.836	874.442	1771.63	1755.23	1706.93	1694.73	1585.11	1309.84	818.883	1323.65	1304.86	211.373	945.523	661.524	108.969	102.617	119.521	328.283	306.309	427.684	146.256	284.529	890.078	828.823	572.295	598.47	743.345	589.209	752.697	670.304	717.304	696.761	278.462	278.876	124.505	191.608	147.566	206.35	315.839	302.677	322.113
RIL182_00587	fig|536231.75.peg.611	fig|536231.75.peg.611|RIL182_00587	Glutamine synthetase type III, GlnN (EC 6.3.1.2)	75.9483	43.1675	66.9531	178.052	57.4277	195.884	318.597	372.099	379.442	306.263	269.249	277.906	278.036	441.647	416.367	107.672	368.395	290.668	12.5619	11.2712	12.4824	50.1524	45.0241	57.4368	22.9306	41.9881	105.463	116.706	74.1609	88.6701	128.678	84.8013	87.1443	93.6771	107.17	80.3756	23.1857	97.8199	117.894	70.8718	68.4739	84.3487	125.485	129.942	130.504
	fig|536231.75.peg.612	fig|536231.75.peg.612	hypothetical protein	0	0	0	0	0	0	0	0	0	0	0	0	0	0	0	0	0	0	0	0	0	0	0	0	0	0	0	0	0	0	0	0	0	0	0	0	0	0	0	30.588	0	0	0	0	0
RIL182_00588	fig|536231.75.peg.613	fig|536231.75.peg.613|RIL182_00588	Nitrogen regulatory protein P-II	17.8898	9.87762	12.8094	44.6403	16.2797	35.6252	58.8436	54.3594	46.2933	69.441	49.2264	82.3571	101.509	110.3	97.3293	45.7366	153.421	95.5502	2.30641	3.22017	4.91061	16.3406	31.1377	10.1948	6.42458	13.6522	29.7619	38.4014	13.853	21.7548	30.8275	14.0467	12.8991	34.7405	31.7035	56.2041	72.5383	0	0	34.0243	39.2064	46.7744	45.8003	65.9862	70.9584
	fig|536231.75.peg.614	fig|536231.75.peg.614	Ammonium transporter	0	0	0	2.86765	1.49087	5.53845	0	0	0	0	0	0	62.2557	0	0	0	0	0	0	0	0	0	0	0	0	0	0	0	0	0	0	0	0	0	0	0	0	0	0	0	0	0	4.8282	5.84837	0
RIL182_00589	fig|536231.75.peg.615	fig|536231.75.peg.615|RIL182_00589	Ammonium transporter	1.68629	0.748767	0.96086	9.58209	1.61039	9.46613	9.3499	12.5307	7.3085	8.05171	9.21583	6.54212	24.6796	20.7495	25.6767	13.0129	4.18565	24.943	1.02381	0.888638	0.758687	2.32937	3.89479	2.05497	0.760175	1.15979	4.75384	4.17492	2.72099	5.13229	1.19308	1.51242	2.28272	3.42901	13.5193	10.9932	8.73609	18.7016	8.47609	12.983	16.6206	12.2195	15.1122	13.3313	14.5031
RIL182_00590	fig|536231.75.peg.616	fig|536231.75.peg.616|RIL182_00590	hypothetical protein	0	0	0	0	0	0	0	0	0	0	0	0	0	0	0	0	0	0	0	0	0	0	0	0	0	0	0	0	0	0	0	0	0	0	0	0	0	0	0	0	0	0	0	0	0
RIL182_00591	fig|536231.75.peg.617	fig|536231.75.peg.617|RIL182_00591	Phage integrase	1.80236	1.09514	0.71355	5.83601	1.17538	6.0904	5.77205	5.87581	6.25235	10.0472	10.856	5.36079	2.17746	6.69994	15.3598	2.55637	24.3727	6.52922	0.443653	0.373123	0.516545	1.20712	0.984126	1.59722	0.651525	0.806046	0.820936	0.921667	0.594139	0.663541	0	1.56741	2.4139	7.12453	4.38989	5.06598	0	0	0	2.72072	3.73522	2.90974	2.71299	2.54258	3.03918
RIL182_00592	fig|536231.75.peg.618	fig|536231.75.peg.618|RIL182_00592	hypothetical protein	83.8149	80.9833	64.952	165.759	92.991	151.865	200.462	232.525	249.546	101.114	55.7899	108.106	382.966	213.706	335.882	96.512	428.919	356.002	20.6888	13.9394	19.1718	46.9791	133.796	60.8568	30.2553	44.5854	37.9954	41.1335	18.8905	26.7649	55.9463	69.595	39.1579	86.8512	79.2587	37.4694	226.682	221.279	137.411	215.429	166.593	171.856	44.3185	47.0118	47.9829
RIL182_00593	fig|536231.75.peg.619	fig|536231.75.peg.619|RIL182_00593	UPF0332 protein MJ0605	52.1097	43.9684	29.4878	143.955	48.2821	100.881	378	377.655	351.119	144.765	162.106	185.269	286.273	286.917	430.15	144.778	235.662	104.467	13.0032	14.5436	8.74115	25.1587	44.3124	38.8047	24.6981	40.6115	27.2877	26.7066	17.5175	22.5843	35.0085	43.6446	37.6233	18.6047	12.7555	65.0289	280.27	155.988	78.3907	207.095	246.077	197.032	119.378	120.422	122.759
RIL182_00594	fig|536231.75.peg.620	fig|536231.75.peg.620|RIL182_00594	hypothetical protein	5.30745	4.12919	4.71292	6.78888	2.88328	13.9608	10.5786	14.6043	15.9437	4.42832	8.89202	5.13909	6.68232	9.62761	0	3.44604	11.3568	11.4096	1.97893	2.11461	1.54271	2.129	4.29531	3.48921	1.80756	3.15248	6.11833	5.68256	2.58679	5.74643	9.0386	4.02903	4.70882	3.04276	7.06443	2.44011	8.67149	3.90853	0	3.74093	1.8093	4.02863	4.60025	3.88141	3.07603
RIL182_00595	fig|536231.75.peg.621	fig|536231.75.peg.621|RIL182_00595	TPR-repeat-containing protein	4.30388	3.09868	3.71792	4.08291	2.34758	7.96083	6.60573	6.99186	5.99147	4.86881	6.44652	4.82192	5.17658	8.62079	7.49659	3.2253	6.28052	7.03871	1.24537	1.17766	0.752666	2.26507	3.65467	3.57515	1.41573	2.30233	3.43104	4.14074	1.60491	2.77991	3.21859	3.40865	2.78817	4.71654	3.98708	6.74539	1.93042	3.48401	7.07568	4.98642	4.31967	4.79666	9.5143	8.54837	7.11682
	fig|536231.75.peg.622	fig|536231.75.peg.622	TPR-repeat-containing protein	7.02417	7.63392	0.419877	0.242197	1.80812	2.89487	0	5.1848	0.365226	15.109	5.28578	0	0	0	0	0	124.934	0	1.20463	0.462568	1.8867	3.71232	0	12.637	2.90348	2.60435	3.41844	4.50664	0	0	0	4.3152	3.21787	0	0	0	0	0	0	0	0	0	3.59958	6.13958	5.09345
RIL182_00596	fig|536231.75.peg.623	fig|536231.75.peg.623|RIL182_00596	hypothetical protein	0	0	0	0	0.177345	1.18929	0	0	3.97914	4.14492	0	0	0	0	0	1.24574	0	0	0.130668	0	0	0	0	0	0	0.473869	0	0	0	0	0	0	7.13766	0	0	0	0	0	0	0	5.97132	0	0	0	1.12904
RIL182_00597	fig|536231.75.peg.624	fig|536231.75.peg.624|RIL182_00597	hypothetical protein	1.47731	0.511473	0.177247	0.932559	0.912742	1.24109	0.966329	0	0	1.9966	0	0	0	0	0	3.78734	21.4861	0	0.821558	1.22374	0.886777	0.226431	2.85239	3.07277	0.491845	0.740907	0.742919	0.773216	0	1.89794	0	0	1.52318	0	0	0	0	0	0	0	0	0	1.22622	0	2.05455
RIL182_00598	fig|536231.75.peg.625	fig|536231.75.peg.625|RIL182_00598	hypothetical protein	1.20609	1.47311	4.42786	3.76554	0.639329	6.19031	3.35234	0	0	7.58102	0	0	3.57408	0	0	2.4282	0	0	1.59119	0.912169	1.1053	0.687712	1.6944	1.87335	0.415262	1.42282	0.89877	0	0	0	0	10.9327	2.89188	0	16.516	0	0	0	0	0	0	4.14055	1.26715	2.89348	5.15972
RIL182_00599	fig|536231.75.peg.626	fig|536231.75.peg.626|RIL182_00599	hypothetical protein	1.1832	1.01906	0.663534	0.895559	0.854631	1.24397	4.05638	0	1.33052	1.92665	0	2.28113	0	5.62675	0	0.800692	7.42332	0	0.604751	0.892498	0.564241	0.177616	0	0	0.509202	0.858995	0.359002	0	0	0.6231	0	1.0675	0.254424	0	0	0	0	0	0	0.143751	0	0	2.62108	3.60036	2.61881
RIL182_00600	fig|536231.75.peg.627	fig|536231.75.peg.627|RIL182_00600	hypothetical protein	0	0	0	0	0	0	0	9.71983	0	0	0	0	0	0	0	0	0	0	0	0	0	4.33086	0	0	0	0.391183	0	0	0	0	0	0	0	0	0	0	0	0	0	0	0	0	0	0	0
RIL182_00601	fig|536231.75.peg.628	fig|536231.75.peg.628|RIL182_00601	hypothetical protein	0.041342	0.086035	0	0	0	0	4.18809	6.48756	1.04344	0	0	0	0	0	0	0	10.1753	0	0.270026	0	0.027224	0	0.923034	0	0.322135	0.13438	0	0	0	0	0	0	0.363144	0	0	0	0	0	0	0	0	0	0.212768	0	0
	fig|536231.75.peg.629	fig|536231.75.peg.629	hypothetical protein	0	0.691839	0	0	0	0	0	0	3.13585	0	0	0	0	0	0	0	0	0	0	0.215443	0	0	0	0	0	0	0	0	0	0	0	0	0	0	0	0	0	0	0	0	0	0	0	0	0
RIL182_00602	fig|536231.75.peg.630	fig|536231.75.peg.630|RIL182_00602	Multimodular transpeptidase-transglycosylase (EC 2.4.1.129) (EC 3.4.-.-)	109.912	59.9014	100.516	283.78	127.079	385.677	496.942	488.331	465.443	225.244	257.429	253.413	104.926	191.28	212.17	34.8425	107.805	94.9058	18.8061	14.656	11.051	50.8882	43.1453	49.5842	26.052	54.7835	135.503	257.121	125.786	135.786	200.004	100.58	87.6089	156.649	166.151	158.044	85.3665	95.1727	33.4205	22.8071	22.0716	27.6545	64.7492	57.6592	61.0665
	fig|536231.75.peg.631	fig|536231.75.peg.631	hypothetical protein	0	0	0	0	0	0	0	0	0	0	0	0	0	0	0	0	0	0	0	0	0	0	0	0	0	0	0	0	0	0	0	2.90962	0	0	0	0	0	0	0	0	0	0	0	0	1.35701
RIL182_00603	fig|536231.75.peg.632	fig|536231.75.peg.632|RIL182_00603	FIG000605: protein co-occurring with transport systems (COG1739)	6.93545	3.25654	2.02366	3.82535	3.61391	8.86732	17.4936	17.9275	15.2719	18.2368	16.8693	12.1462	6.12167	4.99519	0	7.31268	6.15507	15.8189	2.90663	3.805	5.10136	6.27458	3.99134	6.45194	1.92351	4.61889	6.15999	4.6497	6.23415	6.39215	4.32335	7.92091	3.50618	3.90668	19.7288	4.15631	61.137	0	0	5.10077	6.05488	1.44847	6.37417	6.49265	5.03466
RIL182_00605	fig|536231.75.peg.633	fig|536231.75.peg.633|RIL182_00605	Acyl-acyl carrier protein thioesterase	18.714	9.83931	10.3503	24.9874	12.9537	29.6474	50.1435	43.0306	37.9107	83.2467	86.4558	88.5223	66.099	68.2449	129.449	16.8903	33.1837	49.0479	5.21155	4.10299	3.6709	14.2421	17.7267	10.1206	6.76509	13.2368	23.1211	19.1464	13.1193	11.8556	10.2704	18.507	22.0256	47.2892	27.5703	52.0142	18.8594	17.8097	0	29.6728	35.7271	38.101	33.2558	31.8927	25.2767
RIL182_00606	fig|536231.75.peg.634	fig|536231.75.peg.634|RIL182_00606	S1 RNA binding domain	43.1028	21.2706	29.9774	49.7803	24.9654	58.1919	87.3078	84.43	97.6435	116.222	106.047	91.4519	120.477	146.26	126.501	35.0514	119.154	119.01	10.6782	10.507	12.0049	23.2741	30.6802	29.0234	11.2624	24.4128	59.5568	51.121	37.8159	39.4845	49.7509	32.9598	39.092	73.9741	45.9173	53.0316	47.61	59.1393	50.5653	71.2132	68.1558	92.085	88.1339	75.0899	73.216
RIL182_00607	fig|536231.75.peg.635	fig|536231.75.peg.635|RIL182_00607	RidA/YER057c/UK114 superfamily protein	759.042	535.22	563.375	462.056	332.985	494.34	455.022	427.543	552.818	828.954	850.069	520.253	315.013	461.869	621.051	352.352	1043.07	500.779	213.702	175.833	203.056	401.836	316.58	642.795	359.911	329.346	378.408	285.464	290.093	333.688	442.018	506.893	543.747	184.183	125.227	248.972	87.738	227.703	0	154.677	162.874	223.57	151.536	153.985	168.403
RIL182_00608	fig|536231.75.peg.636	fig|536231.75.peg.636|RIL182_00608	hypothetical protein	142.496	132.939	172.939	814.718	234.895	785.599	560.317	618.939	1234.01	2859.65	1785.77	1309.75	151.795	245.402	200.539	328.379	179.597	191.841	150.063	143.904	194.306	292.881	9.78186	223.366	167.266	277.899	651.875	603.21	668.427	323.018	539.161	491.79	409.067	586.912	747.482	350.297	0	0	0	26.06	12.515	24.6996	125.787	120.485	91.9371
RIL182_00609	fig|536231.75.peg.637	fig|536231.75.peg.637|RIL182_00609	NLP/P60 protein	177.478	111.503	161.899	379.594	312.761	1288.01	370.233	445.65	484.851	1032.44	961.379	807.589	1423	1715.21	1515.74	2151.22	1227.96	1456.49	292.318	295.847	185.025	336.631	137.128	246.806	204.288	423.336	749.567	719.279	295.899	509.727	468.282	239.152	269.764	703.804	578.945	610.124	1242.71	1119.42	1529.93	1707.88	1721.13	1596.89	2298.9	2136.89	2142.14
	fig|536231.75.peg.638	fig|536231.75.peg.638	hypothetical protein	0.481915	0.382618	7.03973	0	1.98782	6.64614	0	6.37285	0	0	0	0	0	0	0	0	0	0	0	0	0	0	0	0	0	0.924	3.02447	8.42461	0	0	0	0	0	0	0	0	0	0	0	0	0	0	0	0	0
RIL182_00610	fig|536231.75.peg.639	fig|536231.75.peg.639|RIL182_00610	Carbon starvation protein A	20.8758	14.3084	23.6194	29.0553	12.7235	42.8436	35.9903	35.0821	37.8312	22.603	30.7281	26.9558	15.2826	22.9742	18.5649	13.0391	15.5574	23.0244	3.82685	3.91132	3.54012	8.00042	8.26274	14.0782	5.13481	8.25472	23.9896	39.8894	16.9713	33.7158	44.7641	22.6904	20.8165	18.304	44.7166	55.1061	23.6459	29.9343	36.9356	16.6011	11.3464	12.9346	28.5458	27.251	28.5753
RIL182_00611	fig|536231.75.peg.640	fig|536231.75.peg.640|RIL182_00611	N-acetylmannosaminyltransferase (EC 2.4.1.187)	37.4284	24.7054	35.9296	30.9077	17.6852	59.7031	32.6656	40.6019	45.6485	79.435	81.0057	60.7049	61.612	74.7746	114.352	34.1232	69.7073	49.4397	9.78159	9.71908	11.8864	20.0168	21.3567	21.9318	11.3405	19.6151	39.8497	51.0148	37.7508	38.1942	32.5287	25.3979	37.4132	70.1084	36.0041	100.643	21.7472	12.9802	0	34.7064	44.873	40.8086	42.2091	40.8609	38.3041
RIL182_00612	fig|536231.75.peg.641	fig|536231.75.peg.641|RIL182_00612	Uncharacterized UPF0750 membrane protein	48.3253	26.2398	38.3628	51.9974	26.7743	78.0413	86.3824	95.8469	91.327	89.2912	95.114	76.2514	95.6902	88.3376	113.141	29.5729	66.2816	71.693	8.96595	8.70455	9.10247	24.5264	27.5574	27.92	13.7902	30.742	71.9656	89.8131	33.9014	71.4073	64.9128	39.6969	51.9872	120.356	102.957	106.708	42.9899	86.9366	43.0448	45.4424	49.1038	55.138	97.6158	74.6041	88.6279
RIL182_00613	fig|536231.75.peg.642	fig|536231.75.peg.642|RIL182_00613	Sugar diacid utilization regulator SdaR	68.3969	39.1485	43.7291	111.349	54.7099	86.9771	145.228	139.705	127.859	209.865	208.737	238.005	164.149	193.718	157.132	38.2341	83.9328	130.614	12.1811	10.3381	5.91453	55.6634	61.8799	38.2061	25.1958	41.837	74.2401	81.2179	35.1687	56.8608	121.469	98.5668	85.1595	157.754	122.108	118.142	109.735	157.753	253.979	99.833	101.108	114.658	111.1	103.508	114.941
RIL182_00614	fig|536231.75.peg.643	fig|536231.75.peg.643|RIL182_00614	Cell-division-associated, ABC-transporter-like signaling protein FtsE	118.447	61.8893	80.7183	177.612	82.3386	147.954	436.158	427.339	354.373	381.171	395.444	442.627	466.34	281.148	362.798	149.037	217.836	491.452	16.164	25.2531	21.8061	140.09	179.966	128.905	46.2279	72.4825	163.327	242.125	166.817	175.628	294.479	199.313	168.724	223.939	313.575	267.798	286.762	508.685	428.109	448.842	447.911	557.216	251.368	243.494	257.555
RIL182_00615	fig|536231.75.peg.644	fig|536231.75.peg.644|RIL182_00615	Cell-division-associated, ABC-transporter-like signaling protein FtsX	88.1452	58.5055	80.7853	130.99	73.2853	162.5	105.735	135.156	139.701	126.218	143.034	128.624	92.3104	155.042	113.545	115.19	84.1271	96.54	14.979	13.9848	14.8549	33.099	28.8619	32.0999	34.0494	62.7596	143.469	194.527	103.084	135.824	196.313	125.119	82.5177	142.501	183.009	260.158	102.099	23.5123	114.37	89.2209	105.451	91.7885	292.823	254.195	282.169
RIL182_00616	fig|536231.75.peg.645	fig|536231.75.peg.645|RIL182_00616	Murein hydrolase activator EnvC	64.0667	36.2823	37.8841	81.0727	44.0691	77.8566	234.55	198.192	198.442	187.713	208.759	197.821	180.358	246.472	259.761	118.834	176.238	157.364	16.178	20.1461	17.0232	52.9289	62.8658	63.8493	24.7832	48.5815	82.6643	102.182	59.5477	68.9027	125.63	133.512	93.8751	189.162	115.325	154.231	308.356	213.484	197.327	183.719	192.577	168.926	262.443	247.43	240.943
RIL182_00617	fig|536231.75.peg.646	fig|536231.75.peg.646|RIL182_00617	Carboxyl-terminal protease	29.8703	18.5425	23.8587	99.2618	35.8936	105.959	113.592	107.535	99.2844	188.419	186.914	189.899	165.026	150.199	186.264	69.8138	116.251	144.14	16.9739	17.1872	13.8124	45.2705	43.5003	35.5715	22.0031	28.6068	44.6312	59.346	42.1113	42.0964	54.4364	62.9537	48.004	150.445	162.847	140.844	193.731	203.893	196.707	226.876	205.632	219.992	259.959	250.533	245.066
RIL182_00618	fig|536231.75.peg.647	fig|536231.75.peg.647|RIL182_00618	Integral membrane protein	32.4112	18.2754	24.2377	116.238	39.1824	103.567	76.5224	84.6948	109.114	151.703	65.5794	128.801	56.4064	75.796	59.7346	48.3198	17.3827	71.6893	11.1159	13.9636	10.4213	39.8516	10.9138	22.9184	25.6647	34.926	54.1908	73.7594	36.3333	56.6269	91.2123	50.0423	48.813	232.248	103.75	123.861	32.4751	33.3803	38.117	46.9564	42.3687	44.7297	268.019	215.614	235.73
RIL182_00619	fig|536231.75.peg.648	fig|536231.75.peg.648|RIL182_00619	Peptide chain release factor 2	142.674	69.7727	127.947	321.274	126.538	281.871	433.716	490.633	465.394	419.086	427.977	414.228	380.966	487.247	497.4	152.124	478.263	443.639	32.4139	34.5829	32.826	88.22	108.855	82.3547	35.5924	68.3623	160.157	206.532	173.818	146.389	212.875	148.282	163.946	201.051	172.543	183.317	91.7369	177.868	129.489	217.212	186.595	221.238	223.726	197.605	219.312
RIL182_00620	fig|536231.75.peg.649	fig|536231.75.peg.649|RIL182_00620	hypothetical protein	97.1355	70.8318	76.8893	123.458	68.2789	141.663	103.389	110.678	119.046	145.675	109.468	137.112	52.7666	157.144	140.396	141.327	214.236	68.0972	70.69	68.1239	68.5297	79.822	22.9672	72.8726	49.6173	44.5245	69.3434	96.648	106.965	81.6796	100.065	131.057	107.833	138.966	121.323	116.842	69.53	44.0224	73.1404	46.873	47.848	37.673	148.476	177.853	174.89
RIL182_00621	fig|536231.75.peg.650	fig|536231.75.peg.650|RIL182_00621	Putative virion core protein (lumpy skin disease virus)	45.8988	23.0978	25.4459	94.2895	41.7001	84.936	208.688	208.649	166.322	113.543	161.647	165.061	123.094	188.754	243.937	54.1423	90.6515	105.118	11.2106	10.2234	6.96568	33.3244	39.6245	31.3389	16.0062	27.0106	51.6479	97.0945	45.2581	57.6734	80.0623	70.7473	52.184	87.7877	84.8441	118.689	97.5145	149.141	109.862	107.245	107.114	116.488	178.611	160.158	157.717
RIL182_00622	fig|536231.75.peg.651	fig|536231.75.peg.651|RIL182_00622	Primosomal protein N' (replication factor Y) - superfamily II helicase	29.3323	16.9022	16.6448	60.0691	29.9444	62.299	130.224	138.879	129.234	95.3584	132.066	121.225	145.042	203.334	268.131	105.313	91.8256	144.07	9.15755	11.5456	11.0889	33.1956	46.562	32.5891	16.5829	24.1751	35.5204	55.2762	38.8307	39.8385	50.0644	47.9516	38.1008	95.1779	112.184	119.75	155.533	153.956	230.681	187.143	215.034	174.172	227.369	202.822	192.976
RIL182_00623	fig|536231.75.peg.652	fig|536231.75.peg.652|RIL182_00623	Protein of unknown function DUF477	55.0919	28.7383	32.459	115.159	55.1374	131.011	252.921	255.102	242.228	187.445	223.744	222.119	325.046	468.22	445.274	170.985	312.041	289.483	11.8125	13.7485	13.3737	66.9673	89.7662	60.4739	25.8833	47.9365	72.8568	118.794	63.2296	78.8834	112.384	80.0603	74.5811	177.708	208.392	214.301	361.934	509.209	311.529	475.848	428.465	469.662	568.598	513.974	522.873
RIL182_00624	fig|536231.75.peg.653	fig|536231.75.peg.653|RIL182_00624	ACT-domain-containing protein, predicted allosteric regulator of homoserine dehydrogenase	60.8311	32.904	37.1113	46.7173	37.7169	73.1357	293.534	252.038	266.674	219.935	174.691	186.41	282.373	213.515	187.63	59.5971	341.846	179.816	28.2801	32.7026	49.5661	76.8646	104.762	90.5946	31.6429	44.2318	65.6352	81.8791	25.4911	65.547	59.8336	53.7558	67.3827	110.984	149.16	151.98	333.45	143.616	0	141.059	130.335	144.591	253.221	237.979	244.745
RIL182_00625	fig|536231.75.peg.654	fig|536231.75.peg.654|RIL182_00625	Homoserine dehydrogenase (EC 1.1.1.3)	58.3706	29.0107	39.7445	51.3983	33.229	76.8903	181.589	169.962	154.995	140.552	135.509	144.114	256.109	323.03	320.237	84.3756	273.95	274.108	10.7607	9.51418	9.69767	38.9416	64.8297	54.1272	21.4085	39.5877	73.6833	88.2474	39.5331	60.1774	63.8563	55.5315	63.3335	75.837	85.3763	106.543	455.75	283.984	311.614	272.637	221.34	272.793	266.393	237.972	245.322
RIL182_00626	fig|536231.75.peg.655	fig|536231.75.peg.655|RIL182_00626	hypothetical protein	2.6978	1.69466	0.784814	1.26767	1.16982	0.399625	1.00399	3.0795	2.3849	11.3025	3.04342	5.35726	0	0	0	1.79295	0	0	0.159737	0.2857	0.323513	2.26936	2.14274	0.283067	1.24834	2.66861	1.45742	0	0	0	0	2.37916	0.856956	0	0	29.0473	0	0	0	4.42479	1.57878	1.94249	2.13058	4.19886	1.74052
RIL182_00627	fig|536231.75.peg.656	fig|536231.75.peg.656|RIL182_00627	Conserved membrane protein YtaF	2.33297	1.71097	2.85945	2.0719	1.93621	1.89315	1.16866	2.91595	4.5766	3.43587	5.18937	8.62358	1.78098	5.21325	0	1.88546	8.31804	0	0.485258	0.834849	0.765542	2.44098	1.55399	3.06848	1.79235	2.04005	5.50238	3.71415	0	1.66218	4.94199	3.12434	5.40412	0	0	8.6669	30.6284	0	91.8062	3.59286	10.7639	1.97554	17.6189	15.3864	7.90801
	fig|536231.75.peg.657	fig|536231.75.peg.657	hypothetical protein	13.0576	11.2313	24.721	4.70793	13.5928	22.6891	19.5586	0	6.48841	0	23.4021	29.6414	0	0	0	2.47819	0	0	1.71346	3.73465	4.06596	20.077	0	20.938	14.0307	11.3555	22.3962	26.6727	0	28.8822	0	0	4.15937	0	0	0	0	0	0	0	0	0	31.7637	48.3704	24.2632
RIL182_00628	fig|536231.75.peg.658	fig|536231.75.peg.658|RIL182_00628	Carbamoyl-phosphate synthase small chain (EC 6.3.5.5)	69.6113	36.6705	77.9926	42.5709	30.1975	61.6827	202.762	191.607	203.194	69.4488	82.1257	81.3185	106.216	90.0449	89.808	57.054	111.33	97.3891	15.0155	13.3761	16.4381	32.3046	33.2475	41.5221	12.2136	25.7763	56.3468	69.6386	89.6971	48.4761	67.0163	48.0395	60.2365	114.503	100.524	104.191	37.0861	50.4382	71.2744	43.2552	36.5738	43.7937	39.7209	38.5597	36.3908
RIL182_00629	fig|536231.75.peg.659	fig|536231.75.peg.659|RIL182_00629	Carbamoyl-phosphate synthase large chain (EC 6.3.5.5)	60.5478	30.6111	58.9521	59.9027	39.8838	63.9315	119.958	124.309	119.428	106.481	122.793	134.471	65.1253	84.2765	92.6377	18.802	55.1927	63.3869	9.71292	8.15742	9.68366	30.9218	33.7421	35.1594	10.0617	26.3032	84.7903	92.3516	70.1156	54.4653	91.394	58.3045	79.1544	122.425	190.249	176.849	47.8316	70.2225	61.8562	15.6901	14.855	21.8036	21.0045	18.1245	18.2804
RIL182_00630	fig|536231.75.peg.660	fig|536231.75.peg.660|RIL182_00630	putative metal-dependent phosphohydrolase, HD region	51.7886	31.9081	49.3729	113.869	57.7201	93.5043	131.038	139.999	148.761	109.418	105.234	96.0202	56.2359	75.6476	102.715	37.7474	59.2283	36.7875	20.7869	16.7917	14.7742	45.3317	39.226	43.656	25.5208	49.7138	145.826	136.503	75.7473	111.427	127.744	62.3517	54.4778	120.044	122.316	112.509	85.0045	88.3003	17.8824	37.5814	39.7879	37.5751	91.6644	81.6565	85.0383
RIL182_00631	fig|536231.75.peg.661	fig|536231.75.peg.661|RIL182_00631	Spore cortex-lytic enzyme, lytic transglycosylase SleB	2.95223	2.27505	2.0778	7.13764	5.18741	7.18466	3.82216	5.36114	7.0361	11.7599	10.2924	6.84219	5.72279	0	0	2.2369	13.155	0	0.796285	0.616785	0.550143	3.34152	1.61081	2.68638	3.19751	4.21557	4.93334	6.70487	0.567268	4.75472	5.38912	5.52582	3.64477	5.37077	0.830037	2.8691	7.99976	0	0	3.27752	6.18705	2.48516	7.83381	8.32869	8.03791
	fig|536231.75.peg.662	fig|536231.75.peg.662	hypothetical protein	145.563	75.4066	6.05106	84.1226	61.4213	122.182	15.0799	23.2795	57.2122	87.7614	0	8.5496	46.0303	0	0	38.7741	0	0	32.5623	34.5329	50.1867	23.5399	58.9861	20.2185	63.1219	128.496	9.22233	19.5577	24.7455	0	0	13.8311	24.6397	238.067	0	0	0	0	0	107.52	47.0861	46.0125	30.9869	82.7265	59.5246
RIL182_00632	fig|536231.75.peg.663	fig|536231.75.peg.663|RIL182_00632	3-ketoacyl-CoA thiolase (EC 2.3.1.16) @ Acetyl-CoA acetyltransferase (EC 2.3.1.9)	1061.23	625.073	971.984	1645.34	1214.9	1600.91	3493.77	3420.69	3650.07	2114.08	1815.69	2015.83	1619.9	2308.62	2241.87	927.952	2567.73	2192.15	588.017	623.101	573.958	2090.72	1183.03	1510.9	856.963	1550.69	2775.26	2338.52	1768.43	1912.49	1667.88	1377.9	1560.28	986.169	1229.57	1178.42	623.613	582.276	458	655.33	698.332	652.917	567.575	569.806	604.858
RIL182_00633	fig|536231.75.peg.664	fig|536231.75.peg.664|RIL182_00633	3-hydroxybutyryl-CoA dehydrogenase (EC 1.1.1.157)	887.435	413.777	675.838	2321.39	1108.08	2013.94	3389.82	3822.08	3199.94	1560.83	1604.33	1697.82	1407.51	2270.89	2246.1	266.375	1126.24	1000.4	97.0809	83.7814	61.4949	908.018	1272.47	916.565	408.887	1117.41	2727.99	2973.3	926.93	2125.78	2161.04	1120.51	1082.57	1175.87	1360.81	1486.99	701.087	852.984	596.938	407.434	362.715	457.026	596.106	544.366	598.579
RIL182_00634	fig|536231.75.peg.665	fig|536231.75.peg.665|RIL182_00634	Electron bifurcating butyryl-CoA dehydrogenase (NAD+, ferredoxin)	602.709	301.675	450.783	1460.44	736.744	1352.15	1466.31	1805.46	1624.36	802.849	711.049	903.169	431.263	1093.94	961.608	176.715	549.587	442.821	66.7989	61.5477	45.3692	442.829	417.074	482.807	320.329	803.121	1922.52	2008.42	617.755	1538.88	1456.1	803.81	746.827	955.101	1187.78	1218.41	347.418	254.019	399.38	155.887	155.211	187.4	387.334	355.597	388.016
RIL182_00635	fig|536231.75.peg.666	fig|536231.75.peg.666|RIL182_00635	Electron bifurcating butyryl-CoA dehydrogenase, electron transfer flavoprotein beta	751.077	374.532	585.644	1783.79	900.622	1848.44	2170.37	2720.32	2368.13	1187.94	1062.11	1368.42	550.311	1450.38	1179.14	298.743	891.048	568.936	97.1912	98.7939	74.4825	565.77	461.975	691.498	398.336	1034.8	2489.99	2777.8	1050.61	1983.35	1684.78	996.435	955.057	1143.9	1558.15	1443.76	464.207	410.1	253.662	160.131	185.716	193.702	460.778	408.444	447.26
RIL182_00636	fig|536231.75.peg.667	fig|536231.75.peg.667|RIL182_00636	Electron bifurcating butyryl-CoA dehydrogenase, electron transfer flavoprotein alpha	972.151	501.321	819.121	2346.01	1182.06	2210.84	3469.45	3619.02	3227.52	1551.87	1585.45	1745.5	918.644	1808.7	1881.6	521.454	1031.74	870.438	145.777	134.043	118.897	809.03	978.816	964.628	507.433	1218.12	3081.9	3621.7	1750.61	2641.86	2107.75	1211.02	1099.79	1229	1646.37	1684.63	377.379	930.442	537.412	311.206	282.576	362.197	525.025	447.293	498.404
	fig|536231.75.peg.668	fig|536231.75.peg.668	hypothetical protein	2.70044	0.458171	1.13551	6.2137	0.259602	5.09895	2.64629	0.481745	8.34823	2.99694	0	14.2313	30.2794	0	0	0	0	0	0.462183	0.289116	0.093744	2.07917	1.15403	4.82816	0.90222	1.22882	1.56305	2.10484	0	0	0	0	4.85307	0	0	0	0	0	0	12.8469	0	0	1.72919	0	7.53119
RIL182_00637	fig|536231.75.peg.669	fig|536231.75.peg.669|RIL182_00637	hypothetical protein	1.84251	0.098252	1.45538	2.6284	1.66074	8.60707	2.56498	0	13.3701	14.8989	4.49913	9.85442	0	0	0	0	0	0	0.094918	0.215422	0.192222	0.296819	1.96884	1.04865	0.15383	0.352623	0.882454	0	3.01162	0	20.7596	2.59447	0.62694	0	0	0	0	0	0	1.15335	0	4.35333	1.10044	0.456656	0.640806
RIL182_00638	fig|536231.75.peg.670	fig|536231.75.peg.670|RIL182_00638	Substrate-specific component PanT of predicted pantothenate ECF transporter	48.6305	29.6293	44.5028	46.9324	29.4265	129.916	80.3049	71.0926	91.887	97.3091	124.2	86.6371	72.8233	86.506	150.121	26.4055	45.9256	19.5918	17.5878	14.0734	16.4741	19.5172	10.4912	25.5326	17.5027	25.2923	61.7605	44.1464	60.4741	48.3903	49.3633	42.9472	53.3322	77.5306	57.6884	82.5057	86.2881	63.0629	15.1851	23.1365	25.749	25.4512	50.3595	50.0005	39.9218
RIL182_00639	fig|536231.75.peg.671	fig|536231.75.peg.671|RIL182_00639	Substrate-specific component PanT of predicted pantothenate ECF transporter	37.2861	23.5273	35.3584	55.9621	31.4553	137.479	62.6009	61.5174	65.6775	68.1557	61.5647	58.0703	37.1472	50.1138	48.4903	29.6909	51.188	46.0406	19.902	15.4822	19.3891	19.388	13.0693	19.0328	20.6661	29.9657	65.4497	51.2317	34.1957	40.5237	31.3711	31.9233	70.8369	77.5306	109.608	115.954	57.5254	58.0178	64.5366	23.7408	19.1252	21.3664	61.7013	52.6791	60.7133
RIL182_00640	fig|536231.75.peg.672	fig|536231.75.peg.672|RIL182_00640	FAD:protein FMN transferase (EC 2.7.1.180)	0.38404	0.364051	0.153835	0.073725	0.179149	0.298567	1.00087	1.36404	1.10264	0.363252	0.249863	0.217087	0	0	0	0.222498	3.98685	0	0.112981	0.318994	0.14923	0.522066	0.515931	0.181124	0.307074	0.400854	0.947886	0.917111	1.19658	0.779654	0.468438	0.112022	1.11431	1.0171	1.8837	4.34365	0	0	0	1.01621	2.30951	0	4.08735	5.17716	4.4285
RIL182_00641	fig|536231.75.peg.673	fig|536231.75.peg.673|RIL182_00641	hypothetical protein	0.615021	0.474902	0.486145	0.5695	0.231361	0.69636	1.09116	1.76434	1.67985	0.844969	0.976635	2.02596	3.94773	2.27712	3.57963	1.56771	0.953452	0.510816	0.477041	0.581547	0.298804	0.913124	1.132	1.02265	0.536503	0.652426	1.46043	1.888	0.806617	1.45169	0.961169	0.628602	0.41416	2.43511	1.8921	7.8275	7.04953	6.01724	0	4.73419	3.32169	4.67713	9.6993	10.6694	11.2169
RIL182_00642	fig|536231.75.peg.674	fig|536231.75.peg.674|RIL182_00642	hypothetical protein	0.252119	0.059469	0.645644	0.255425	0.420255	0	0	10.1825	3.22069	0	5.4375	0	1.87306	0	31.753	13.3564	5.10115	0	0.463125	0.548776	0.583025	0.605019	0	0.817627	0.452864	0.213753	0.417299	0	0	0	0	4.1788	0.760912	28.5986	17.3458	0	57.5618	0	0	0	0	7.79736	12.9947	17.9305	24.6939
RIL182_00643	fig|536231.75.peg.675	fig|536231.75.peg.675|RIL182_00643	hypothetical protein	2.11772	1.5011	0.446063	0	0.811741	0.724716	0	5.27104	1.64257	0	2.19855	0	0	0	0	6.76644	0	0	1.2534	0.633939	1.27192	3.57874	0	2.69276	0.890151	1.26462	1.90387	0	0	0	5.81874	1.69226	0	0	0	16.588	0	0	0	21.8301	10.3427	3.19317	16.5774	15.8751	19.6826
RIL182_00644	fig|536231.75.peg.676	fig|536231.75.peg.676|RIL182_00644	Stage III sporulation protein D	0.760655	0	0.765246	0	0	0	0	0	0	11.3377	0	0	0	0	0	0	0	43.2022	0.605449	0	0.087304	0	0	2.0349	0.84346	0.838953	0	0	0	0	0	0	3.40807	0	0	0	0	0	0	0	15.6659	0	4.88395	4.0473	4.85856
	fig|536231.75.peg.677	fig|536231.75.peg.677	hypothetical protein	0.814942	0.25815	1.83659	0	0.122411	0.26705	0	0	0.559932	0	0	0	0	0	0	7.01405	0	0	0.951419	1.31071	1.13495	0.530386	0	5.36239	1.31205	1.88765	2.80593	1.98859	0	2.02575	0	0	0	0	0	0	0	0	0	0	2.04338	0	7.48872	0.40473	5.60604
RIL182_00645	fig|536231.75.peg.678	fig|536231.75.peg.678|RIL182_00645	hypothetical protein	0.615169	0.246035	1.39191	1.19651	0.588943	1.36739	1.03435	0	1.21883	0	2.09935	0	0.970065	0	8.53687	1.28471	21.3576	0	0.513984	0.498439	0.615874	1.3942	0.549979	0.913147	0.284211	0.493392	0.333971	1.36827	2.95427	0	0	0.293612	0.628429	0	0	5.70563	0	0	0	0	0	0.734776	1.17506	0.837062	0.967285
	fig|536231.75.peg.679	fig|536231.75.peg.679	Permease	0.047461	0.093153	0.076373	0	0	0	0.913798	0.294776	0.902874	1.07028	0	0	0	0	0	0	0	0	0.033383	0.12151	0	0.740164	0.618996	0.140092	0.165917	0.254281	0.316803	0	0	0.665113	0	0.209807	0.149387	0	0	0	0	0	0	0	0.507848	0	2.34855	1.41407	0.341781
RIL182_00646	fig|536231.75.peg.680	fig|536231.75.peg.680|RIL182_00646	GMP synthase [glutamine-hydrolyzing], amidotransferase subunit (EC 6.3.5.2) / GMP synthase [glutamine-hydrolyzing], ATP pyrophosphatase subunit (EC 6.3.5.2)	107.535	52.4113	82.4881	170.154	81.5702	209.149	516.618	481.258	493.602	479.697	536.001	381.903	153.303	182.982	197.016	26.7834	117.699	113.443	20.0888	18.3599	24.473	68.852	54.5761	70.1843	12.527	50.4197	201.884	108.126	89.1321	84.6269	230.298	156.352	172.524	147.757	145.521	113.607	33.5369	60.9314	13.0744	19.911	14.9334	20.4521	13.3971	10.1396	12.1807
RIL182_00647	fig|536231.75.peg.681	fig|536231.75.peg.681|RIL182_00647	Possible abortive infection phage resistance protein	56.0246	58.0968	63.9075	35.6593	31.8491	52.3914	7.38933	7.08924	8.15867	7.51035	7.80398	7.15914	8.71361	7.2897	12.6585	12.8916	5.21663	5.88806	11.7981	9.46178	10.0762	12.374	17.2468	14.3715	15.8512	18.6716	21.9573	14.2161	7.48626	16.4535	34.5613	30.2294	18.8387	20.5794	12.7801	12.594	0	4.39857	5.50466	9.71976	10.9716	15.9294	19.4074	21.9537	21.8446
RIL182_00648	fig|536231.75.peg.682	fig|536231.75.peg.682|RIL182_00648	hypothetical protein	20.2292	12.0033	12.1674	20.103	12.4256	16.3175	16.2367	19.7511	18.5005	29.9891	27.6932	14.529	19.3374	18.0117	21.9482	19.1906	38.4339	17.9037	4.66159	4.97791	4.46336	14.1976	16.5833	11.011	6.33	11.7532	15.122	16.0244	10.9494	11.0868	14.449	17.796	20.2461	7.92027	18.1803	8.42759	10.7922	23.4983	67.5658	7.2852	4.30117	9.7856	12.5556	13.2199	12.5374
RIL182_00649	fig|536231.75.peg.683	fig|536231.75.peg.683|RIL182_00649	hypothetical protein	0.305399	0.46979	0	2.90637	0	0	0	29.9566	0	0	0	0	0	0	0	0	0	0	0.361388	1.07933	0.25156	0	0	0	0.527906	0.434059	0	0	0	0	0	0	0	0	0	0	0	0	0	0	0	0	0	0	5.09345
RIL182_00650	fig|536231.75.peg.684	fig|536231.75.peg.684|RIL182_00650	Integrase	0.16856	0.09853	0.144863	0.126874	0.152252	0.035078	0.025966	2.17001	0.245743	0	0.23422	0.610162	0	0	0	0	5.29327	0	0.279439	0.139742	0.140124	0.193668	0.53433	0.130303	0.017657	0.07262	0.050278	0	0	0	0	0	0.074791	0	7.96821	5.10219	0	0	0	0	0.285936	0	0.312762	0.273376	0
RIL182_00651	fig|536231.75.peg.685	fig|536231.75.peg.685|RIL182_00651	hypothetical protein	0.434504	0.36104	0.413577	0.435194	0.124465	0.088649	0	0	1.59907	0	0	0	2.83171	0	34.549	0.631223	30.8862	0	0.311626	0.467902	0.028606	0	0.626134	0	0.153701	0.141125	0.114295	0	0	0	0	0	0	0	0	0	0	0	0	0	0	0	0.22295	0	0
RIL182_00652	fig|536231.75.peg.686	fig|536231.75.peg.686|RIL182_00652	hypothetical protein	0.042024	0	0	0	0.040168	0.343424	0	0	0.675272	0	0	0	0	0	0	0	0	0	0	0.069586	0	0.272871	0	0	0	0.034142	0	0	0	0	0	0	0	0	0	0	0	0	0	0	0	0	0	0	0
RIL182_00653	fig|536231.75.peg.687	fig|536231.75.peg.687|RIL182_00653	hypothetical protein	0.359418	0.151001	0.383925	0.512328	0.175817	0.16886	0.952749	1.32549	0.916763	1.9553	1.90806	2.61671	3.81452	0	1.65207	0.456787	5.8954	1.81366	0.207507	0.236517	0.147549	0.174272	0.391741	0.227477	0.056451	0.148939	0.139464	0.539537	0	0.254354	0	0.361796	0.308225	0	7.31095	0	0	8.65161	0	0.763528	2.27403	0.883196	1.1996	0.864892	1.12536
RIL182_00654	fig|536231.75.peg.688	fig|536231.75.peg.688|RIL182_00654	hypothetical protein	267.323	263.596	284.85	209.011	208.395	254.618	47.2087	63.5967	48.7814	89.2292	72.5922	58.6696	133.688	131.778	51.7214	364.223	98.3005	81.2826	259.299	240.445	169.96	291.328	325.277	274.925	106.59	152.432	112.9	84.0083	111.647	111.706	272.672	327.384	248.071	96.1867	122.14	165.574	112.662	0	139.896	419.591	402.163	320.736	253.506	276.052	260.848
RIL182_00655	fig|536231.75.peg.689	fig|536231.75.peg.689|RIL182_00655	hypothetical protein	15.1206	14.9441	14.7097	21.4914	16.8522	20.3526	10.3974	11.6228	12.8026	11.5871	14.9285	11.6424	17.677	27.2924	43.983	16.9453	17.9949	23.8544	6.77859	6.6562	4.58025	8.3024	16.5786	9.46148	10.1842	15.5519	10.7893	11.4032	1.61826	8.24173	16.0211	20.3033	19.1462	25.1137	13.917	45.5211	34.3959	66.9312	34.1021	100.879	125.242	93.4934	129.615	122.383	94.8445
RIL182_00656	fig|536231.75.peg.690	fig|536231.75.peg.690|RIL182_00656	DNA-cytosine methyltransferase (EC 2.1.1.37)	23.8268	17.9683	15.6801	40.923	23.142	32.8032	44.784	40.5264	36.246	36.0946	46.4077	46.6424	65.1887	61.4446	53.4222	44.1017	41.6212	57.0237	7.00431	7.09472	4.97979	10.182	15.1679	12.6046	13.4097	20.786	19.3429	25.0295	8.81602	19.65	38.5477	31.1338	22.4138	52.8611	39.6988	51.5297	149.81	129.655	205.052	220.455	191.244	203.344	205.713	177.039	168.311
RIL182_00657	fig|536231.75.peg.691	fig|536231.75.peg.691|RIL182_00657	Lmo0572 protein	66.7596	60.3128	45.2978	77.2611	46.6503	204.491	20.6405	16.7963	13.3771	14.1767	20.009	18.7258	38.4655	26.4626	48.372	106.335	45.0885	31.8406	13.4342	15.616	17.5475	15.1572	67.1517	33.6049	29.613	43.8925	34.1344	29.1007	15.3243	38.7247	25.6763	17.5772	11.102	17.736	24.1455	27.8425	151.849	150.565	153.377	328.478	279.34	439.134	130.975	145.644	146.917
RIL182_00658	fig|536231.75.peg.692	fig|536231.75.peg.692|RIL182_00658	hypothetical protein	47.1399	54.2383	42.3934	44.319	40.3665	73.9188	15.5115	11.6146	13.2704	16.8581	18.352	17.926	32.7307	14.2002	60.2861	52.4317	24.1139	27.3605	8.07954	9.16075	8.98354	13.848	30.5484	19.41	46.1874	45.3892	37.5256	17.1442	14.772	36.707	37.7286	31.2269	20.8513	41.1951	65.6043	32.962	38.5549	30.7151	53.9301	62.2261	80.3553	70.5624	75.3541	78.9958	64.0979
RIL182_00659	fig|536231.75.peg.693	fig|536231.75.peg.693|RIL182_00659	hypothetical protein	433.92	421.316	365.332	230.132	229.782	468.759	63.2436	65.0176	49.4872	61.95	73.3365	82.3328	197.913	107.491	156.805	263.133	156.232	169.224	53.0912	55.2924	48.8897	142.1	456.622	258.716	306.564	328.707	224.272	121.296	87.8252	194.551	188.095	164.519	132.283	43.442	96.819	83.9259	101.661	260.266	182.148	379.193	264.484	405.506	173.895	189.573	191.727
RIL182_00660	fig|536231.75.peg.694	fig|536231.75.peg.694|RIL182_00660	hypothetical protein	22.1389	9.87766	10.629	31.5779	22.7323	22.6496	38.5066	36.234	38.2072	52.0983	53.6328	37.3814	14.7559	16.8647	22.7571	4.34679	12.3297	16.6397	6.28854	5.74607	4.84146	19.5702	14.451	14.834	5.43278	11.2656	23.4101	19.1483	9.95871	15.525	30.3637	18.2577	19.5973	16.9195	15.7718	27.4069	4.14903	0	0	9.04529	6.76138	9.69424	9.34792	7.9254	5.67259
RIL182_00661	fig|536231.75.peg.695	fig|536231.75.peg.695|RIL182_00661	Mobile element protein	0.592904	0.526836	0.909272	0.255307	0.092754	1.01248	7.10381	0	0.712013	0	0	0	3.67715	0	0	1.58384	0	0	0.200534	1.20423	0.261796	1.94181	2.60417	0.596707	0.08707	0.28287	0.407573	0	0	0	1.50576	0	0	0	0	0	0	0	0	0.220305	0	0	1.4933	1.05541	0
RIL182_00662	fig|536231.75.peg.696	fig|536231.75.peg.696|RIL182_00662	hypothetical protein	2.24824	0.7098	0.764005	1.35537	0.575762	5.33221	2.39037	0	2.72659	0	0	0	0	0	0	3.93873	0	0	0.108896	1.13754	0.419903	0.782365	0.95084	1.36323	0.310556	0.357986	1.31901	1.63937	0	1.1483	0	2.0052	0	0	0	18.7347	0	102.129	0	0	0	0	0.574909	0	0
RIL182_00663	fig|536231.75.peg.697	fig|536231.75.peg.697|RIL182_00663	FIG00515477: hypothetical protein	1.111	0.955299	1.08831	0.212092	0.177923	0.761643	4.60752	0	2.70099	0	0	4.01494	0	0	0	1.33425	24.7758	0	1.8969	1.77765	0.952943	0.950729	2.04956	2.59128	1.47513	1.56886	1.00037	2.37428	0	0	0	0	0.982156	0	0	0	0	0	0	1.15593	3.35178	0	2.40063	3.44301	6.47786
RIL182_00664	fig|536231.75.peg.698	fig|536231.75.peg.698|RIL182_00664	ATPase/GTPase, AAA15 family	15.1049	13.1883	13.1621	11.9845	7.0785	21.6961	3.73428	8.48269	4.86068	4.48087	5.79671	5.8644	7.49173	9.36456	2.74843	10.2763	4.97065	5.27478	4.19226	4.5458	3.77367	10.0105	22.0139	12.7046	8.17966	8.08584	8.75892	14.206	12.38	13.1654	7.92863	7.60693	6.64402	30.1178	19.1305	11.015	0	0	11.6997	17.0631	11.9842	20.6305	8.3195	9.60752	7.25268
RIL182_00665	fig|536231.75.peg.699	fig|536231.75.peg.699|RIL182_00665	Mobile element protein	49.3939	26.8707	33.2254	38.0769	19.3222	36.9426	74.1905	90.8396	88.9392	43.2824	14.1303	19.9163	22.3428	21.7028	0	24.2551	49.2816	55.0565	31.4518	31.735	32.2808	39.8889	70.1971	59.8657	27.1495	35.4378	41.9319	55.3261	71.3476	61.0358	12.0857	30.594	28.6107	39.724	12.7363	28.7026	0	13.0208	82.245	25.2297	26.739	39.1315	14.3788	14.3644	14.8969
RIL182_00666	fig|536231.75.peg.700	fig|536231.75.peg.700|RIL182_00666	Mobile element protein	51.7147	36.9095	59.4224	30.4434	24.732	27.5595	97.2881	99.6263	93.7858	53.3761	50.2143	32.1439	11.1869	13.3963	22.7379	32.3608	29.1918	39.8545	84.1182	65.3343	77.4349	66.9053	31.5689	58.7266	53.8284	57.0314	86.4806	119.113	202.581	127.82	36.0648	37.484	27.638	179.674	132.579	41.9359	75.2626	135.36	37.0391	26.3378	42.3345	26.7513	14.6129	18.2967	17.7975
RIL182_00667	fig|536231.75.peg.701	fig|536231.75.peg.701|RIL182_00667	Mobile element protein	303.635	195.314	305.366	205.073	180.744	90.1026	79.279	94.0701	73.2927	98.4809	57.4779	57.6854	37.0092	27.387	50.4413	67.5614	57.1789	53.2934	281.09	203.035	204.758	89.0346	78.3171	85.1839	107.991	150.774	241.266	405.349	713.78	420.373	251.472	182.995	196.312	249.768	241.961	142.285	56.2365	67.5695	172.903	74.1339	75.372	77.0407	99.992	111.351	105.266
RIL182_00668	fig|536231.75.peg.702	fig|536231.75.peg.702|RIL182_00668	Mobile element protein	126.471	75.5482	84.8084	113.945	73.7421	49.6277	80.3378	98.6982	79.8704	95.0615	107.555	93.6984	59.0865	85.4249	121.261	57.2342	79.1107	72.6758	93.1992	74.2392	69.511	77.5442	124.907	69.8268	53.1253	81.3051	119.811	126.668	117.439	121.962	125.596	100.861	92.4501	148.645	166.372	88.0363	70.6778	100.043	0	105.014	96.2162	112.309	103.664	104.97	115.964
RIL182_00669	fig|536231.75.peg.703	fig|536231.75.peg.703|RIL182_00669	hypothetical protein	23.6024	20.1882	29.3713	8.75135	7.0586	7.39393	11.1961	12.4774	11.4372	4.41318	0.74522	2.61526	1.55247	14.6702	0	13.365	0	18.0963	12.122	12.0706	9.26155	15.886	24.6667	23.4514	21.8717	19.0743	12.9579	13.6147	25.8888	24.6712	9.12123	16.1627	16.197	39.6521	10.375	24.168	60.8907	0	0	26.1141	20.4717	33.9407	18.9806	18.0484	24.2696
RIL182_00670	fig|536231.75.peg.704	fig|536231.75.peg.704|RIL182_00670	hypothetical protein	15.2233	13.6493	14.6848	4.36409	5.14457	11.9972	2.10001	1.00365	1.03201	3.56203	2.13764	1.32899	1.8562	0	0	10.2432	1.29758	0	2.67144	2.09484	2.01525	4.08677	8.32685	5.09903	7.62354	7.03764	5.02947	5.47855	1.74568	4.59982	4.50219	4.88469	3.76173	11.105	0	11.8415	27.3237	22.7583	0	9.27526	6.12421	6.67461	13.4553	10.9864	12.0421
RIL182_00671	fig|536231.75.peg.705	fig|536231.75.peg.705|RIL182_00671	hypothetical protein	43.6595	32.7544	33.2587	14.6672	13.2811	33.8066	28.9574	20.8688	13.0989	8.87016	10.2239	12.1136	61.3959	28.6456	45.9476	43.3819	67.6083	16.0767	10.5093	9.4366	8.47357	18.4	62.1467	43.2809	18.8726	14.9509	9.36446	10.6398	5.57938	15.3463	18.8396	15.3415	11.2987	9.33151	23.5244	19.8653	162.348	254.179	120.588	85.8348	73.3342	80.6937	23.3448	27.8965	29.9922
RIL182_00672	fig|536231.75.peg.706	fig|536231.75.peg.706|RIL182_00672	hypothetical protein	1.14093	0.749104	0.450418	1.20878	0.176909	0	0	0	2.27778	4.16882	8.57583	0	25.5126	0	40.0865	3.32545	0	0	0.060862	0.232431	0	2.28842	0.284686	0	1.0536	0.074923	0.545536	0	0	0	0	0	1.6021	0	0	0	0	0	0	10.4806	11.9716	4.0833	7.70251	8.49879	8.94238
RIL182_00673	fig|536231.75.peg.707	fig|536231.75.peg.707|RIL182_00673	hypothetical protein	2.47027	1.5048	1.29893	1.39943	1.13308	1.51976	0	3.35185	6.21248	3.38398	0	4.03004	0	33.8216	0	4.34018	29.2346	0	0.728683	1.24727	1.28851	3.64631	0	3.23528	1.46949	2.31701	0.720139	1.61606	2.23406	2.99191	0	0	2.56514	48.3299	0	17.3467	0	0	0	10.6001	0	12.6067	6.19264	13.0264	12.554
RIL182_00674	fig|536231.75.peg.708	fig|536231.75.peg.708|RIL182_00674	hypothetical protein	1.47207	0.916929	1.29457	0.633285	0.209604	0.559493	1.57246	0	2.55721	1.26594	0	1.50263	0	0	0	2.42012	25.7433	15.9874	1.00229	0.918876	0.645468	4.33549	3.83863	0.848279	1.16493	0.422341	2.23172	0.470323	0	0.681236	0	0	0.478409	30.0785	0	0	0	132.085	0	14.3406	3.25183	3.01071	6.01429	5.04046	8.04935
RIL182_00679	fig|536231.75.peg.709	fig|536231.75.peg.709|RIL182_00679	FIG098404: Hypothetical protein	2.30343	1.92164	2.54238	2.20902	1.67311	4.38035	0.491045	1.56237	1.78868	1.86246	0.804524	2.50877	0	1.86314	1.88033	1.35138	13.7932	0	0.610316	0.598254	0.515019	0.957493	0.658617	0.965313	1.30543	1.56172	1.28712	0.848825	0.31135	1.32058	4.03364	1.68362	2.49452	3.31454	8.01205	0.709222	0	0	0	0.573373	0.982218	0.24585	2.27142	1.82595	2.3441
RIL182_00680	fig|536231.75.peg.710	fig|536231.75.peg.710|RIL182_00680	FIG087842: Hypothetical protein	3.74819	2.43386	2.28417	2.92189	2.35704	4.43132	5.74375	7.53662	4.74304	4.17303	7.51889	5.37452	5.33568	21.8807	8.83338	3.04519	18.4592	10.938	1.07355	1.44677	1.14144	2.97488	2.79135	1.98923	1.84785	2.25294	3.27561	1.69166	2.06089	2.01686	6.69355	3.98449	3.96248	1.80737	5.02734	1.93092	1.15433	9.43738	0	2.51742	5.01382	5.9817	6.25861	5.22565	6.17211
RIL182_00681	fig|536231.75.peg.711	fig|536231.75.peg.711|RIL182_00681	FIG100068: Hypothetical protein	3.09584	2.04571	2.63295	2.19262	2.09463	3.69633	3.80588	6.5572	5.64138	3.93458	5.5747	4.99091	6.80745	9.88807	11.3881	1.6551	11.4641	2.44079	0.737432	0.705844	0.580889	1.80812	0.96754	1.26746	0.953148	1.3922	2.29502	2.30652	1.39589	2.46249	4.0601	2.82397	3.04711	5.22885	2.64648	5.60878	0	3.16616	1.02907	2.29788	2.72625	2.00848	6.91612	6.34673	5.89362
RIL182_00682	fig|536231.75.peg.712	fig|536231.75.peg.712|RIL182_00682	FIG124585: Hypothetical protein	2.10678	1.17447	0.515414	1.73311	0.980936	2.01975	4.40005	3.60885	5.45066	3.7698	1.92671	1.83779	3.34858	7.11491	10.963	1.06733	11.1906	7.97389	0.347231	0.461544	0.440884	1.58795	1.07597	0.852296	0.598516	0.676015	0.993828	1.94176	1.17429	0.264631	2.02281	1.74387	1.98148	6.32293	7.33757	1.68991	0	0	0	0.629013	1.54573	0.56466	7.44467	4.59795	4.93479
	fig|536231.75.peg.713	fig|536231.75.peg.713	hypothetical protein	0.412498	2.94861	0	1.22579	0	1.89854	0	0	0	0	0	0	0	0	0	0	0	0	0.333107	0	0	0	0	0	0.732951	0	1.87243	0	0	0	40.5158	0	0	0	0	0	0	0	0	0	0	0	0	0	0
RIL182_00683	fig|536231.75.peg.714	fig|536231.75.peg.714|RIL182_00683	Methyl-accepting chemotaxis sensor/transducer protein	14.4198	9.99709	9.90223	23.4658	12.1043	29.3967	9.14752	13.0232	11.423	14.5406	13.9135	17.0683	17.2454	13.0183	20.4134	11.5002	18.7164	21.1618	1.65864	1.76588	2.06113	5.52054	5.54541	5.21455	3.77232	7.40139	9.65565	9.48986	4.21704	8.01983	21.9325	22.2182	15.8578	12.8452	7.27777	9.56592	16.0784	5.61227	0	11.6042	10.0602	16.5424	17.4685	17.9649	16.9162
RIL182_00684	fig|536231.75.peg.715	fig|536231.75.peg.715|RIL182_00684	hypothetical protein	15.1492	9.06549	13.3603	30.0318	14.1596	24.6648	34.8594	35.9141	42.0451	36.0499	28.3848	36.8437	17.2383	6.73082	32.7659	8.16895	29.4515	33.7114	4.8496	5.71352	5.75045	11.4875	7.84883	12.8062	7.6132	12.4134	20.2265	24.4337	12.9701	16.2533	26.2508	29.2027	22.7431	28.0447	19.9022	34.3838	5.24358	10.2451	0	5.04337	6.77613	6.52626	22.2163	21.5272	17.2053
RIL182_00685	fig|536231.75.peg.716	fig|536231.75.peg.716|RIL182_00685	hypothetical protein	19.0892	10.6539	18.4879	19.5275	10.5669	32.1558	30.8849	33.962	37.2595	28.8066	31.6887	30.2092	20.3276	21.166	23.9554	18.1152	17.0314	24.7594	7.67852	7.74835	9.06213	17.996	8.90149	16.6252	5.28831	7.96265	18.4109	31.4119	32.2674	25.2258	26.5204	20.3719	15.8265	19.5428	37.6583	20.1266	1.82959	22.2225	14.1753	12.1301	12.3124	15.6363	17.0587	13.8648	15.8747
RIL182_00686	fig|536231.75.peg.717	fig|536231.75.peg.717|RIL182_00686	hypothetical protein	26.1688	13.3086	15.6964	32.1214	16.359	27.517	56.9623	54.2301	54.622	67.0418	58.9532	54.2444	53.82	69.7772	76.686	27.3658	33.1568	76.2427	5.35063	5.30826	6.26747	19.3439	15.8657	18.8119	9.11936	17.2809	24.6373	42.48	22.549	35.2715	28.2062	21.3091	19.2028	58.8412	50.8054	72.0982	45.6133	0	0	24.8162	24.0874	30.4061	25.4486	30.1072	22.478
RIL182_00687	fig|536231.75.peg.718	fig|536231.75.peg.718|RIL182_00687	Putative dipeptidase	23.6977	12.943	15.7524	29.9441	16.7146	38.9157	110.76	104.55	85.2136	63.2433	77.4193	80.4738	73.5328	84.412	100.31	23.0293	72.0615	95.9719	4.78091	5.16174	3.3555	21.419	19.8998	17.5336	8.34985	15.9607	30.2368	51.2684	28.9362	31.0273	43.8488	28.6148	25.941	71.0973	80.3068	73.2204	84.5241	66.2039	57.2286	26.7893	23.6578	31.5907	40.3412	43.2195	41.219
RIL182_00688	fig|536231.75.peg.719	fig|536231.75.peg.719|RIL182_00688	hypothetical protein	29.1427	16.8354	19.0713	35.4321	17.4	54.222	86.0847	93.8975	69.1297	74.996	86.3589	87.4143	84.5586	93.9996	92.0093	34.076	59.5833	43.6748	7.04474	6.7031	6.52489	17.3668	12.8809	17.1489	10.7313	18.631	32.0368	54.3595	25.0963	34.2836	47.2239	37.3034	32.0602	84.4602	84.3648	90.1167	77.2599	66.3597	58.6806	18.342	29.4427	33.5175	52.2084	55.2035	55.5416
RIL182_00689	fig|536231.75.peg.720	fig|536231.75.peg.720|RIL182_00689	Sodium/glutamate symporter	19.4775	9.84935	13.0443	20.9764	11.0785	41.1963	87.1737	74.5797	66.8357	57.9724	56.2386	68.0598	63.7072	40.6636	63.2801	21.4894	44.91	59.8802	3.13984	3.43691	3.55524	11.4143	10.0212	14.9018	6.28105	13.2964	27.7023	40.1298	21.0443	25.1558	37.1098	17.9325	21.2059	52.7709	48.9501	57.3154	78.2786	11.6935	15.7284	24.9581	22.7874	26.8363	39.8134	38.3749	39.4683
RIL182_00690	fig|536231.75.peg.721	fig|536231.75.peg.721|RIL182_00690	hypothetical protein	26.2135	14.8818	22.2756	26.6355	16.1941	55.0788	41.0424	16.9057	29.0174	18.3678	0	0	17.8113	34.391	0	32.5588	0	59.5697	2.35445	2.81749	1.16507	9.24392	5.21332	5.26448	6.50979	20.6774	32.5607	42.0687	0	30.0259	61.9579	18.7721	28.091	285.203	0	101.775	0	0	538.251	50.6459	20.9507	44.9441	64.6882	65.0693	44.6424
RIL182_00691	fig|536231.75.peg.722	fig|536231.75.peg.722|RIL182_00691	Hypothetical sugar kinase in cluster with indigoidine synthase indA, PfkB family of kinases	19.3448	9.28314	10.0964	20.1634	10.9565	21.1184	58.629	63.2483	52.5906	44.5478	49.3904	53.954	60.7333	77.0966	65.3135	24.2428	45.6978	38.5696	2.62707	2.64042	2.42425	11.1654	15.4799	11.5439	5.7444	12.2613	26.0123	28.2909	11.5547	18.8346	29.0024	15.2275	16.28	41.8708	102.15	64.5167	18.1069	96.3639	76.456	35.7644	47.7732	51.4143	61.518	53.0921	60.1176
RIL182_00692	fig|536231.75.peg.723	fig|536231.75.peg.723|RIL182_00692	hypothetical protein	403.26	260.003	191.582	124.156	173.007	463.895	71.6111	69.074	54.9259	65.0414	83.3125	93.5197	139.032	51.9537	61.493	181.452	200.223	93.9824	79.0293	79.3117	80.9408	147.932	340.948	284.933	175.886	155.316	60.2959	38.6092	82.9152	66.6456	88.0774	97.5041	122.455	10.8388	256.2	197.941	64.1462	239.837	218.379	130.971	158.63	288.132	118.161	141.723	106.986
RIL182_00693	fig|536231.75.peg.724	fig|536231.75.peg.724|RIL182_00693	hypothetical protein	4270.18	4049.42	368.115	12712.7	19993.5	13067.7	1197.09	734.428	1686.25	14377.8	11672.1	8173.11	30008.2	14108.2	13677.8	26088.9	5833.24	12005.8	2075.59	2072.03	2995.03	3178.58	2883.9	1936.02	11662.4	9042.84	260.892	1211.19	1478.13	1135.33	324.126	4266.93	3239.43	14093.1	7633.54	6126.74	17914.9	5884.93	14612.6	6996.62	11156.8	3215.49	3865.56	4809.39	2545.39
RIL182_00694	fig|536231.75.peg.725	fig|536231.75.peg.725|RIL182_00694	small membrane protein	29.7937	21.1232	10.3245	53.0806	22.6749	68.502	28.0682	38.694	32.8535	39.0984	39.381	33.8733	82.131	82.3957	75.2639	193.063	87.3409	62.6849	2.96561	4.01251	3.83696	8.62286	7.0934	5.93985	15.822	15.1337	5.64249	21.6242	12.4387	7.41414	15.8994	13.7239	9.56894	44.6582	111.736	38.1072	42.9347	0	121.456	57.3358	39.956	47.1276	83.1655	91.4158	93.9424
RIL182_00695	fig|536231.75.peg.726	fig|536231.75.peg.726|RIL182_00695	Uncharacterized UPF0750 membrane protein	41.2781	26.1049	39.703	58.4791	26.0267	77.5933	68.7188	62.9168	64.5165	68.6264	82.3497	76.5371	57.5204	97.0394	115.192	90.0984	75.5767	54.1076	14.5605	16.4855	18.4427	25.9213	27.1795	29.3983	12.7744	18.328	28.1658	81.7964	81.7198	54.0583	42.4501	21.9941	30.4893	46.2555	99.305	70.6489	166.274	96.4912	142.114	57.9552	69.536	61.8614	92.6173	78.7661	92.93
RIL182_00696	fig|536231.75.peg.727	fig|536231.75.peg.727|RIL182_00696	Methionine biosynthesis and transport regulator MtaR, LysR family	38.9425	20.7747	29.123	49.5075	20.5414	53.5071	90.9754	80.1528	78.6444	74.9806	103.479	97.3588	90.7079	162.897	157.655	50.2147	106.167	123.968	5.3657	5.70966	4.62575	24.3705	33.873	22.6789	10.1622	16.0415	27.1703	81.6721	56.9785	53.1855	38.757	24.4096	22.0919	99.4498	90.7699	68.5492	197.246	236.263	166.2	145.58	135.839	179.583	126.068	118.461	127.168
RIL182_00697	fig|536231.75.peg.728	fig|536231.75.peg.728|RIL182_00697	hypothetical protein	121.443	126.264	158.003	124.026	113.306	331.199	0	28.6778	0	22.2442	200.452	67.5902	0	0	389.794	12.9616	0	0	67.8449	51.7368	60.8052	20.4866	18.048	59.3528	97.0559	83.622	74.0996	171.862	259.842	95.0329	196.98	236.042	105.523	0	0	0	0	0	0	27.3884	129.603	106.166	191.519	95.5234	152.104
RIL182_00698	fig|536231.75.peg.729	fig|536231.75.peg.729|RIL182_00698	Methionine ABC transporter ATP-binding protein	21.1923	12.3604	16.3067	21.7295	8.90411	20.7682	41.309	39.6241	38.4585	27.8937	26.8349	35.0823	23.2595	14.094	39.2768	32.8315	39.8142	16.8883	4.75021	5.28613	4.08414	23.513	17.4755	19.0495	11.5852	17.737	29.9551	70.5239	28.9024	38.3356	23.9723	17.4254	20.7684	66.3496	68.9998	85.0041	28.8863	54.019	83.42	33.3886	37.9208	45.2254	92.769	82.3709	85.454
RIL182_00699	fig|536231.75.peg.730	fig|536231.75.peg.730|RIL182_00699	Methionine ABC transporter permease protein	25.9329	16.6887	23.8181	37.3	13.7904	35.1891	42.8378	44.6491	46.5029	40.213	34.4544	47.8455	45.8733	36.5149	61.3497	83.7726	63.2246	73.7363	6.75299	6.01759	5.65861	37.6478	47.7445	31.2642	18.368	25.4899	48.7548	102.757	58.4193	70.0619	31.8833	23.9109	25.1706	46.6095	65.0809	103.153	100.909	226.885	179.104	186.017	153.217	192.566	136.425	124.821	138.681
RIL182_00700	fig|536231.75.peg.731	fig|536231.75.peg.731|RIL182_00700	Methionine ABC transporter substrate-binding protein	36.6601	26.0908	23.2931	73.6857	25.9432	64.1547	67.8963	60.592	59.9275	55.7743	38.4789	72.451	41.3978	73.2131	50.0173	51.882	23.9465	49.8078	8.67403	8.04756	6.2159	40.1392	31.7826	36.8121	19.8367	26.7982	43.5804	92.4393	45.1849	73.5347	59.9913	50.3629	57.3875	135.628	119.761	133.644	142.443	300.023	85.4032	99.1458	98.9144	114.536	184.316	180.988	181.176
RIL182_00701	fig|536231.75.peg.732	fig|536231.75.peg.732|RIL182_00701	hypothetical protein	22.5714	40.1113	15.9273	6.45106	29.8643	1.31847	0	0	0.672155	3.45369	4.81297	0	0	0	0	0	0	0	0.652636	1.2499	0.449159	11.2031	26.5007	17.5703	5.32491	9.83289	2.00223	1.22498	0	0	0	0	2.88323	17.4391	0	0	0	0	0	0.717593	19.0104	0	3.6521	1.0082	2.30782
RIL182_00702	fig|536231.75.peg.733	fig|536231.75.peg.733|RIL182_00702	hypothetical protein	188.947	329.424	217.276	128.376	386.912	78.8711	14.3194	4.44264	13.8479	56.4401	52.011	57.5913	32.3404	31.4227	0	32.5113	3.12239	0	21.3547	16.6046	17.9871	53.2547	88.6943	64.9351	55.4896	122.609	69.9061	6.27425	0	11.5007	79.3486	118.844	104.47	26.3098	107.955	14.1284	729.284	112.079	0	62.9386	121.206	40.3046	66.9131	52.2655	46.5888
RIL182_00703	fig|536231.75.peg.734	fig|536231.75.peg.734|RIL182_00703	Hydrolase, alpha/beta fold family	20.1364	11.0661	14.2291	51.4664	25.5195	36.0583	69.468	60.1491	73.2076	101.714	110.209	110.401	42.8876	48.9997	71.9022	21.0136	56.7297	37.9251	4.95245	5.54767	5.9031	16.7431	7.9658	15.4097	4.70629	10.6658	15.6909	18.3417	12.0016	13.0998	38.741	24.8556	24.6073	59.1876	83.1557	46.5044	25.5215	14.489	0	18.5296	19.4806	16.0221	31.172	29.9596	32.4695
RIL182_00704	fig|536231.75.peg.735	fig|536231.75.peg.735|RIL182_00704	hypothetical protein	21.39	13.2064	13.0681	49.4559	24.911	45.2218	81.4161	71.0046	68.8899	99.6888	133.753	148.613	96.07	114.359	108.086	14.4715	122.379	82.1478	5.84402	5.09062	5.33706	16.5886	16.5075	18.2182	6.31989	12.5529	20.2558	22.5471	13.8351	11.7209	37.3458	32.7592	24.6123	31.6978	47.5797	63.9244	104.849	20.9711	40.9271	41.4181	34.4349	36.8007	42.7565	38.2488	39.1728
RIL182_00705	fig|536231.75.peg.736	fig|536231.75.peg.736|RIL182_00705	Antiholin-like protein LrgA	63.2203	33.6467	48.2929	143.033	62.2605	307.189	302.312	252.529	227.081	351.825	413.235	316.246	143.449	164.318	141.528	93.108	211.047	197.894	15.1299	15.1926	18.292	35.1855	36.248	46.3191	19.4304	45.7692	108.405	136.726	124.27	129.29	63.0876	49.4533	52.6315	260.038	379.09	469.59	209.433	172.646	396.781	138.736	121.015	135.584	234.427	194.051	293.566
[truncated: 3,537 more rows]
