# Supplementary material for: Starvation responses impact interaction dynamics of human gut bacteria Bacteroides thetaiotaomicron and Roseburia intestinalis
Source: ISME J. 2023 Sep 5;17(11):1940–52. doi: 10.1038/s41396-023-01501-1 (PMC10579405; doi:10.1038/s41396-023-01501-1)
Supplement: Supplementary file 5 [file 41396_2023_1501_MOESM5_ESM.xls]

## Sheet: Instruction
Supplementary file 5: metadata tables of the amplicon sequencing and RNA-seq data
01_BT_RNA: metadata table of the RNA-seq data of Bacteroides thetaiotaomicron
02_RI_RNA: metadata table of the RNA-seq data of Roseburia intestinalis
03_16S: metadata table of the 16S rRNA data of the co-culture

## Sheet: 01_BT_RNA
Sample_name	Exp	Time	Replicate	Condition	Species.combi
BT_T04	BT_batch_WC	4	1	WC	BT
BT_T04	BT_batch_WC	4	2	WC	BT
BT_T04	BT_batch_WC	4	3	WC	BT
BT_T12	BT_batch_WC	12	1	WC	BT
BT_T12	BT_batch_WC	12	2	WC	BT
BT_T12	BT_batch_WC	12	3	WC	BT
BT_T36	BT_batch_WC	36	1	WC	BT
BT_T36	BT_batch_WC	36	2	WC	BT
BT_T36	BT_batch_WC	36	3	WC	BT
BTRI_T12	BTRI_batch_WC	12	1	WC	BTRI
BTRI_T12	BTRI_batch_WC	12	2	WC	BTRI
BTRI_T12	BTRI_batch_WC	12	3	WC	BTRI
BTRI_T24	BTRI_batch_WC	24	1	WC	BTRI
BTRI_T24	BTRI_batch_WC	24	2	WC	BTRI
BTRI_T24	BTRI_batch_WC	24	3	WC	BTRI
BTRI_T36	BTRI_batch_WC	36	1	WC	BTRI
BTRI_T36	BTRI_batch_WC	36	2	WC	BTRI
BTRI_T36	BTRI_batch_WC	36	3	WC	BTRI
BT_mucin_T04	BT_batch_mucin	4	1	mucin	BT
BT_mucin_T04	BT_batch_mucin	4	2	mucin	BT
BT_mucin_T04	BT_batch_mucin	4	3	mucin	BT
BT_mucin_T12	BT_batch_mucin	12	1	mucin	BT
BT_mucin_T12	BT_batch_mucin	12	2	mucin	BT
BT_mucin_T12	BT_batch_mucin	12	3	mucin	BT
BT_mucin_T24	BT_batch_mucin	24	1	mucin	BT
BT_mucin_T24	BT_batch_mucin	24	2	mucin	BT
BT_mucin_T24	BT_batch_mucin	24	3	mucin	BT
BT_mucin_T48	BT_batch_mucin	48	1	mucin	BT
BT_mucin_T48	BT_batch_mucin	48	2	mucin	BT
BT_mucin_T48	BT_batch_mucin	48	3	mucin	BT
BT_mucin_T120	BT_batch_mucin	120	1	mucin	BT
BT_mucin_T120	BT_batch_mucin	120	2	mucin	BT
BT_mucin_T120	BT_batch_mucin	120	3	mucin	BT
BTRI_mucin_T06	BTRI_batch_mucin	6	1	mucin	BTRI
BTRI_mucin_T06	BTRI_batch_mucin	6	2	mucin	BTRI
BTRI_mucin_T06	BTRI_batch_mucin	6	3	mucin	BTRI
BTRI_mucin_T12	BTRI_batch_mucin	12	1	mucin	BTRI
BTRI_mucin_T12	BTRI_batch_mucin	12	2	mucin	BTRI
BTRI_mucin_T12	BTRI_batch_mucin	12	3	mucin	BTRI
BTRI_mucin_T24	BTRI_batch_mucin	24	1	mucin	BTRI
BTRI_mucin_T24	BTRI_batch_mucin	24	2	mucin	BTRI
BTRI_mucin_T24	BTRI_batch_mucin	24	3	mucin	BTRI
BTRI_mucin_T48	BTRI_batch_mucin	48	1	mucin	BTRI
BTRI_mucin_T48	BTRI_batch_mucin	48	2	mucin	BTRI
BTRI_mucin_T48	BTRI_batch_mucin	48	3	mucin	BTRI
BTRI_mucin_T120	BTRI_batch_mucin	120	1	mucin	BTRI
BTRI_mucin_T120	BTRI_batch_mucin	120	2	mucin	BTRI
BTRI_mucin_T120	BTRI_batch_mucin	120	3	mucin	BTRI

## Sheet: 02_RI_RNA
Sample_name	Exp	Time	Replicate	Condition	Species.combi
RI_T04	RI_batch_WC	4	1	WC	RI
RI_T04	RI_batch_WC	4	2	WC	RI
RI_T04	RI_batch_WC	4	3	WC	RI
RI_T12	RI_batch_WC	12	1	WC	RI
RI_T12	RI_batch_WC	12	2	WC	RI
RI_T12	RI_batch_WC	12	3	WC	RI
RI_T48	RI_batch_WC	48	1	WC	RI
RI_T48	RI_batch_WC	48	2	WC	RI
RI_T48	RI_batch_WC	48	3	WC	RI
BTRI_T12	BTRI_batch_WC	12	1	WC	BTRI
BTRI_T12	BTRI_batch_WC	12	2	WC	BTRI
BTRI_T12	BTRI_batch_WC	12	3	WC	BTRI
BTRI_T24	BTRI_batch_WC	24	1	WC	BTRI
BTRI_T24	BTRI_batch_WC	24	2	WC	BTRI
BTRI_T24	BTRI_batch_WC	24	3	WC	BTRI
BTRI_T36	BTRI_batch_WC	36	1	WC	BTRI
BTRI_T36	BTRI_batch_WC	36	2	WC	BTRI
BTRI_T36	BTRI_batch_WC	36	3	WC	BTRI
RI_mucin_T16	RI_batch_mucin	16	1	mucin	RI
RI_mucin_T16	RI_batch_mucin	16	2	mucin	RI
RI_mucin_T16	RI_batch_mucin	16	3	mucin	RI
RI_mucin_T28	RI_batch_mucin	28	1	mucin	RI
RI_mucin_T28	RI_batch_mucin	28	2	mucin	RI
RI_mucin_T28	RI_batch_mucin	28	3	mucin	RI
RI_mucin_T40	RI_batch_mucin	40	1	mucin	RI
RI_mucin_T40	RI_batch_mucin	40	2	mucin	RI
RI_mucin_T40	RI_batch_mucin	40	3	mucin	RI
RI_mucin_T48	RI_batch_mucin	48	1	mucin	RI
RI_mucin_T48	RI_batch_mucin	48	2	mucin	RI
RI_mucin_T48	RI_batch_mucin	48	3	mucin	RI
BTRI_mucin_T06	BTRI_batch_mucin	6	1	mucin	BTRI
BTRI_mucin_T06	BTRI_batch_mucin	6	2	mucin	BTRI
BTRI_mucin_T06	BTRI_batch_mucin	6	3	mucin	BTRI
BTRI_mucin_T12	BTRI_batch_mucin	12	1	mucin	BTRI
BTRI_mucin_T12	BTRI_batch_mucin	12	2	mucin	BTRI
BTRI_mucin_T12	BTRI_batch_mucin	12	3	mucin	BTRI
BTRI_mucin_T24	BTRI_batch_mucin	24	1	mucin	BTRI
BTRI_mucin_T24	BTRI_batch_mucin	24	2	mucin	BTRI
BTRI_mucin_T24	BTRI_batch_mucin	24	3	mucin	BTRI
BTRI_mucin_T48	BTRI_batch_mucin	48	1	mucin	BTRI
BTRI_mucin_T48	BTRI_batch_mucin	48	2	mucin	BTRI
BTRI_mucin_T48	BTRI_batch_mucin	48	3	mucin	BTRI
BTRI_mucin_T120	BTRI_batch_mucin	120	1	mucin	BTRI
BTRI_mucin_T120	BTRI_batch_mucin	120	2	mucin	BTRI
BTRI_mucin_T120	BTRI_batch_mucin	120	3	mucin	BTRI

## Sheet: 03_16S
Sample_name	Exp	Time	Replicate	Condition	Species.combi
BTRIWC001	BTRI_mucin	0	1	mucin	BTRI
BTRIWC002	BTRI_mucin	0	2	mucin	BTRI
BTRIWC003	BTRI_mucin	4	1	mucin	BTRI
BTRIWC004	BTRI_mucin	4	2	mucin	BTRI
BTRIWC041	BTRI_mucin	8	1	mucin	BTRI
BTRIWC042	BTRI_mucin	8	2	mucin	BTRI
BTRIWC043	BTRI_mucin	12	1	mucin	BTRI
BTRIWC044	BTRI_mucin	12	2	mucin	BTRI
BTRIWC081	BTRI_mucin	16	1	mucin	BTRI
BTRIWC082	BTRI_mucin	16	2	mucin	BTRI
BTRIWC083	BTRI_mucin	20	1	mucin	BTRI
BTRIWC084	BTRI_mucin	20	2	mucin	BTRI
BTRIWC121	BTRI_mucin	24	1	mucin	BTRI
BTRIWC122	BTRI_mucin	24	2	mucin	BTRI
BTRIWC123	BTRI_mucin	28	1	mucin	BTRI
BTRIWC124	BTRI_mucin	28	2	mucin	BTRI
BTRIWC161	BTRI_mucin	32	1	mucin	BTRI
BTRIWC162	BTRI_mucin	32	2	mucin	BTRI
BTRIWC163	BTRI_mucin	36	1	mucin	BTRI
BTRIWC164	BTRI_mucin	36	2	mucin	BTRI
BTRIWC241	BTRI_mucin	40	1	mucin	BTRI
BTRIWC242	BTRI_mucin	40	2	mucin	BTRI
BTRIWC243	BTRI_mucin	48	1	mucin	BTRI
BTRIWC244	BTRI_mucin	48	2	mucin	BTRI
BTRIWC281	BTRI_mucin	60	1	mucin	BTRI
BTRIWC282	BTRI_mucin	60	2	mucin	BTRI
BTRIWC283	BTRI_mucin	72	1	mucin	BTRI
BTRIWC284	BTRI_mucin	72	2	mucin	BTRI
BTRIWC321	BTRI_mucin	96	1	mucin	BTRI
BTRIWC322	BTRI_mucin	96	2	mucin	BTRI
BTRIWC323	BTRI_mucin	120	1	mucin	BTRI
BTRIWC324	BTRI_mucin	120	2	mucin	BTRI
BTRIWC381	BTRI_WC	0	1	WC	BTRI
BTRIWC382	BTRI_WC	0	2	WC	BTRI
BTRIWC383	BTRI_WC	0	3	WC	BTRI
BTRIWC384	BTRI_WC	0	4	WC	BTRI
BTRIWC481	BTRI_WC	4	1	WC	BTRI
BTRIWC482	BTRI_WC	4	2	WC	BTRI
BTRIWC483	BTRI_WC	4	3	WC	BTRI
BTRIWC484	BTRI_WC	4	4	WC	BTRI
BTRIWC621	BTRI_WC	8	1	WC	BTRI
BTRIWC622	BTRI_WC	8	2	WC	BTRI
BTRIWC623	BTRI_WC	8	3	WC	BTRI
BTRIWC624	BTRI_WC	8	4	WC	BTRI
BTRIWC721	BTRI_WC	12	1	WC	BTRI
BTRIWC722	BTRI_WC	12	2	WC	BTRI
BTRIWC723	BTRI_WC	12	3	WC	BTRI
BTRIWC724	BTRI_WC	12	4	WC	BTRI
BTRIWC961	BTRI_WC	16	1	WC	BTRI
BTRIWC962	BTRI_WC	16	2	WC	BTRI
BTRIWC963	BTRI_WC	16	3	WC	BTRI
BTRIWC964	BTRI_WC	16	4	WC	BTRI
BTRIWC1201	BTRI_WC	24	1	WC	BTRI
BTRIWC1202	BTRI_WC	24	2	WC	BTRI
BTRIWC1203	BTRI_WC	24	3	WC	BTRI
BTRIWC1204	BTRI_WC	24	4	WC	BTRI
BTRImucin001	BTRI_WC	28	1	WC	BTRI
BTRImucin002	BTRI_WC	28	2	WC	BTRI
BTRImucin041	BTRI_WC	28	3	WC	BTRI
BTRImucin042	BTRI_WC	28	4	WC	BTRI
BTRImucin081	BTRI_WC	32	1	WC	BTRI
BTRImucin082	BTRI_WC	32	2	WC	BTRI
BTRImucin121	BTRI_WC	32	3	WC	BTRI
BTRImucin122	BTRI_WC	32	4	WC	BTRI
BTRImucin161	BTRI_WC	38	1	WC	BTRI
BTRImucin162	BTRI_WC	38	2	WC	BTRI
BTRImucin201	BTRI_WC	38	3	WC	BTRI
BTRImucin202	BTRI_WC	38	4	WC	BTRI
BTRImucin241	BTRI_WC	48	1	WC	BTRI
BTRImucin242	BTRI_WC	48	2	WC	BTRI
BTRImucin281	BTRI_WC	48	3	WC	BTRI
BTRImucin282	BTRI_WC	48	4	WC	BTRI
BTRImucin321	BTRI_WC	62	1	WC	BTRI
BTRImucin322	BTRI_WC	62	2	WC	BTRI
BTRImucin361	BTRI_WC	62	3	WC	BTRI
BTRImucin362	BTRI_WC	62	4	WC	BTRI
BTRImucin401	BTRI_WC	72	1	WC	BTRI
BTRImucin402	BTRI_WC	72	2	WC	BTRI
BTRImucin481	BTRI_WC	72	3	WC	BTRI
BTRImucin482	BTRI_WC	72	4	WC	BTRI
BTRImucin601	BTRI_WC	96	1	WC	BTRI
BTRImucin602	BTRI_WC	96	2	WC	BTRI
BTRImucin721	BTRI_WC	96	3	WC	BTRI
BTRImucin722	BTRI_WC	96	4	WC	BTRI
BTRImucin961	BTRI_WC	120	1	WC	BTRI
BTRImucin962	BTRI_WC	120	2	WC	BTRI
BTRImucin1201	BTRI_WC	120	3	WC	BTRI
BTRImucin1202	BTRI_WC	120	4	WC	BTRI
